# Supplementary material for: Altered oligodendroglia and astroglia in chronic traumatic encephalopathy
Source: Acta Neuropathol. 2021 May 21;142(2):295–321. doi: 10.1007/s00401-021-02322-2 (PMC8270845; doi:10.1007/s00401-021-02322-2)
Supplement: Supplementary file 1 — Supplementary file1 (XLSX 17 KB) [file 401_2021_2322_MOESM1_ESM.xlsx]

## Sheet: Summary
Supplementary Information 8:
Tabs	Description; Method; Tissue Section
OLIG2 Cell Count IHC	Olig2+ cells per mm2; immunohistochemistry; entire white matter section
OLIG2 Nuclei Count ISH	Olig2+ nuclei per mm2; RNA in situ hybridization; sulcus adjacent 1mm2 region of interest
PDGFRa Cell Count IHC	PDGFRa+ cells per mm2; immunohistochemistry; entire white matter section
Prussian Blue Inclusion Count	Number of white matter inclusions per mm2; Prussian Blue histologcal staining; sulcus adjacent 1mm2 region of interest
CD44 Percent Positive Area IF	CD44 positive area (µm2) per mm2; immunofluorescence; sulcus adjacent 1mm2 region of interest
GFAP Percent Positive Area IF	GFAP positive area (µm2) per mm2; immunofluorescence; sulcus adjacent 1mm2 region of interest
GFAP Nuclei Count ISH	GFAP+ nuclei per mm2; RNA in situ hybridization; sulcus adjacent 1mm2 region of interest

## Sheet: OLIG2 Cell Count IHC
Olig2+ Cells per mm2
Control	CTE
839.192	1417.19
1073.06	1125.22
1151.28	1016.83
1081.67	962.864
1259.95	1269.47
1375.35	233.215
1687.2	766.356
1757.59	1027.62

## Sheet: OLIG2 Nuclei Count ISH
Olig2+ Nuclei per mm2
Control	CTE
2365	2343
1807	1636
3171	1973
2659	795
1980	1473
1812	1603
1754	1315
1255	1017

## Sheet: PDGFRa Cell Count IHC
PDGFRa+ Cells per mm2
Control	CTE
13.4151	46.7081
33.3242	34.611
85.3221	102.767
33.4396	18.8852
37.8481	34.175
20.6238	34.012
15.8536	42.613
2.32	7.37607

## Sheet: Prussian Blue Inclusion Count 
Number of White Matter Inclusions per mm2
Control	CTE
0	0
0	25
1	0
2	3
3	8
1	12
0	5
0	0

## Sheet: CD44 Percent Positive Area IF
CD44 Positive Area (µm2) per mm2
Control	CTE
3.10624	17.5447
0.005378	4.55802
12.9849	5.742
3.16174	18.4128
5.16327	22.6397
0.460816	0.009445
0.171108	41.5635
7.10052	9.55935

## Sheet: GFAP Percent Positive Area IF
GFAP Positive Area (µm2) per mm2
Control	CTE
3.41549	0.494266
3.58374	13.04
5.88673	21.3382
6.58037	10.1309
26.6062	2.93471
3.9419	1.2603
1.80681	14.466
13.2718	3.59711

## Sheet: GFAP Nuclei Count ISH
GFAP+ Nuclei per mm2
Control	CTE
2071	72
1668	1948
656	1794
436	982
1576	1539
1461	1880
1827	1808
1496	115
