# Supplementary material for: Altered oligodendroglia and astroglia in chronic traumatic encephalopathy
Source: Acta Neuropathol. 2021 May 21;142(2):295–321. doi: 10.1007/s00401-021-02322-2 (PMC8270845; doi:10.1007/s00401-021-02322-2)
Supplement: Supplementary file 3 — Supplementary file3 (XLSX 1109 KB) [file 401_2021_2322_MOESM3_ESM.xlsx]

## Sheet: Summary
Supplementary Information 2: Cell-type marker genes
Tab 1: Primary oligodendrocyte marker genes
Tab 2: Primary astrocyte marker genes
Tab 3: Primary oligodendrocyte precursor cell marker genes
Tab 4: Primary neuron marker genes
Tab 5: Primary microglia marker genes
Tab 6: Primary endothelia cell marker genes
Tab 7: Subset oligodendrocyte marker genes
Tab 8: Subset astrocyte marker genes
Tab 9: Subset oligodendrocyte precursor cell marker genes
Primary marker genes are genes derived from the primary tSNE from Fig. 1b.
Subset marker genes are genes derived from subset tSNE projections, Fig. 2a, Fig. 3a, Fig. 4a, Appendix Fig. 4a

## Sheet: Tab1
Tab 1: Primary oligodendrocyte marker genes
OL1						OL2						OL3						OL4						OL5						OL6						OL7						OL8
gene	myAUC	avg_diff	power	pct.1	pct.2	gene	myAUC	avg_diff	power	pct.1	pct.2	gene	myAUC	avg_diff	power	pct.1	pct.2	gene	myAUC	avg_diff	power	pct.1	pct.2	gene	myAUC	avg_diff	power	pct.1	pct.2	gene	myAUC	avg_diff	power	pct.1	pct.2	gene	myAUC	avg_diff	power	pct.1	pct.2	gene	myAUC	avg_diff	power	pct.1	pct.2
IL1RAPL1	0.668	0.394596	0.336	0.882	0.655	PLP1	0.937	1.40456	0.874	0.999	0.665	PLP1	0.279	-1.32141	0.442	0.647	0.746	CTNNA3	0.705	0.457287	0.41	0.881	0.562	MBP	0.659	0.363532	0.318	0.839	0.59	IL1RAPL1	0.607	0.243791	0.214	0.853	0.706	PLP1	0.774	0.63523	0.548	1	0.726	CRYAB	0.796	0.823651	0.592	0.829	0.344
PCDH9	0.654	0.326759	0.308	0.972	0.887	FTH1	0.844	0.933534	0.688	0.9	0.361	FTH1	0.286	-0.727766	0.428	0.132	0.535	ST18	0.697	0.446027	0.394	0.807	0.47	CRYAB	0.651	0.425675	0.302	0.613	0.34	PCDH9	0.601	0.196233	0.202	0.962	0.906	PTGDS	0.707	0.465944	0.414	0.825	0.496	FTH1	0.747	0.599796	0.494	0.869	0.46
SLC24A2	0.631	0.316502	0.262	0.743	0.527	APLP1	0.836	0.861046	0.672	0.909	0.367	RNF220	0.71	0.51604	0.42	0.825	0.501	RNF220	0.696	0.4144	0.392	0.857	0.532	ST18	0.643	0.33989	0.286	0.731	0.491	MBP	0.594	0.244724	0.188	0.753	0.595	CNP	0.702	0.523129	0.404	0.8	0.465	PLP1	0.745	0.517889	0.49	1	0.726
CTNNA3	0.63	0.316951	0.26	0.752	0.539	PTGDS	0.827	0.821428	0.654	0.9	0.405	SLC5A11	0.703	0.696044	0.406	0.608	0.253	FMNL2	0.684	0.405939	0.368	0.8	0.497	PLP1	0.638	0.154897	0.276	0.981	0.721	TMEM144	0.593	0.215243	0.186	0.671	0.507	SCD	0.701	0.601206	0.402	0.775	0.443	CLDND1	0.714	0.542935	0.428	0.77	0.378
DLG2	0.624	0.290581	0.248	0.859	0.703	CLDND1	0.826	1.01198	0.652	0.843	0.273	PTGDS	0.301	-0.619193	0.398	0.21	0.562	MAN2A1	0.679	0.402925	0.358	0.701	0.372	MAN2A1	0.629	0.354061	0.258	0.616	0.393	CADM2	0.41	-0.28318	0.18	0.299	0.462	FTH1	0.701	0.420477	0.402	0.815	0.459	EEF1A1	0.712	0.497859	0.424	0.748	0.39
ST18	0.62	0.275537	0.24	0.668	0.446	CNP	0.822	0.845775	0.644	0.891	0.369	SCD	0.306	-0.817051	0.388	0.155	0.51	DLG2	0.677	0.363829	0.354	0.93	0.723	TMEM144	0.627	0.270401	0.254	0.729	0.503	DOCK10	0.588	0.247835	0.176	0.63	0.496	GPM6B	0.69	0.443945	0.38	0.956	0.768	GPM6B	0.705	0.485086	0.41	0.941	0.768
QKI	0.614	0.263152	0.228	0.887	0.758	SCD	0.82	0.967155	0.64	0.873	0.347	APLP1	0.308	-0.641682	0.384	0.183	0.532	NKAIN2	0.676	0.384337	0.352	0.721	0.401	CTNNA3	0.625	0.271957	0.25	0.796	0.582	LRP1B	0.415	-0.380045	0.17	0.19	0.343	APLP1	0.688	0.399106	0.376	0.807	0.466	SPP1	0.703	0.558557	0.406	0.658	0.286
RNF220	0.614	0.233036	0.228	0.723	0.509	TF	0.815	0.830991	0.63	0.92	0.455	CNP	0.31	-0.654344	0.38	0.185	0.53	MAGI2	0.673	0.357161	0.346	0.903	0.683	DOCK10	0.622	0.284713	0.244	0.702	0.492	PIP4K2A	0.581	0.19407	0.162	0.601	0.448	TF	0.653	0.313189	0.306	0.836	0.54	HSP90AA1	0.676	0.570603	0.352	0.707	0.476
PTPRD	0.608	0.254283	0.216	0.81	0.655	GPM6B	0.796	0.749782	0.592	0.975	0.721	EEF1A1	0.317	-0.508584	0.366	0.102	0.456	DOCK10	0.672	0.357698	0.344	0.776	0.473	FTH1	0.622	0.24184	0.244	0.693	0.456	GPM6B	0.579	0.145283	0.158	0.899	0.768	MAG	0.645	0.333831	0.29	0.571	0.293	APLP1	0.664	0.330013	0.328	0.788	0.467
DPP10	0.394	-0.932183	0.212	0.08	0.279	CLDN11	0.771	0.917091	0.542	0.692	0.183	CLDND1	0.319	-0.783614	0.362	0.099	0.443	QKI	0.671	0.358551	0.342	0.955	0.773	CLDND1	0.614	0.270839	0.228	0.601	0.375	SPOCK1	0.578	0.244191	0.156	0.519	0.389	MAL	0.643	0.482639	0.286	0.545	0.285	MARCKSL1	0.659	0.471078	0.318	0.626	0.34
SLC44A1	0.605	0.248161	0.21	0.687	0.507	SPP1	0.765	0.71027	0.53	0.691	0.195	FRMD5	0.678	0.425006	0.356	0.799	0.53	DPYD	0.67	0.353877	0.34	0.713	0.393	DPYD	0.61	0.282546	0.22	0.609	0.414	WSB1	0.575	0.163993	0.15	0.636	0.503	MARCKSL1	0.643	0.397163	0.286	0.618	0.339	PEBP1	0.654	0.385517	0.308	0.712	0.471
FRMD5	0.605	0.243186	0.21	0.715	0.537	MARCKSL1	0.759	0.717409	0.518	0.726	0.252	CRYAB	0.34	-0.53226	0.32	0.093	0.403	SYNJ2	0.669	0.347058	0.338	0.637	0.313	DNM3	0.61	0.258071	0.22	0.631	0.444	NRG3	0.427	-0.328353	0.146	0.046	0.189	OPALIN	0.64	0.407311	0.28	0.411	0.135	MT3	0.635	0.399416	0.27	0.423	0.163
TMTC2	0.603	0.250127	0.206	0.716	0.543	CRYAB	0.754	0.675944	0.508	0.726	0.259	MARCKSL1	0.34	-0.56387	0.32	0.087	0.398	IL1RAPL1	0.668	0.341056	0.336	0.919	0.689	PCDH9	0.608	0.226198	0.216	0.97	0.905	PTPRD	0.573	0.134106	0.146	0.788	0.69	GPRC5B	0.638	0.390739	0.276	0.651	0.404	MAN2A1	0.635	0.396621	0.27	0.635	0.397
UNC5C	0.602	0.285458	0.204	0.547	0.366	SELENOP	0.753	0.68016	0.506	0.686	0.225	TF	0.341	-0.590649	0.318	0.349	0.585	PEX5L	0.663	0.348961	0.326	0.679	0.373	PIP4K2A	0.608	0.225396	0.216	0.636	0.445	SLC24A2	0.573	0.128827	0.146	0.709	0.575	LAMP2	0.636	0.360342	0.272	0.527	0.278	RPL13A	0.63	0.321691	0.26	0.437	0.183
TTLL7	0.602	0.24662	0.204	0.575	0.385	EEF1A1	0.74	0.549435	0.48	0.739	0.312	GPM6B	0.343	-0.551506	0.314	0.659	0.794	MBP	0.663	0.32743	0.326	0.862	0.573	GPM6B	0.606	0.212162	0.212	0.905	0.766	PPP2R2B	0.572	0.162246	0.144	0.747	0.644	CLDND1	0.633	0.367094	0.266	0.644	0.379	STMN1	0.627	0.344662	0.254	0.432	0.18
MAGI2	0.6	0.236293	0.2	0.803	0.67	MAG	0.739	0.587813	0.478	0.66	0.21	ACTB	0.348	-0.457051	0.304	0.139	0.431	RBFOX1	0.662	0.422066	0.324	0.633	0.339	MARCKSL1	0.601	0.207891	0.202	0.537	0.336	CTNNA3	0.571	0.150982	0.142	0.726	0.586	RNASE1	0.633	0.328758	0.266	0.48	0.222	TF	0.626	0.234	0.252	0.784	0.541
MBP	0.6	0.196246	0.2	0.749	0.551	APOD	0.722	0.488279	0.444	0.627	0.206	FRMD4B	0.647	0.363635	0.294	0.621	0.357	MAP7	0.661	0.32958	0.322	0.734	0.439	WSB1	0.6	0.236372	0.2	0.663	0.5	ELMO1	0.57	0.188323	0.14	0.546	0.425	SPOCK1	0.628	0.449148	0.256	0.604	0.389	HSPA1A	0.624	0.368292	0.248	0.342	0.098
LRP1B	0.403	-0.407547	0.194	0.208	0.381	GPRC5B	0.718	0.60913	0.436	0.706	0.337	CTNNA3	0.647	0.320514	0.294	0.794	0.544	TMTC2	0.657	0.329989	0.314	0.816	0.562	NKAIN2	0.598	0.22266	0.196	0.599	0.422	TTLL7	0.57	0.154196	0.14	0.562	0.427	CAMK2N1	0.628	0.362822	0.256	0.396	0.149	SELENOP	0.624	0.268694	0.248	0.55	0.31
TF	0.596	0.138707	0.192	0.715	0.491	MAL	0.718	0.596476	0.436	0.618	0.21	SELENOP	0.358	-0.452039	0.284	0.087	0.361	TMEM165	0.656	0.331485	0.312	0.698	0.4	MAP7	0.597	0.202139	0.194	0.635	0.458	SHTN1	0.57	0.151987	0.14	0.478	0.342	APP	0.625	0.340062	0.25	0.673	0.477	APOD	0.623	0.272881	0.246	0.523	0.284
GPM6A	0.406	-0.412761	0.188	0.03	0.215	TUBA1A	0.715	0.581187	0.43	0.617	0.217	SPP1	0.36	-0.525797	0.28	0.066	0.337	CDK18	0.656	0.31221	0.312	0.568	0.263	TMEM165	0.596	0.244607	0.192	0.589	0.419	DNM3	0.569	0.146051	0.138	0.582	0.447	ANK3	0.621	0.348811	0.242	0.647	0.446	SPOCK1	0.619	0.316238	0.238	0.599	0.389
NRG3	0.407	-0.405335	0.186	0.048	0.229	RNASE1	0.714	0.530434	0.428	0.559	0.146	CLDN11	0.363	-0.643129	0.274	0.06	0.328	SLC24A2	0.654	0.298212	0.308	0.823	0.555	PEBP1	0.596	0.236132	0.192	0.64	0.468	GPM6A	0.433	-0.310021	0.134	0.043	0.174	EEF1A1	0.619	0.205696	0.238	0.629	0.391	ZDHHC20	0.615	0.371379	0.23	0.392	0.179
DOCK10	0.593	0.227947	0.186	0.627	0.459	LAMP2	0.704	0.563831	0.408	0.589	0.208	APOD	0.364	-0.357669	0.272	0.067	0.334	UNC5C	0.649	0.321196	0.298	0.667	0.385	ATP8A1	0.595	0.22916	0.19	0.533	0.363	PDE1C	0.567	0.174633	0.134	0.334	0.207	PLLP	0.616	0.254843	0.232	0.487	0.26	TMEM144	0.613	0.248838	0.226	0.707	0.508
EDIL3	0.592	0.21185	0.184	0.635	0.467	MOG	0.701	0.465736	0.402	0.649	0.286	TMEM165	0.635	0.318325	0.27	0.628	0.38	DNM3	0.647	0.294653	0.294	0.699	0.427	SPOCK1	0.594	0.2552	0.188	0.558	0.386	PDE8A	0.566	0.166362	0.132	0.489	0.366	SLC12A2	0.613	0.280446	0.226	0.531	0.32	CNP	0.613	0.201072	0.226	0.703	0.467
PDE8A	0.591	0.236829	0.182	0.496	0.329	PTMA	0.692	0.477421	0.384	0.618	0.258	TUBA1A	0.375	-0.407862	0.25	0.093	0.336	PCSK6	0.646	0.32684	0.292	0.573	0.29	PPP2R2B	0.591	0.205799	0.182	0.756	0.642	RORA	0.435	-0.194531	0.13	0.079	0.208	MBP	0.611	0.269171	0.222	0.796	0.595	EIF1	0.611	0.272658	0.222	0.383	0.168
GPM6B	0.591	0.161937	0.182	0.887	0.734	FTL	0.69	0.432101	0.38	0.523	0.158	PEBP1	0.376	-0.353778	0.248	0.291	0.512	DLG1	0.645	0.30189	0.29	0.663	0.386	PEX5L	0.59	0.208705	0.18	0.568	0.393	KIRREL3	0.564	0.19438	0.128	0.38	0.257	SCD5	0.61	0.339461	0.22	0.593	0.44	CTNND2	0.391	-0.373974	0.218	0.059	0.274
ANK3	0.588	0.251484	0.176	0.561	0.414	PMP22	0.689	0.499863	0.378	0.55	0.189	IL1RAPL1	0.623	0.249679	0.246	0.862	0.675	FRMD5	0.643	0.270971	0.286	0.806	0.558	SLC44A1	0.588	0.185313	0.176	0.701	0.544	ST18	0.563	0.166274	0.126	0.617	0.496	VWA1	0.607	0.266725	0.214	0.375	0.168	SOX2-OT	0.607	0.262652	0.214	0.586	0.402
PIP4K2A	0.588	0.232954	0.176	0.571	0.414	PEBP1	0.687	0.461699	0.374	0.728	0.413	MAG	0.377	-0.375591	0.246	0.101	0.338	SLC44A1	0.642	0.282329	0.284	0.788	0.527	APLP1	0.586	0.108124	0.172	0.66	0.464	DPP10	0.438	-0.739759	0.124	0.128	0.234	HHIP	0.605	0.332875	0.21	0.407	0.205	TUBA1A	0.605	0.24615	0.21	0.495	0.291
PEX5L	0.587	0.243849	0.174	0.518	0.361	RTN4	0.687	0.461222	0.374	0.778	0.489	SYT11	0.379	-0.434193	0.242	0.121	0.353	TMEM144	0.641	0.285725	0.282	0.754	0.488	MOBP	0.584	0.216684	0.168	0.513	0.35	HHIP	0.561	0.197294	0.122	0.323	0.206	CLDN11	0.604	0.344127	0.208	0.473	0.278	ATP8A1	0.601	0.240248	0.202	0.545	0.367
ELMO1	0.584	0.208033	0.168	0.544	0.392	EVI2A	0.686	0.577209	0.372	0.449	0.084	PHLPP1	0.619	0.284138	0.238	0.66	0.455	PCDH9	0.641	0.279834	0.282	0.982	0.9	QKI	0.584	0.199601	0.168	0.89	0.785	FRMD4B	0.561	0.122862	0.122	0.524	0.402	SOX2-OT	0.601	0.292959	0.202	0.578	0.401	MBP	0.601	0.235233	0.202	0.752	0.596
CNP	0.584	0.125494	0.168	0.618	0.424	ACTB	0.683	0.463224	0.366	0.648	0.316	TMTC2	0.619	0.281182	0.238	0.738	0.55	MAP4K4	0.639	0.279492	0.278	0.672	0.413	S100B	0.583	0.19832	0.166	0.371	0.207	ATP8A1	0.56	0.188021	0.12	0.478	0.367	TMEM144	0.601	0.208835	0.202	0.695	0.507	PAQR8	0.601	0.23461	0.202	0.405	0.213
SHTN1	0.583	0.227168	0.166	0.462	0.308	MBP	0.682	0.406401	0.364	0.84	0.54	GAPDH	0.386	-0.280512	0.228	0.055	0.282	SLC5A11	0.638	0.279108	0.276	0.571	0.293	SPP1	0.583	0.167453	0.166	0.456	0.284	SIK3	0.56	0.161112	0.12	0.611	0.525	LRP1B	0.399	-0.416196	0.202	0.156	0.343	GNAI1	0.6	0.414287	0.2	0.392	0.203
PHLPP1	0.582	0.213239	0.164	0.599	0.459	ENPP2	0.68	0.455566	0.36	0.591	0.261	GPRC5B	0.388	-0.389566	0.224	0.246	0.442	PTPRD	0.637	0.260959	0.274	0.873	0.675	TF	0.583	0.101878	0.166	0.72	0.538	KLHL32	0.559	0.208418	0.118	0.348	0.237	RBFOX1	0.402	-0.429913	0.196	0.189	0.365	CLDN11	0.6	0.311896	0.2	0.477	0.278
NRXN1	0.419	-0.307675	0.162	0.052	0.209	CALM2	0.678	0.49895	0.356	0.491	0.147	FTL	0.389	-0.277714	0.222	0.046	0.267	ELMO1	0.637	0.255513	0.274	0.67	0.405	CTNND2	0.418	-0.324098	0.164	0.12	0.276	AGTPBP1	0.559	0.191687	0.118	0.359	0.248	CNDP1	0.596	0.298873	0.192	0.436	0.267	RPL37A	0.6	0.22704	0.2	0.383	0.188
SH3GL3	0.58	0.211021	0.16	0.435	0.286	QDPR	0.676	0.538264	0.352	0.505	0.17	CDK18	0.61	0.28023	0.22	0.459	0.251	PKP4	0.634	0.286589	0.268	0.53	0.271	RTN4	0.582	0.178508	0.164	0.693	0.54	TMTC2	0.559	0.113305	0.118	0.685	0.582	CADM2	0.404	-0.308114	0.192	0.287	0.462	DPP10	0.4	-0.836999	0.2	0.041	0.235
DPYD	0.58	0.191138	0.16	0.535	0.384	STMN1	0.674	0.539509	0.348	0.456	0.118	POLR2F	0.608	0.28248	0.216	0.394	0.191	WSB1	0.634	0.267221	0.268	0.724	0.486	EEF1A1	0.582	0.175738	0.164	0.547	0.389	NRXN1	0.441	-0.243215	0.118	0.06	0.174	DNER	0.594	0.261406	0.188	0.378	0.199	RPS23	0.598	0.310731	0.196	0.311	0.115
RORA	0.422	-0.261953	0.156	0.09	0.242	STMN4	0.672	0.466662	0.344	0.501	0.17	PSAP	0.393	-0.305091	0.214	0.054	0.266	PLCL1	0.633	0.271533	0.266	0.571	0.313	TTLL7	0.581	0.199447	0.162	0.574	0.425	CREB5	0.556	0.186027	0.112	0.391	0.288	LPAR1	0.592	0.306453	0.184	0.353	0.175	CALM2	0.597	0.243234	0.194	0.405	0.211
SCD	0.576	0.107539	0.152	0.583	0.406	APP	0.663	0.423031	0.326	0.698	0.428	PTMA	0.393	-0.311789	0.214	0.155	0.363	ARHGAP21	0.633	0.254718	0.266	0.629	0.377	CNP	0.581	0.113818	0.162	0.652	0.463	DTNA	0.444	-0.243332	0.112	0.095	0.202	SELENOP	0.592	0.232522	0.184	0.502	0.31	PIP4K2A	0.597	0.15353	0.194	0.631	0.449
RBFOX1	0.425	-0.313461	0.15	0.26	0.394	PPP1R14A	0.661	0.373816	0.322	0.442	0.128	CALM2	0.393	-0.34573	0.214	0.038	0.25	RAPGEF5	0.632	0.259632	0.264	0.551	0.292	PTPRK	0.58	0.200958	0.16	0.524	0.377	VCAN	0.444	-0.246628	0.112	0.005	0.117	SLC44A1	0.592	0.188444	0.184	0.705	0.547	TTLL7	0.596	0.258094	0.192	0.581	0.428
DLG1	0.575	0.192287	0.15	0.512	0.377	HSPA2	0.66	0.475473	0.32	0.41	0.096	RNASE1	0.396	-0.311735	0.208	0.056	0.261	FRYL	0.632	0.243488	0.264	0.629	0.369	SLAIN1	0.579	0.208327	0.158	0.444	0.288	EDIL3	0.555	0.107665	0.11	0.62	0.504	ABCA2	0.592	0.179583	0.184	0.513	0.338	PMP22	0.596	0.228971	0.192	0.446	0.256
MAN2A1	0.575	0.190486	0.15	0.507	0.367	ERMN	0.659	0.467712	0.318	0.406	0.096	PMP22	0.396	-0.33125	0.208	0.091	0.293	PDE4B	0.627	0.244925	0.254	0.688	0.448	FRYL	0.579	0.178087	0.158	0.53	0.386	ANO4	0.554	0.147123	0.108	0.299	0.191	APOD	0.592	0.174841	0.184	0.476	0.284	PTGDS	0.596	0.181253	0.192	0.685	0.498
TMEM144	0.575	0.168222	0.15	0.623	0.475	FEZ1	0.659	0.379484	0.318	0.487	0.185	APP	0.396	-0.340161	0.208	0.334	0.511	MOBP	0.626	0.267864	0.252	0.581	0.335	ARHGAP21	0.578	0.1783	0.156	0.53	0.393	NCAM2	0.554	0.12486	0.108	0.644	0.544	MYRF	0.591	0.332069	0.182	0.425	0.268	TMSB4X	0.595	0.302596	0.19	0.374	0.194
NRCAM	0.426	-0.250058	0.148	0.018	0.165	UGT8	0.658	0.458326	0.316	0.534	0.242	TSC22D4	0.399	-0.253353	0.202	0.084	0.282	PDE8A	0.626	0.263928	0.252	0.593	0.348	ZEB2	0.578	0.170465	0.156	0.491	0.342	KCNH8	0.553	0.140006	0.106	0.307	0.205	PTN	0.591	0.32807	0.182	0.309	0.135	S100B	0.595	0.230681	0.19	0.401	0.21
CTNNA2	0.426	-0.265445	0.148	0.069	0.212	GLUL	0.657	0.483177	0.314	0.442	0.136	LAMP2	0.399	-0.33545	0.202	0.121	0.315	MVB12B	0.625	0.258718	0.25	0.448	0.199	MAGI2	0.578	0.158067	0.156	0.802	0.698	NRCAM	0.447	-0.183795	0.106	0.027	0.132	SYT11	0.59	0.290119	0.18	0.484	0.31	TSC22D4	0.594	0.221894	0.188	0.423	0.245
MAP7	0.572	0.183127	0.144	0.561	0.433	UBB	0.657	0.404303	0.314	0.42	0.113	S100B	0.402	-0.295316	0.196	0.053	0.246	CNTNAP4	0.625	0.257961	0.25	0.514	0.265	ALCAM	0.577	0.185519	0.154	0.472	0.325	CAMK2N1	0.552	0.158888	0.104	0.25	0.15	TMBIM6	0.589	0.220718	0.178	0.436	0.271	EVI2A	0.593	0.308654	0.186	0.333	0.152
SLC12A2	0.571	0.182786	0.142	0.427	0.29	SYT11	0.656	0.471191	0.312	0.544	0.257	MAL	0.402	-0.323554	0.196	0.132	0.321	ATP8A1	0.624	0.248533	0.248	0.595	0.348	SHTN1	0.576	0.215681	0.152	0.48	0.34	PITPNC1	0.448	-0.209142	0.104	0.052	0.153	PMP22	0.588	0.307208	0.176	0.415	0.256	DYNLL1	0.592	0.233338	0.184	0.311	0.13
FMNL2	0.571	0.180708	0.142	0.617	0.493	S100B	0.656	0.458022	0.312	0.452	0.156	DIP2B	0.597	0.248306	0.194	0.43	0.249	C10orf90	0.623	0.259151	0.246	0.483	0.239	TMSB4X	0.576	0.193921	0.152	0.341	0.191	PEX5L	0.551	0.134594	0.102	0.489	0.396	FTL	0.588	0.204085	0.176	0.396	0.226	CADM2	0.409	-0.282619	0.182	0.293	0.461
WSB1	0.57	0.209139	0.14	0.591	0.479	TSC22D4	0.656	0.344257	0.312	0.49	0.19	SIK3	0.596	0.255106	0.192	0.649	0.5	PTPRK	0.623	0.250837	0.246	0.601	0.362	MVB12B	0.575	0.198567	0.15	0.361	0.216	PDE4B	0.551	0.109408	0.102	0.565	0.466	PTMA	0.586	0.181741	0.172	0.495	0.324	DDX17	0.591	0.23914	0.182	0.419	0.239
MAP4K4	0.57	0.19677	0.14	0.529	0.406	SORT1	0.651	0.520472	0.302	0.575	0.318	DOCK5	0.595	0.236475	0.19	0.492	0.318	RASGRF2	0.622	0.262151	0.244	0.427	0.183	RNF220	0.574	0.118354	0.148	0.72	0.554	MIR99AHG	0.449	-0.173482	0.102	0.16	0.254	ZDHHC9	0.585	0.263197	0.17	0.338	0.175	UBB	0.591	0.225793	0.182	0.347	0.17
VCAN	0.431	-0.30134	0.138	0.009	0.148	KLK6	0.651	0.390737	0.302	0.381	0.083	PRNP	0.405	-0.359559	0.19	0.038	0.227	SH3GL3	0.622	0.241279	0.244	0.545	0.301	SYNJ2	0.573	0.189501	0.146	0.47	0.336	CTNNA2	0.449	-0.20651	0.102	0.084	0.181	LAMP1	0.584	0.208619	0.168	0.36	0.19	RPL38	0.59	0.190079	0.18	0.306	0.128
2020-03-01	0.569	0.188575	0.138	0.431	0.304	PLLP	0.651	0.347302	0.302	0.496	0.207	RPL37A	0.407	-0.237523	0.186	0.036	0.223	PIP4K2A	0.622	0.235075	0.244	0.666	0.431	PTPRD	0.573	0.125094	0.146	0.792	0.688	SLC44A1	0.55	0.106145	0.1	0.649	0.547	DTNA	0.42	-0.282203	0.16	0.044	0.202	GAPDH	0.59	0.185659	0.18	0.419	0.24
DSCAM	0.432	-0.391667	0.136	0.046	0.177	GAPDH	0.65	0.323544	0.3	0.477	0.186	RTN4	0.407	-0.298512	0.186	0.435	0.568	DOCK5	0.621	0.2234	0.242	0.571	0.329	HSP90AA1	0.572	0.253874	0.144	0.579	0.475	GRID1	0.549	0.1207	0.098	0.307	0.215	NDRG1	0.578	0.225404	0.156	0.353	0.199	RPL27A	0.589	0.241388	0.178	0.302	0.124
PLCL1	0.568	0.180132	0.136	0.432	0.305	EDIL3	0.648	0.314339	0.296	0.712	0.457	TMSB4X	0.407	-0.315176	0.186	0.042	0.228	FRMD4B	0.62	0.222875	0.24	0.622	0.384	DST	0.572	0.196954	0.144	0.539	0.413	DLGAP1	0.451	-0.168071	0.098	0.073	0.168	EDIL3	0.578	0.159731	0.156	0.662	0.504	MOBP	0.587	0.202845	0.174	0.509	0.353
FRYL	0.568	0.178949	0.136	0.485	0.361	OPALIN	0.645	0.50762	0.29	0.367	0.084	GLUL	0.407	-0.321254	0.186	0.042	0.227	DLC1	0.619	0.266008	0.238	0.514	0.284	PCSK6	0.572	0.17297	0.144	0.455	0.309	MAGI2	0.548	0.116373	0.096	0.793	0.7	SUN2	0.577	0.182048	0.154	0.305	0.153	RPS16	0.587	0.175964	0.174	0.288	0.113
TMEFF2	0.567	0.203142	0.134	0.386	0.26	RPL37A	0.644	0.343522	0.288	0.418	0.136	SCD5	0.407	-0.332001	0.186	0.316	0.469	DOCK9	0.617	0.234667	0.234	0.487	0.258	SLC24A2	0.572	0.141175	0.144	0.712	0.573	SORBS1	0.452	-0.187408	0.096	0.03	0.124	STMN4	0.576	0.253917	0.152	0.375	0.231	RTN4	0.586	0.193099	0.172	0.685	0.543
DNM3	0.567	0.183327	0.134	0.541	0.421	PRNP	0.643	0.474323	0.286	0.417	0.141	ST18	0.593	0.188184	0.186	0.653	0.464	GAB1	0.617	0.232923	0.234	0.501	0.269	SLCO3A1	0.572	0.136676	0.144	0.478	0.335	MYRF	0.547	0.17408	0.094	0.353	0.268	OLIG2	0.574	0.307337	0.148	0.251	0.105	PCDH9	0.586	0.17105	0.172	0.977	0.906
NKAIN2	0.567	0.183234	0.134	0.523	0.398	TMSB4X	0.643	0.360721	0.286	0.426	0.141	UBB	0.409	-0.257204	0.182	0.022	0.204	EDIL3	0.615	0.215095	0.23	0.712	0.487	DLG2	0.572	0.128385	0.144	0.836	0.737	BCAS1	0.547	0.142766	0.094	0.359	0.274	BIN1	0.573	0.212784	0.146	0.338	0.197	FTL	0.586	0.157934	0.172	0.396	0.226
TMEM165	0.567	0.16809	0.134	0.523	0.394	EIF1	0.643	0.35489	0.286	0.398	0.117	CLU	0.41	-0.281347	0.18	0.042	0.221	TF	0.614	0.196419	0.228	0.77	0.523	NLGN1	0.429	-0.270972	0.142	0.103	0.24	AMER2	0.547	0.137734	0.094	0.269	0.179	CREB5	0.573	0.178363	0.146	0.425	0.288	RPL23	0.584	0.235284	0.168	0.279	0.115
DOCK5	0.567	0.160282	0.134	0.448	0.319	SOX2-OT	0.641	0.350552	0.282	0.606	0.356	TMBIM6	0.411	-0.224384	0.178	0.131	0.303	TTLL7	0.614	0.190629	0.228	0.64	0.411	GPM6A	0.429	-0.336711	0.142	0.038	0.176	FRYL	0.547	0.132626	0.094	0.481	0.389	DPP10	0.428	-0.727048	0.144	0.102	0.234	NLGN1	0.417	-0.314673	0.166	0.077	0.237
FRMD4B	0.567	0.149652	0.134	0.504	0.374	GPR37	0.639	0.453862	0.278	0.371	0.099	CADM2	0.411	-0.283065	0.178	0.332	0.487	PDE1A	0.613	0.260933	0.226	0.434	0.212	SOX2-OT	0.571	0.184371	0.142	0.529	0.399	ADGRL3	0.453	-0.157079	0.094	0.098	0.189	GNAI1	0.572	0.327302	0.144	0.331	0.204	SLAIN1	0.583	0.175229	0.166	0.464	0.292
PITPNC1	0.434	-0.253957	0.132	0.052	0.182	TUBB4A	0.638	0.289244	0.276	0.417	0.148	RPL13A	0.412	-0.245655	0.176	0.041	0.217	AKAP6	0.613	0.240018	0.226	0.585	0.368	STMN1	0.571	0.166902	0.142	0.323	0.178	DSCAM	0.453	-0.311569	0.094	0.06	0.148	PSAP	0.572	0.197564	0.144	0.364	0.227	ST18	0.582	0.255874	0.164	0.644	0.497
SPOCK3	0.566	0.182005	0.132	0.507	0.385	CD9	0.634	0.427047	0.268	0.338	0.075	STMN1	0.413	-0.306802	0.174	0.042	0.213	SPOCK3	0.613	0.232161	0.226	0.618	0.395	DDX17	0.571	0.159854	0.142	0.376	0.236	ANK3	0.546	0.107055	0.092	0.524	0.447	WWOX	0.429	-0.178267	0.142	0.331	0.453	NAV1	0.419	-0.22648	0.162	0.05	0.21
DLGAP1	0.435	-0.214166	0.13	0.07	0.195	DPYSL2	0.634	0.397381	0.268	0.475	0.227	GNAS	0.413	-0.319516	0.174	0.04	0.213	SHTN1	0.613	0.220058	0.226	0.551	0.325	IL1RAPL1	0.571	0.108769	0.142	0.842	0.704	DLG1	0.546	0.106732	0.092	0.495	0.407	FRMD4A	0.429	-0.234593	0.142	0.047	0.188	HIP1	0.42	-0.20435	0.16	0.149	0.307
DTNA	0.435	-0.252239	0.13	0.105	0.23	VWA1	0.633	0.299781	0.266	0.381	0.121	HIP1	0.587	0.23322	0.174	0.436	0.277	DPYSL5	0.612	0.244771	0.224	0.409	0.189	NRG3	0.43	-0.322404	0.14	0.057	0.191	NAV2	0.454	-0.144326	0.092	0.103	0.194	NRG3	0.43	-0.310686	0.14	0.051	0.188	NRG3	0.42	-0.346106	0.16	0.032	0.188
OPCML	0.435	-0.329729	0.13	0.051	0.176	RPL41	0.63	0.375628	0.26	0.356	0.1	RERE	0.587	0.212629	0.174	0.446	0.284	DOCK3	0.612	0.226229	0.224	0.566	0.349	OTUD7A	0.57	0.201764	0.14	0.357	0.226	OPCML	0.454	-0.256432	0.092	0.06	0.149	ANO4	0.57	0.190301	0.14	0.335	0.191	EDIL3	0.58	0.152067	0.16	0.662	0.504
2020-09-07	0.565	0.169156	0.13	0.493	0.378	NDRG1	0.63	0.32584	0.26	0.407	0.153	CD81	0.414	-0.246126	0.172	0.021	0.191	PPP1R12B	0.609	0.256891	0.218	0.471	0.261	DPP10	0.431	-0.756721	0.138	0.114	0.237	SLCO3A1	0.545	0.178043	0.09	0.413	0.339	GPM6A	0.431	-0.308782	0.138	0.036	0.173	APP	0.58	0.14184	0.16	0.617	0.478
ABCA2	0.565	0.133708	0.13	0.435	0.311	PSAP	0.629	0.332688	0.258	0.431	0.181	GPM6A	0.414	-0.388363	0.172	0.033	0.202	AGPAT4	0.609	0.233856	0.218	0.413	0.198	ELMO1	0.567	0.149667	0.134	0.547	0.423	SNHG14	0.455	-0.141751	0.09	0.136	0.224	SLC24A2	0.569	0.124436	0.138	0.705	0.576	PTMA	0.579	0.227212	0.158	0.477	0.325
LIMCH1	0.564	0.18581	0.128	0.43	0.313	LAMP1	0.628	0.363067	0.256	0.394	0.144	FMNL2	0.586	0.223486	0.172	0.634	0.497	TBC1D12	0.609	0.200756	0.218	0.412	0.193	MT3	0.566	0.181524	0.132	0.291	0.162	LSAMP	0.455	-0.153552	0.09	0.304	0.383	RPS26	0.568	0.159223	0.136	0.247	0.112	RPL13	0.579	0.205388	0.158	0.351	0.192
AK5	0.564	0.183751	0.128	0.382	0.262	TMEM144	0.628	0.280783	0.256	0.699	0.465	HTRA1	0.415	-0.265716	0.17	0.046	0.216	SLCO3A1	0.608	0.200812	0.216	0.538	0.322	MTUS1	0.566	0.16782	0.132	0.386	0.259	GRID2	0.455	-0.168642	0.09	0.092	0.18	RTN4	0.568	0.129234	0.136	0.676	0.543	KAZN	0.422	-0.203188	0.156	0.099	0.256
PDE4B	0.564	0.172608	0.128	0.55	0.443	SCD5	0.627	0.34385	0.254	0.613	0.402	SSH2	0.585	0.205348	0.17	0.451	0.293	GSN	0.608	0.192949	0.216	0.493	0.275	EDIL3	0.566	0.150912	0.132	0.629	0.502	LRRC4C	0.455	-0.206514	0.09	0.106	0.193	FTX	0.433	-0.135504	0.134	0.175	0.311	ATXN2	0.424	-0.201951	0.152	0.135	0.279
FAM155A	0.437	-0.214018	0.126	0.043	0.167	SLC48A1	0.627	0.306057	0.254	0.338	0.087	DLG2	0.585	0.175208	0.17	0.837	0.719	ITGA2	0.607	0.218024	0.214	0.404	0.191	RBFOX1	0.566	0.143746	0.132	0.48	0.36	2020-03-01	0.544	0.15026	0.088	0.416	0.333	NPAS3	0.433	-0.200602	0.134	0.371	0.488	RPS27A	0.576	0.152798	0.152	0.257	0.104
PRUNE2	0.562	0.169721	0.124	0.376	0.261	SERINC1	0.626	0.333473	0.252	0.369	0.121	EIF1	0.416	-0.218639	0.168	0.033	0.2	AK5	0.606	0.220071	0.212	0.481	0.273	CADM2	0.436	-0.15454	0.128	0.349	0.463	SH3GL3	0.544	0.135385	0.088	0.405	0.319	NRXN1	0.433	-0.263041	0.134	0.044	0.174	SHTN1	0.575	0.187077	0.15	0.482	0.342
MT3	0.438	-0.19289	0.124	0.072	0.194	YWHAQ	0.625	0.338129	0.25	0.384	0.142	ACTG1	0.417	-0.236388	0.166	0.027	0.193	LDB3	0.606	0.199614	0.212	0.388	0.174	RASGRF2	0.564	0.17887	0.128	0.321	0.2	AC026316.4	0.543	0.180778	0.086	0.209	0.128	ENPP2	0.567	0.166704	0.134	0.447	0.323	RPS15	0.575	0.155467	0.15	0.261	0.111
CNTN1	0.438	-0.208811	0.124	0.038	0.161	RPL13A	0.625	0.302435	0.25	0.384	0.139	RPL41	0.418	-0.268987	0.164	0.014	0.177	PPP2R2B	0.605	0.229621	0.21	0.799	0.632	DOCK9	0.564	0.139693	0.128	0.396	0.273	CELF2	0.457	-0.155788	0.086	0.016	0.101	KIAA0930	0.566	0.187093	0.132	0.236	0.107	GPM6A	0.426	-0.345181	0.148	0.027	0.173
SORBS1	0.438	-0.230546	0.124	0.029	0.151	SLC30A9	0.622	0.270205	0.244	0.404	0.166	EVI2A	0.418	-0.290098	0.164	0.02	0.182	PLEKHH1	0.605	0.191164	0.21	0.449	0.239	TMTC2	0.563	0.155728	0.126	0.697	0.58	ENOX1	0.542	0.151824	0.084	0.337	0.27	MOG	0.566	0.137644	0.132	0.48	0.353	CAMK2N1	0.574	0.195121	0.148	0.297	0.15
KIRREL3	0.561	0.173873	0.122	0.346	0.232	GNAI1	0.621	0.380724	0.242	0.394	0.161	DPP10	0.418	-0.853249	0.164	0.113	0.259	CHN2	0.604	0.221871	0.208	0.43	0.224	AKAP6	0.562	0.159286	0.124	0.491	0.383	RBFOX1	0.458	-0.180799	0.084	0.291	0.364	SCARB2	0.565	0.219495	0.13	0.335	0.215	HSP90AB1	0.573	0.238969	0.146	0.306	0.166
ZEB2	0.56	0.166088	0.12	0.43	0.321	SLC12A2	0.621	0.329255	0.242	0.502	0.28	NRG3	0.419	-0.368126	0.162	0.059	0.215	MYO1D	0.604	0.219165	0.208	0.435	0.231	PDE1A	0.561	0.206374	0.122	0.34	0.227	PLEKHA5	0.459	-0.150206	0.082	0.103	0.181	HTRA1	0.565	0.197594	0.13	0.309	0.184	RPL15	0.573	0.224727	0.146	0.279	0.136
CTNND2	0.44	-0.249547	0.12	0.189	0.297	RTN3	0.621	0.290553	0.242	0.456	0.227	LRP1B	0.419	-0.371361	0.162	0.228	0.365	SLC25A13	0.603	0.215112	0.206	0.383	0.176	ABCA8	0.561	0.130771	0.122	0.303	0.182	AKAP6	0.54	0.140649	0.08	0.457	0.385	PDE1A	0.565	0.178849	0.13	0.353	0.229	RPS8	0.573	0.18066	0.146	0.288	0.147
KCNH8	0.559	0.178211	0.118	0.295	0.18	2020-09-08	0.62	0.388358	0.24	0.344	0.111	ITCH	0.581	0.215214	0.162	0.305	0.15	LIMCH1	0.603	0.200174	0.206	0.527	0.323	PLCL1	0.56	0.143393	0.12	0.448	0.331	MAL	0.54	0.136728	0.08	0.364	0.287	ADGRL3	0.437	-0.195292	0.126	0.065	0.189	RPL7A	0.573	0.176371	0.146	0.257	0.11
SLCO3A1	0.559	0.156665	0.118	0.423	0.314	TMEM59	0.62	0.308903	0.24	0.4	0.169	HSP90AB1	0.421	-0.242984	0.158	0.038	0.195	DAAM2	0.603	0.185731	0.206	0.5	0.294	TUBA1A	0.56	0.132876	0.12	0.409	0.289	PTPRG	0.46	-0.114781	0.08	0.038	0.116	FADS1	0.563	0.234227	0.126	0.24	0.118	SORT1	0.572	0.293393	0.144	0.486	0.366
PRKCA	0.441	-0.172206	0.118	0.124	0.239	WWOX	0.38	-0.34731	0.24	0.276	0.492	STMN4	0.421	-0.264469	0.158	0.106	0.26	SAMD12	0.602	0.221462	0.204	0.384	0.181	DLG1	0.56	0.114046	0.12	0.518	0.405	DPP6	0.46	-0.135945	0.08	0.144	0.221	OLIG1	0.563	0.159339	0.126	0.28	0.158	TUBB4A	0.572	0.11208	0.144	0.347	0.197
PTPRZ1	0.441	-0.2853	0.118	0.007	0.125	RPL10	0.618	0.272064	0.236	0.344	0.112	ELMO1	0.579	0.187848	0.158	0.549	0.401	2020-09-07	0.602	0.209092	0.204	0.588	0.388	MXI1	0.559	0.238039	0.118	0.299	0.19	NEBL	0.46	-0.147963	0.08	0.022	0.102	TTLL7	0.563	0.149075	0.126	0.549	0.428	B2M	0.571	0.193807	0.142	0.284	0.144
PTPRK	0.558	0.165143	0.116	0.46	0.357	PLEKHB1	0.617	0.300661	0.234	0.345	0.114	OLIG1	0.422	-0.225891	0.156	0.032	0.186	SECISBP2L	0.601	0.188314	0.202	0.48	0.277	PLEKHH1	0.559	0.141017	0.118	0.364	0.253	MAML2	0.46	-0.148987	0.08	0.079	0.156	PEBP1	0.562	0.146249	0.124	0.582	0.472	PEX5L	0.571	0.190354	0.142	0.523	0.397
GRM3	0.558	0.159036	0.116	0.374	0.262	CNTN2	0.617	0.271589	0.234	0.48	0.259	LAMP1	0.422	-0.252702	0.156	0.064	0.219	PHLPP1	0.6	0.18044	0.2	0.668	0.476	C10orf90	0.559	0.13163	0.118	0.371	0.256	ZBTB20	0.538	0.150624	0.076	0.644	0.58	RPL28	0.562	0.145986	0.124	0.258	0.137	RPLP2	0.571	0.150577	0.142	0.284	0.144
MYRF	0.558	0.155789	0.116	0.357	0.243	LRP1B	0.383	-0.463789	0.234	0.167	0.381	PPP2R2B	0.578	0.197503	0.156	0.738	0.626	SLAIN1	0.599	0.216975	0.198	0.472	0.277	ITGA2	0.558	0.13175	0.116	0.321	0.205	GRM3	0.538	0.133343	0.076	0.353	0.287	TSC22D4	0.562	0.124534	0.124	0.367	0.246	DSCAM	0.43	-0.359387	0.14	0.009	0.148
CADM2	0.557	0.218754	0.114	0.523	0.441	TMBIM6	0.616	0.268049	0.232	0.45	0.231	TBC1D12	0.578	0.184179	0.156	0.336	0.184	CCDC88A	0.599	0.192008	0.198	0.567	0.371	GUSBP3	0.558	0.107088	0.116	0.373	0.262	MTUS1	0.538	0.12367	0.076	0.329	0.261	GJB1	0.561	0.185827	0.122	0.236	0.116	KLHL20	0.57	0.202587	0.14	0.275	0.137
ATP8A1	0.557	0.160011	0.114	0.448	0.344	B2M	0.614	0.332397	0.228	0.327	0.102	QDPR	0.423	-0.281882	0.154	0.113	0.26	ZEB2	0.598	0.204015	0.196	0.525	0.33	MAPRE2	0.557	0.132734	0.114	0.286	0.172	CTNND2	0.462	-0.19843	0.076	0.209	0.273	SREBF1	0.561	0.158153	0.122	0.189	0.068	TLE4	0.57	0.197731	0.14	0.257	0.121
TRIM2	0.557	0.158791	0.114	0.459	0.357	RPL15	0.614	0.315893	0.228	0.319	0.095	CTNND2	0.423	-0.288977	0.154	0.154	0.297	CDH20	0.598	0.196898	0.196	0.536	0.344	PRUNE2	0.557	0.106858	0.114	0.399	0.284	ARHGAP21	0.537	0.157853	0.074	0.44	0.397	CNTN2	0.56	0.142855	0.12	0.411	0.3	RPL10	0.57	0.174759	0.14	0.293	0.155
LRRTM4	0.443	-0.212623	0.114	0.048	0.159	SPOCK1	0.613	0.374269	0.226	0.543	0.355	ZNF638	0.577	0.191679	0.154	0.461	0.318	ANKIB1	0.598	0.192266	0.196	0.478	0.281	PITPNC1	0.443	-0.218876	0.114	0.043	0.155	DICER1	0.537	0.112981	0.074	0.19	0.118	NENF	0.56	0.138821	0.12	0.233	0.114	CTNNA2	0.431	-0.245695	0.138	0.045	0.18
SIK3	0.556	0.153374	0.112	0.589	0.507	CNDP1	0.613	0.315658	0.226	0.443	0.228	SERINC1	0.424	-0.226111	0.152	0.044	0.195	TMEM63A	0.598	0.180578	0.196	0.411	0.213	CTNNA2	0.443	-0.225095	0.114	0.073	0.182	PEBP1	0.537	0.107895	0.074	0.524	0.472	MAGI2	0.44	-0.17524	0.12	0.651	0.702	RPL34	0.569	0.219341	0.138	0.266	0.13
ADCY2	0.444	-0.196309	0.112	0.026	0.135	CD81	0.613	0.295055	0.226	0.342	0.119	DPYSL2	0.424	-0.255183	0.152	0.155	0.3	NTM	0.596	0.206251	0.192	0.6	0.409	SLC25A13	0.556	0.190339	0.112	0.299	0.19	PKP4	0.537	0.100984	0.074	0.361	0.292	FMNL2	0.44	-0.195843	0.12	0.429	0.523	FEZ1	0.569	0.181612	0.138	0.369	0.242
ANO4	0.555	0.191847	0.11	0.274	0.168	HSP90AA1	0.613	0.288657	0.226	0.631	0.442	DPYD	0.576	0.201754	0.152	0.536	0.394	RASGRF1	0.596	0.196465	0.192	0.296	0.103	ZDHHC20	0.556	0.182752	0.112	0.284	0.178	KAZN	0.463	-0.104709	0.074	0.182	0.256	ALCAM	0.559	0.244466	0.118	0.415	0.328	SLC44A1	0.569	0.171001	0.138	0.676	0.547
CREB5	0.555	0.157966	0.11	0.369	0.266	PPIA	0.613	0.254028	0.226	0.322	0.098	SLC24A2	0.576	0.186964	0.152	0.684	0.554	FHIT	0.595	0.207572	0.19	0.554	0.372	FAR1	0.556	0.17189	0.112	0.321	0.214	TRPM3	0.463	-0.131632	0.074	0.073	0.145	BCAS1	0.559	0.141656	0.118	0.389	0.274	CDKN1C	0.569	0.153298	0.138	0.257	0.119
HHIP	0.555	0.144947	0.11	0.291	0.182	MOBP	0.612	0.251861	0.224	0.531	0.313	MAGI2	0.576	0.171406	0.152	0.789	0.682	MTUS1	0.595	0.20507	0.19	0.439	0.247	PDE8A	0.556	0.129886	0.112	0.472	0.365	CNTN1	0.463	-0.140777	0.074	0.06	0.133	MIR99AHG	0.441	-0.175949	0.118	0.142	0.254	AMER2	0.569	0.148567	0.138	0.32	0.179
NAV2	0.445	-0.156317	0.11	0.109	0.218	SCARB2	0.611	0.313503	0.222	0.388	0.175	VWA1	0.425	-0.179095	0.15	0.048	0.197	OTUD7A	0.595	0.201636	0.19	0.404	0.214	ZBTB20	0.556	0.123287	0.112	0.671	0.578	DOCK5	0.536	0.135176	0.072	0.399	0.348	NTM	0.441	-0.179851	0.118	0.324	0.426	FRMD4A	0.432	-0.23461	0.136	0.054	0.188
CELF2	0.445	-0.193279	0.11	0.017	0.125	HTRA1	0.611	0.298239	0.222	0.363	0.144	PLLP	0.425	-0.185832	0.15	0.143	0.288	DST	0.595	0.184839	0.19	0.586	0.402	MAP4K4	0.556	0.120803	0.112	0.54	0.431	NDRG1	0.536	0.132094	0.072	0.269	0.2	PRNP	0.558	0.255912	0.116	0.302	0.192	RPS26	0.568	0.137966	0.136	0.248	0.113
PPP2R2B	0.554	0.145763	0.108	0.705	0.628	SELENOW	0.611	0.260913	0.222	0.323	0.104	RPL10	0.425	-0.188577	0.15	0.034	0.183	FUT8	0.595	0.184378	0.19	0.464	0.27	FMNL2	0.556	0.111768	0.112	0.618	0.519	GNAS	0.464	-0.116284	0.072	0.111	0.184	GPR37	0.558	0.183209	0.116	0.265	0.149	MAP7	0.567	0.24888	0.134	0.586	0.462
ANKS1B	0.554	0.13085	0.108	0.63	0.545	EFHD1	0.61	0.290823	0.22	0.376	0.164	RPS28	0.425	-0.203015	0.15	0.03	0.18	GAB2	0.594	0.200794	0.188	0.455	0.271	CNTN2	0.556	0.104444	0.112	0.414	0.297	ADCY2	0.464	-0.143108	0.072	0.041	0.111	CRYAB	0.558	0.141683	0.116	0.469	0.347	UGT8	0.567	0.171879	0.134	0.423	0.296
CNTN2	0.554	0.118561	0.108	0.383	0.276	RPS28	0.61	0.26943	0.22	0.328	0.112	TPT1	0.425	-0.204691	0.15	0.035	0.183	SHROOM4	0.594	0.194229	0.188	0.369	0.182	NRXN1	0.444	-0.221095	0.112	0.068	0.176	LPGAT1	0.535	0.112877	0.07	0.283	0.217	TBC1D12	0.442	-0.15862	0.116	0.098	0.213	HTRA1	0.567	0.158209	0.134	0.315	0.185
CLU	0.446	-0.18829	0.108	0.11	0.214	ELOVL1	0.609	0.250016	0.218	0.298	0.084	MT3	0.425	-0.216172	0.15	0.043	0.192	TCF12	0.594	0.192958	0.188	0.55	0.365	PDE4B	0.555	0.156261	0.11	0.552	0.465	PTP4A2	0.534	0.150808	0.068	0.291	0.227	ARL8A	0.557	0.223028	0.114	0.222	0.11	PITPNC1	0.434	-0.236291	0.132	0.023	0.153
CNDP1	0.553	0.144643	0.106	0.35	0.245	CMTM5	0.609	0.240853	0.218	0.299	0.083	DNER	0.425	-0.270736	0.15	0.082	0.227	PSEN1	0.594	0.183108	0.188	0.427	0.24	MALAT1	0.555	0.103533	0.11	0.434	0.327	RYR3	0.466	-0.111689	0.068	0.046	0.113	AP002956.1	0.557	0.187193	0.114	0.178	0.065	SERINC1	0.566	0.196657	0.132	0.297	0.167
MAML2	0.447	-0.181328	0.106	0.075	0.179	CERS2	0.607	0.255587	0.214	0.291	0.078	MYO1D	0.575	0.189997	0.15	0.369	0.222	PRUNE2	0.593	0.185906	0.186	0.456	0.272	LSAMP	0.445	-0.183469	0.11	0.288	0.385	SLC1A3	0.466	-0.134872	0.068	0.122	0.188	DHFR	0.557	0.134283	0.114	0.247	0.132	AUTS2	0.435	-0.111832	0.13	0.221	0.347
NCAM2	0.552	0.162685	0.104	0.6	0.529	NPAS3	0.393	-0.317859	0.214	0.339	0.521	RPS8	0.426	-0.177951	0.148	0.027	0.175	FAR1	0.592	0.194538	0.184	0.386	0.202	NRCAM	0.445	-0.190559	0.11	0.026	0.134	LRRTM4	0.466	-0.144421	0.068	0.068	0.134	PRKCA	0.443	-0.163103	0.114	0.102	0.213	AC243919.1	0.565	0.191685	0.13	0.248	0.117
GLDN	0.552	0.155879	0.104	0.322	0.223	PGRMC1	0.606	0.336228	0.212	0.278	0.068	PPP1R14A	0.426	-0.184037	0.148	0.067	0.214	MYO1E	0.592	0.179155	0.184	0.378	0.193	TSC22D4	0.554	0.113018	0.108	0.353	0.244	FRMD4A	0.466	-0.148136	0.068	0.122	0.187	RORA	0.443	-0.194989	0.114	0.098	0.207	ARHGAP21	0.565	0.183052	0.13	0.509	0.396
NEBL	0.448	-0.183898	0.104	0.021	0.124	TPT1	0.606	0.255613	0.212	0.325	0.117	HSPA2	0.426	-0.240947	0.148	0.034	0.182	AGAP1	0.592	0.162859	0.184	0.584	0.402	PLEKHA5	0.446	-0.176754	0.108	0.077	0.183	HSPA1A	0.533	0.145588	0.066	0.163	0.099	ENDOD1	0.556	0.158523	0.112	0.258	0.149	SPOCK3	0.565	0.165622	0.13	0.541	0.412
MOBP	0.551	0.13299	0.102	0.431	0.332	MYRF	0.606	0.249296	0.212	0.436	0.23	B2M	0.426	-0.24884	0.148	0.025	0.171	RTN4	0.592	0.157203	0.184	0.715	0.529	DSCAM	0.446	-0.32117	0.108	0.045	0.15	ZEB2	0.533	0.114713	0.066	0.399	0.346	IGSF8	0.556	0.103928	0.112	0.211	0.098	MAL	0.565	0.14892	0.13	0.414	0.287
MDGA2	0.449	-0.166051	0.102	0.118	0.214	RPS23	0.605	0.329146	0.21	0.284	0.077	FEZ1	0.427	-0.182249	0.146	0.125	0.268	TSPAN5	0.591	0.181911	0.182	0.445	0.265	VCAN	0.447	-0.236332	0.106	0.014	0.119	BIN1	0.533	0.105415	0.066	0.261	0.197	DLC1	0.444	-0.156501	0.112	0.193	0.305	LAMP2	0.565	0.106102	0.13	0.419	0.279
NTRK2	0.449	-0.166259	0.102	0.042	0.143	LHPP	0.605	0.241469	0.21	0.333	0.127	DDX17	0.427	-0.186254	0.146	0.121	0.266	ERBIN	0.591	0.178075	0.182	0.469	0.286	MOB3B	0.552	0.169444	0.104	0.307	0.208	DARS	0.532	0.178406	0.064	0.122	0.058	KIRREL3	0.555	0.218117	0.11	0.356	0.258	CNTN1	0.436	-0.211895	0.128	0.005	0.133
PLEKHA5	0.449	-0.171618	0.102	0.106	0.203	ABCA2	0.605	0.193644	0.21	0.506	0.301	RPL13	0.428	-0.195434	0.144	0.077	0.218	ATP10B	0.59	0.196459	0.18	0.34	0.162	SAMD12	0.552	0.141285	0.104	0.298	0.195	SEMA5A	0.468	-0.101881	0.064	0.046	0.111	RPS2	0.555	0.184199	0.11	0.233	0.128	ALCAM	0.564	0.164802	0.128	0.441	0.328
SLC1A2	0.449	-0.17417	0.102	0.008	0.11	DPP10	0.396	-0.907084	0.208	0.073	0.27	MDGA2	0.428	-0.205001	0.144	0.077	0.217	FAM171A1	0.59	0.187798	0.18	0.384	0.206	KIDINS220	0.552	0.136172	0.104	0.31	0.209	KCNIP4	0.468	-0.111228	0.064	0.073	0.136	RPL21	0.555	0.159474	0.11	0.236	0.13	ENPP2	0.564	0.14546	0.128	0.446	0.323
LRRC4C	0.449	-0.241052	0.102	0.118	0.213	PPP2R2B	0.397	-0.2993	0.206	0.528	0.674	RPL15	0.428	-0.218973	0.144	0.019	0.163	PXK	0.59	0.180757	0.18	0.407	0.226	CNTNAP4	0.552	0.117104	0.104	0.382	0.283	FAM155A	0.468	-0.140314	0.064	0.079	0.139	SLC30A9	0.555	0.140859	0.11	0.32	0.21	CACNB4	0.437	-0.130031	0.126	0.072	0.199
CCDC88A	0.55	0.160875	0.1	0.454	0.367	RBFOX1	0.397	-0.424974	0.206	0.213	0.399	AGAP1	0.572	0.160586	0.144	0.526	0.393	FA2H	0.59	0.167057	0.18	0.469	0.285	MYLK	0.551	0.139131	0.102	0.242	0.141	DUBR	0.531	0.227673	0.062	0.179	0.119	TUBB4A	0.555	0.113681	0.11	0.305	0.198	PLEKHA5	0.437	-0.192393	0.126	0.059	0.181
PARD3	0.45	-0.144462	0.1	0.058	0.156	RNF13	0.602	0.272316	0.204	0.379	0.184	UGT8	0.429	-0.264218	0.142	0.191	0.32	ABCA2	0.59	0.136936	0.18	0.515	0.325	PLXDC2	0.449	-0.187885	0.102	0.093	0.192	RNF130	0.531	0.147331	0.062	0.307	0.253	FAM155A	0.445	-0.1768	0.11	0.029	0.139	ERBB4	0.437	-0.201576	0.126	0.248	0.361
SYNJ2	0.549	0.136767	0.098	0.412	0.318	CARNS1	0.602	0.24942	0.204	0.328	0.127	NRXN1	0.429	-0.281697	0.142	0.06	0.197	KCTD8	0.589	0.21928	0.178	0.293	0.116	CAMK2N1	0.549	0.167687	0.098	0.245	0.149	ANK2	0.531	0.138852	0.062	0.508	0.458	ATP1B1	0.554	0.133782	0.108	0.258	0.15	RPL41	0.563	0.221247	0.126	0.275	0.147
ERBIN	0.549	0.132447	0.098	0.372	0.279	TTYH2	0.602	0.207113	0.204	0.421	0.223	H3F3B	0.43	-0.212934	0.14	0.044	0.183	LANCL1	0.589	0.181282	0.178	0.399	0.22	CHN2	0.548	0.119277	0.096	0.33	0.238	CDC42BPA	0.531	0.109184	0.062	0.293	0.234	MACROD2	0.446	-0.156218	0.108	0.149	0.252	UFL1	0.563	0.195516	0.126	0.207	0.082
RTN4	0.549	0.111222	0.098	0.617	0.522	ANLN	0.601	0.32413	0.202	0.288	0.09	SOX2-OT	0.43	-0.223988	0.14	0.306	0.424	GLDN	0.589	0.171042	0.178	0.412	0.231	PPP1R12B	0.548	0.110574	0.096	0.369	0.275	LHFPL3	0.469	-0.170988	0.062	0.041	0.101	NRCAM	0.446	-0.192827	0.108	0.025	0.132	HSPA2	0.563	0.179622	0.126	0.279	0.154
PTPRG	0.451	-0.144251	0.098	0.041	0.138	DYNLL1	0.601	0.276105	0.202	0.292	0.094	LSAMP	0.43	-0.256093	0.14	0.283	0.403	AGTPBP1	0.589	0.168195	0.178	0.413	0.235	KCTD8	0.547	0.135749	0.094	0.221	0.128	ERBIN	0.53	0.128957	0.06	0.351	0.3	LRRC4C	0.446	-0.238926	0.108	0.091	0.192	RPS20	0.563	0.176007	0.126	0.225	0.101
SNHG14	0.451	-0.18913	0.098	0.152	0.244	PLAAT3	0.601	0.237933	0.202	0.358	0.162	LPGAT1	0.57	0.17968	0.14	0.33	0.193	ANKS1B	0.589	0.14818	0.178	0.72	0.551	SPOCK3	0.547	0.114008	0.094	0.498	0.411	KCNMB4	0.53	0.106373	0.06	0.182	0.123	DSCAM	0.446	-0.326029	0.108	0.044	0.148	PEA15	0.563	0.173999	0.126	0.252	0.13
BCAS1	0.548	0.127143	0.096	0.347	0.254	RPS8	0.6	0.233775	0.2	0.308	0.111	NDRG1	0.431	-0.197214	0.138	0.088	0.225	APBB2	0.588	0.183786	0.176	0.459	0.284	NDRG1	0.547	0.113482	0.094	0.292	0.198	SPOCK3	0.53	0.105729	0.06	0.465	0.413	RPL37A	0.553	0.1477	0.106	0.291	0.188	FAU	0.563	0.172061	0.126	0.234	0.111
DPP6	0.452	-0.141222	0.096	0.148	0.241	LSAMP	0.4	-0.329179	0.2	0.236	0.416	ERMN	0.431	-0.22236	0.138	0.043	0.179	COL4A5	0.587	0.190429	0.174	0.373	0.201	RNF144A	0.547	0.112028	0.094	0.211	0.118	OSBPL1A	0.53	0.103906	0.06	0.364	0.316	CLMN	0.553	0.104914	0.106	0.305	0.201	RPS11	0.563	0.149595	0.126	0.266	0.141
CPE	0.452	-0.14336	0.096	0.014	0.11	AMER2	0.599	0.26534	0.198	0.337	0.144	AC020741.1	0.569	0.158068	0.138	0.254	0.118	SGK3	0.587	0.174665	0.174	0.439	0.269	FAM155A	0.453	-0.159522	0.094	0.049	0.141	TCF12	0.53	0.102648	0.06	0.438	0.38	CACNB4	0.447	-0.122826	0.106	0.095	0.199	RPS3A	0.563	0.137645	0.126	0.221	0.095
PLCB1	0.452	-0.150706	0.096	0.051	0.146	ACTG1	0.599	0.257737	0.198	0.323	0.126	TUBB4A	0.432	-0.158593	0.136	0.09	0.222	BCAS1	0.587	0.149584	0.174	0.44	0.261	CNTN1	0.453	-0.163925	0.094	0.043	0.135	RPS23	0.47	-0.124419	0.06	0.06	0.117	ADGRB3	0.447	-0.167511	0.106	0.269	0.361	RPL23A	0.562	0.118239	0.124	0.207	0.083
KAZN	0.453	-0.153383	0.094	0.186	0.276	RPS2	0.599	0.242639	0.198	0.288	0.092	PPIA	0.432	-0.167053	0.136	0.03	0.165	TTLL5	0.586	0.199188	0.172	0.319	0.149	FRMD4A	0.453	-0.186464	0.094	0.1	0.189	PLCB1	0.471	-0.103485	0.058	0.068	0.125	SNHG14	0.447	-0.168102	0.106	0.12	0.224	NFIA	0.438	-0.16311	0.124	0.144	0.266
TRPM3	0.453	-0.161889	0.094	0.074	0.165	MAGI2	0.401	-0.262782	0.198	0.593	0.727	SLC30A9	0.432	-0.173134	0.136	0.102	0.234	MOB3B	0.586	0.169706	0.172	0.372	0.196	MAP4K5	0.546	0.129481	0.092	0.287	0.2	ADGRV1	0.472	-0.118969	0.056	0.052	0.106	RNF13	0.552	0.197624	0.104	0.313	0.22	FCHSD2	0.438	-0.169777	0.124	0.023	0.145
FGF14	0.453	-0.174803	0.094	0.018	0.111	ADGRB3	0.402	-0.291791	0.196	0.209	0.395	PLCL1	0.568	0.173409	0.136	0.441	0.311	CNTN2	0.585	0.163059	0.17	0.463	0.286	NTRK2	0.454	-0.158887	0.092	0.031	0.122	MOBP	0.527	0.122744	0.054	0.402	0.354	PRR18	0.552	0.190554	0.104	0.171	0.068	CNDP1	0.438	-0.176783	0.124	0.149	0.27
LSAMP	0.453	-0.175948	0.094	0.323	0.4	FAU	0.597	0.25334	0.194	0.268	0.075	RPLP2	0.433	-0.153262	0.134	0.035	0.169	KIRREL3	0.584	0.192897	0.168	0.411	0.245	DLGAP1	0.454	-0.16304	0.092	0.081	0.169	FBXL7	0.527	0.107465	0.054	0.318	0.27	AMER2	0.552	0.120793	0.104	0.28	0.179	DLGAP1	0.438	-0.192308	0.124	0.045	0.167
CLMN	0.546	0.131567	0.092	0.271	0.181	RPS16	0.597	0.229798	0.194	0.27	0.078	RTN3	0.433	-0.181947	0.134	0.165	0.293	UBE2E2	0.584	0.173114	0.168	0.416	0.25	OPCML	0.454	-0.25372	0.092	0.061	0.15	KIAA0930	0.526	0.101238	0.052	0.158	0.108	SASH1	0.448	-0.171977	0.104	0.156	0.255	PDK4	0.561	0.179797	0.122	0.207	0.086
TCF12	0.546	0.112202	0.092	0.447	0.36	CFL1	0.597	0.227495	0.194	0.286	0.093	ARID4B	0.567	0.168811	0.134	0.368	0.239	ENOX1	0.584	0.162185	0.168	0.427	0.257	FAM171A1	0.545	0.135157	0.09	0.306	0.218	CRYAB	0.524	0.110222	0.048	0.383	0.348	CTNNA2	0.448	-0.200465	0.104	0.08	0.18	HSP90AA4P	0.561	0.142707	0.122	0.158	0.037
CACNA1A	0.454	-0.129907	0.092	0.103	0.191	2020-09-04	0.597	0.219167	0.194	0.293	0.102	DOCK10	0.567	0.140644	0.134	0.604	0.475	GRM3	0.584	0.160035	0.168	0.446	0.274	2020-09-07	0.545	0.116812	0.09	0.49	0.402	NTRK2	0.476	-0.104789	0.048	0.073	0.12	CD9	0.551	0.230126	0.102	0.225	0.124	CBR1	0.561	0.120245	0.122	0.23	0.107
HIF3A	0.454	-0.138314	0.092	0.021	0.112	SUN2	0.596	0.24886	0.192	0.307	0.118	CALM1	0.434	-0.170474	0.132	0.125	0.255	SSH2	0.584	0.157699	0.168	0.472	0.307	ANK2	0.545	0.109738	0.09	0.533	0.456	SAMD12	0.523	0.109458	0.046	0.239	0.198	PITPNC1	0.449	-0.205631	0.102	0.055	0.153	KIAA1328	0.439	-0.127421	0.122	0.045	0.168
SPARCL1	0.454	-0.165238	0.092	0.017	0.109	CBR1	0.596	0.218461	0.192	0.263	0.072	RPS11	0.434	-0.179187	0.132	0.033	0.165	SOX2-OT	0.584	0.112088	0.168	0.573	0.388	LRRC1	0.544	0.14908	0.088	0.181	0.095	MAP4K4	0.523	0.101343	0.046	0.467	0.434	VCAN	0.449	-0.233087	0.102	0.015	0.117	KMT5C	0.439	-0.13015	0.122	0.113	0.232
GAB1	0.545	0.118228	0.09	0.353	0.268	CAMK2N1	0.595	0.27419	0.19	0.303	0.116	KLK6	0.434	-0.193439	0.132	0.031	0.163	ST6GALNAC3	0.583	0.195756	0.166	0.356	0.193	NCKAP5	0.544	0.122999	0.088	0.292	0.208	SLAIN1	0.522	0.136367	0.044	0.323	0.293	THBS2	0.55	0.187149	0.1	0.167	0.07	ADGRL3	0.439	-0.181385	0.122	0.068	0.189
C10orf90	0.545	0.117919	0.09	0.325	0.239	GJB1	0.595	0.233841	0.19	0.271	0.081	2020-09-08	0.434	-0.249849	0.132	0.048	0.179	NRXN3	0.583	0.194181	0.166	0.487	0.327	PEA15	0.544	0.108992	0.088	0.215	0.128	PRNP	0.478	-0.120037	0.044	0.155	0.194	SVEP1	0.55	0.135404	0.1	0.142	0.043	PLXDC2	0.439	-0.22216	0.122	0.072	0.19
ADGRL3	0.455	-0.132475	0.09	0.121	0.208	OLIG1	0.595	0.233317	0.19	0.312	0.123	RBM6	0.566	0.170899	0.132	0.341	0.217	NCKAP5	0.583	0.158765	0.166	0.364	0.197	HIP1	0.456	-0.113958	0.088	0.225	0.308	LPAR1	0.521	0.135373	0.042	0.215	0.177	PIP4K2A	0.55	0.123041	0.1	0.545	0.45	EIF4A2	0.56	0.183932	0.12	0.216	0.097
PRKG1	0.455	-0.152851	0.09	0.055	0.143	BIN1	0.595	0.231998	0.19	0.349	0.163	APBB2	0.566	0.166461	0.132	0.402	0.276	DNAJC6	0.583	0.154662	0.166	0.385	0.216	ADCY2	0.456	-0.157415	0.088	0.026	0.112	HIPK2	0.519	0.115736	0.038	0.242	0.205	NAV2	0.45	-0.146582	0.1	0.095	0.193	TPT1	0.56	0.166583	0.12	0.275	0.156
KCNIP4	0.455	-0.187366	0.09	0.068	0.156	RPL13	0.595	0.226815	0.19	0.343	0.158	NKAIN2	0.566	0.160327	0.132	0.53	0.405	TRIM2	0.583	0.154274	0.166	0.532	0.367	RORA	0.456	-0.170314	0.088	0.126	0.209	KCTD3	0.515	0.107754	0.03	0.103	0.074	SELENOW	0.549	0.129883	0.098	0.24	0.145	HSPA8	0.56	0.154921	0.12	0.207	0.086
SECISBP2L	0.544	0.127384	0.088	0.356	0.275	FRMD5	0.405	-0.291731	0.19	0.469	0.604	TRIM2	0.566	0.150152	0.132	0.486	0.358	GRID1	0.583	0.152936	0.166	0.371	0.202	SORBS1	0.456	-0.178109	0.088	0.039	0.125	NPC1	0.514	0.101472	0.028	0.201	0.175	PPP2R2B	0.549	0.1204	0.098	0.724	0.645	RPL28	0.56	0.126348	0.12	0.257	0.137
DAAM2	0.544	0.124891	0.088	0.372	0.292	HSP90AB1	0.594	0.249154	0.188	0.318	0.132	PCSK6	0.566	0.14198	0.132	0.421	0.29	N4BP2L2	0.582	0.148044	0.164	0.486	0.322	COL4A5	0.543	0.126531	0.086	0.294	0.213	CADM1	0.513	0.173284	0.026	0.321	0.298	PRKN	0.451	-0.126133	0.098	0.193	0.287	RPS28	0.56	0.10536	0.12	0.275	0.152
TMEM63A	0.544	0.124814	0.088	0.294	0.21	RPS11	0.593	0.229216	0.186	0.291	0.107	RPL3	0.435	-0.167147	0.13	0.031	0.16	DTNB	0.581	0.169885	0.162	0.337	0.176	ERBIN	0.543	0.119506	0.086	0.373	0.299	LRRC8B	0.513	0.104117	0.026	0.111	0.087	TMEFF2	0.548	0.131608	0.096	0.382	0.289	MAP4	0.44	-0.162205	0.12	0.059	0.176
MYO1D	0.544	0.119344	0.088	0.313	0.228	RPLP1	0.593	0.21367	0.186	0.27	0.086	SLC12A2	0.435	-0.213867	0.13	0.224	0.343	ZDHHC20	0.58	0.169709	0.16	0.327	0.168	CREB5	0.543	0.102787	0.086	0.369	0.287	CLCN3	0.513	0.103341	0.026	0.117	0.092	EPB41L2	0.452	-0.119163	0.096	0.124	0.218	ANK3	0.44	-0.191856	0.12	0.342	0.449
NCOA7	0.544	0.108709	0.088	0.287	0.202	RPLP2	0.593	0.191978	0.186	0.295	0.11	HSP90AA1	0.435	-0.222282	0.13	0.396	0.496	SASH1	0.58	0.163456	0.16	0.4	0.241	CACNA1A	0.457	-0.126412	0.086	0.089	0.173	CLDND1	0.507	-0.163229	0.014	0.432	0.381	AKT3	0.452	-0.140301	0.096	0.145	0.24	PLEKHB1	0.559	0.268077	0.118	0.27	0.157
ARHGEF4	0.456	-0.125454	0.088	0.041	0.129	LITAF	0.592	0.243192	0.184	0.293	0.112	NRCAM	0.435	-0.224808	0.13	0.025	0.154	DSCAML1	0.58	0.149315	0.16	0.354	0.193	CELF2	0.457	-0.148559	0.086	0.016	0.103							DLG2	0.452	-0.142118	0.096	0.72	0.74	RNF141	0.559	0.163724	0.118	0.176	0.057
MIR99AHG	0.456	-0.149446	0.088	0.19	0.272	RPS27A	0.592	0.211274	0.184	0.253	0.071	OPALIN	0.435	-0.263893	0.13	0.033	0.161	SNX29	0.58	0.147974	0.16	0.327	0.166	AMER2	0.542	0.111752	0.084	0.258	0.178							GPHN	0.452	-0.14465	0.096	0.269	0.357	SCCPDH	0.559	0.150744	0.118	0.176	0.058
ADGRV1	0.456	-0.167336	0.088	0.039	0.126	CTNND2	0.409	-0.335973	0.182	0.131	0.305	PSEN1	0.565	0.169304	0.13	0.356	0.233	PTK2	0.58	0.147123	0.16	0.558	0.402	HNRNPDL	0.542	0.10725	0.084	0.219	0.136							KAZN	0.452	-0.166444	0.096	0.167	0.256	RPL21	0.559	0.136571	0.118	0.248	0.13
LHFPL3	0.456	-0.227095	0.088	0.034	0.119	NRG3	0.409	-0.392184	0.182	0.044	0.221	RBFOX1	0.565	0.155801	0.13	0.462	0.342	UGT8	0.58	0.13753	0.16	0.454	0.283	PDZD2	0.458	-0.127019	0.084	0.107	0.188							NCAM1	0.547	0.147347	0.094	0.469	0.395	RPL19	0.559	0.1029	0.118	0.216	0.097
PTK2	0.543	0.137648	0.086	0.471	0.398	GABARAP	0.591	0.231571	0.182	0.249	0.068	DLG1	0.564	0.160003	0.128	0.508	0.387	NCOA7	0.579	0.141312	0.158	0.368	0.208	TRPM3	0.458	-0.141611	0.084	0.065	0.146							RPL13A	0.547	0.120546	0.094	0.276	0.184	KIF1B	0.441	-0.105996	0.118	0.257	0.375
SLAIN1	0.543	0.121121	0.086	0.357	0.274	RPL28	0.591	0.202043	0.182	0.284	0.104	LDB3	0.564	0.15286	0.128	0.294	0.17	ZBTB20	0.579	0.133764	0.158	0.725	0.568	NEBL	0.458	-0.152899	0.084	0.019	0.103							GLDN	0.546	0.145839	0.092	0.331	0.245	AC020741.1	0.441	-0.129491	0.118	0.027	0.144
FA2H	0.543	0.107762	0.086	0.364	0.28	RHOB	0.591	0.197621	0.182	0.268	0.088	USP54	0.564	0.145479	0.128	0.341	0.216	CLASP2	0.578	0.158933	0.156	0.432	0.274	GRID2	0.458	-0.156611	0.084	0.099	0.181							ACTN4	0.546	0.13791	0.092	0.338	0.254	CDC14B	0.441	-0.151413	0.118	0.081	0.198
CACNA2D3	0.457	-0.117775	0.086	0.086	0.17	PPDPF	0.591	0.19386	0.182	0.253	0.072	RPLP1	0.437	-0.157165	0.126	0.018	0.143	MAP4K5	0.577	0.17076	0.154	0.345	0.19	OPALIN	0.458	-0.166722	0.084	0.058	0.141							KCNH8	0.546	0.113719	0.092	0.295	0.206	NAV2	0.441	-0.177376	0.118	0.077	0.193
CADPS	0.457	-0.145597	0.086	0.028	0.113	RPS27	0.591	0.193855	0.182	0.266	0.087	SLC48A1	0.437	-0.172053	0.126	0.032	0.157	FAM107B	0.577	0.166839	0.154	0.399	0.244	LMCD1-AS1	0.541	0.12408	0.082	0.231	0.151							PDZD2	0.454	-0.150467	0.092	0.098	0.187	AC004086.1	0.558	0.129422	0.116	0.189	0.073
GNAS	0.457	-0.17838	0.086	0.118	0.202	LIPA	0.59	0.266874	0.18	0.305	0.131	RPL27A	0.437	-0.17452	0.126	0.022	0.148	COLGALT2	0.577	0.157767	0.154	0.328	0.172	RAB30	0.541	0.121715	0.082	0.219	0.14							QDPR	0.545	0.142175	0.09	0.324	0.233	PPDPF	0.558	0.120324	0.116	0.221	0.105
ITGA2	0.542	0.123997	0.084	0.272	0.189	SLC44A1	0.59	0.186626	0.18	0.682	0.517	RPS23	0.437	-0.214171	0.126	0.013	0.139	PRR5L	0.577	0.155403	0.154	0.271	0.118	GNAI1	0.541	0.104762	0.082	0.283	0.203							EVI2A	0.545	0.137187	0.09	0.24	0.152	RBM6	0.442	-0.158173	0.116	0.131	0.24
ARFGEF3	0.542	0.12025	0.084	0.315	0.237	MALAT1	0.411	-0.292794	0.178	0.194	0.362	VCAN	0.437	-0.277931	0.126	0.013	0.138	MBNL2	0.577	0.140472	0.154	0.396	0.24	PDE1C	0.541	0.104076	0.082	0.287	0.207							TMEM125	0.545	0.133216	0.09	0.164	0.073	VCAN	0.442	-0.250784	0.116	0	0.116
AGAP1	0.542	0.111681	0.084	0.472	0.4	RORA	0.411	-0.297033	0.178	0.065	0.239	MYO1E	0.563	0.160514	0.126	0.309	0.187	OSBPL1A	0.576	0.156158	0.152	0.455	0.304	OPHN1	0.459	-0.110122	0.082	0.03	0.112							DLGAP1	0.455	-0.160425	0.09	0.08	0.167	RUFY3	0.557	0.268945	0.114	0.338	0.24
RAPGEF5	0.542	0.107621	0.084	0.377	0.294	RNF220	0.411	-0.309428	0.178	0.469	0.58	CLIP2	0.562	0.157681	0.124	0.293	0.173	DIP2B	0.576	0.152351	0.152	0.419	0.269	MAML2	0.459	-0.139035	0.082	0.077	0.158							SAR1B	0.544	0.189629	0.088	0.16	0.073	MXI1	0.557	0.188774	0.114	0.297	0.192
ADGRB3	0.458	-0.119243	0.084	0.3	0.378	GPM6A	0.411	-0.39123	0.178	0.03	0.205	FUT8	0.562	0.148788	0.124	0.384	0.265	TJP1	0.576	0.149695	0.152	0.444	0.291	CCDC88A	0.54	0.113292	0.08	0.455	0.385							CERS2	0.544	0.126734	0.088	0.204	0.118	COL4A5	0.557	0.160535	0.114	0.32	0.215
CAMK2G	0.458	-0.121348	0.084	0.028	0.111	RPS12	0.589	0.26054	0.178	0.261	0.084	CFL1	0.438	-0.158851	0.124	0.028	0.152	ZNF638	0.575	0.153969	0.15	0.479	0.331	PAQR8	0.54	0.112018	0.08	0.288	0.213							RPL38	0.544	0.106101	0.088	0.215	0.129	RNF130	0.557	0.110249	0.114	0.369	0.253
MAPK10	0.458	-0.122028	0.084	0.093	0.175	FA2H	0.589	0.242213	0.178	0.433	0.269	RPS2	0.438	-0.163894	0.124	0.027	0.152	ALCAM	0.575	0.136556	0.15	0.468	0.317	PKP4	0.54	0.10259	0.08	0.364	0.29							PTPRG	0.456	-0.128391	0.088	0.029	0.116	NRCAM	0.443	-0.19978	0.114	0.018	0.132
MGAT4C	0.458	-0.157708	0.084	0.031	0.114	RPL38	0.589	0.203921	0.178	0.273	0.096	HNRNPDL	0.438	-0.170451	0.124	0.037	0.161	FNBP1	0.575	0.120434	0.15	0.502	0.347	TSPAN5	0.539	0.109709	0.078	0.35	0.277							LRRTM4	0.456	-0.153798	0.088	0.047	0.134	LRRTM4	0.443	-0.205194	0.114	0.023	0.134
KLHL32	0.541	0.124805	0.082	0.297	0.221	RPS15	0.589	0.194828	0.178	0.256	0.078	SARAF	0.438	-0.173763	0.124	0.041	0.166	LMCD1-AS1	0.574	0.186459	0.148	0.29	0.141	HSPA1A	0.539	0.105935	0.078	0.176	0.098							GRID2	0.456	-0.162747	0.088	0.095	0.179	NCAM1	0.556	0.141029	0.112	0.5	0.395
PKP4	0.541	0.119275	0.082	0.352	0.275	PRKCA	0.412	-0.250212	0.176	0.073	0.245	DDX5	0.438	-0.181901	0.124	0.044	0.168	KIDINS220	0.574	0.17207	0.148	0.346	0.2	ADIPOR2	0.539	0.105583	0.078	0.264	0.188							ZNF281	0.543	0.154845	0.086	0.131	0.045	UBA52	0.556	0.13629	0.112	0.176	0.065
RPL41	0.459	-0.129149	0.082	0.086	0.167	GOLGA7	0.588	0.247033	0.176	0.246	0.071	GNG7	0.561	0.176775	0.122	0.293	0.178	FGFR2	0.574	0.156662	0.148	0.42	0.271	FDFT1	0.539	0.105154	0.078	0.265	0.191							ARAP2	0.543	0.146825	0.086	0.291	0.209	TMBIM6	0.556	0.113921	0.112	0.374	0.272
NKAIN3	0.459	-0.132762	0.082	0.036	0.118	RPL7A	0.588	0.224528	0.176	0.252	0.078	TESK2	0.561	0.165699	0.122	0.274	0.156	PSD3	0.574	0.142953	0.148	0.392	0.243	PTPRG	0.461	-0.117964	0.078	0.041	0.118							MT-ND2	0.543	0.123864	0.086	0.251	0.169	RORA	0.444	-0.215787	0.112	0.099	0.207
RYR3	0.459	-0.13425	0.082	0.05	0.13	RPL27A	0.588	0.220369	0.176	0.267	0.093	CDK19	0.561	0.158575	0.122	0.314	0.194	BAZ2B	0.574	0.138614	0.148	0.412	0.264	AGPAT4	0.538	0.128593	0.076	0.284	0.213							MYO1E	0.457	-0.123573	0.086	0.124	0.209	LRRC4C	0.444	-0.253414	0.112	0.086	0.192
FUT8	0.54	0.125801	0.08	0.342	0.269	BCL2L14	0.588	0.169591	0.176	0.324	0.148	RPL21	0.439	-0.153212	0.122	0.031	0.153	MIR100HG	0.573	0.163386	0.146	0.315	0.169	TCF12	0.538	0.100114	0.076	0.442	0.379							PDE4D	0.457	-0.149022	0.086	0.124	0.206	NDRG1	0.555	0.239402	0.11	0.311	0.2
ANKIB1	0.54	0.117566	0.08	0.353	0.28	FTX	0.413	-0.208387	0.174	0.172	0.341	SELENOW	0.439	-0.153676	0.122	0.046	0.167	FAM13C	0.573	0.157821	0.146	0.295	0.149	LRRC4C	0.462	-0.194176	0.076	0.123	0.193							TPPP	0.542	0.140752	0.084	0.236	0.157	PABPC1	0.555	0.207098	0.11	0.176	0.066
SOX2-OT	0.54	0.108867	0.08	0.459	0.386	NTM	0.413	-0.249074	0.174	0.298	0.454	FAU	0.439	-0.178456	0.122	0.012	0.133	ZNF536	0.573	0.150759	0.146	0.269	0.123	C1orf198	0.537	0.145696	0.074	0.166	0.093							NKX6-2	0.542	0.114003	0.084	0.178	0.097	TMEM59	0.555	0.140667	0.11	0.32	0.212
PLEKHH1	0.54	0.101919	0.08	0.317	0.238	LPAR1	0.587	0.291025	0.174	0.313	0.145	HNRNPK	0.439	-0.188407	0.122	0.036	0.157	NCAM2	0.573	0.143495	0.146	0.674	0.534	LRRTM4	0.463	-0.159694	0.074	0.065	0.136							DDR1	0.542	0.107967	0.084	0.215	0.131	RPS27	0.555	0.109197	0.11	0.23	0.12
PDE4DIP	0.46	-0.102539	0.08	0.116	0.195	RGCC	0.587	0.252618	0.174	0.219	0.046	RPS12	0.439	-0.198865	0.122	0.017	0.139	SLC39A11	0.573	0.135218	0.146	0.388	0.243	ARGLU1	0.536	0.122667	0.072	0.138	0.066							SERINC1	0.542	0.101181	0.084	0.251	0.167	DST	0.554	0.194623	0.108	0.491	0.416
KCNMA1	0.46	-0.10842	0.08	0.04	0.119	ZDHHC9	0.587	0.247649	0.174	0.314	0.145	GNAI1	0.439	-0.221123	0.122	0.108	0.226	GPM6A	0.428	-0.345053	0.144	0.043	0.183	FHIT	0.536	0.117546	0.072	0.445	0.385							XYLT1	0.458	-0.131689	0.084	0.029	0.112	ATP1B1	0.554	0.153431	0.108	0.252	0.15
MSI2	0.46	-0.112262	0.08	0.081	0.161	RPL19	0.587	0.188748	0.174	0.239	0.065	AC027644.4	0.56	0.167777	0.12	0.211	0.093	RAB30	0.572	0.17207	0.144	0.274	0.13	PLCB1	0.464	-0.105279	0.072	0.054	0.126							CELF2	0.458	-0.146189	0.084	0.018	0.101	CD47	0.554	0.125153	0.108	0.252	0.144
ARHGAP26	0.46	-0.116579	0.08	0.051	0.129	ERBB4	0.414	-0.251799	0.172	0.23	0.391	AC243919.1	0.44	-0.159547	0.12	0.02	0.14	EPB41L2	0.572	0.147393	0.144	0.351	0.205	LRRC7	0.464	-0.108683	0.072	0.111	0.182							LHFPL3	0.458	-0.200404	0.084	0.018	0.101	DOCK10	0.554	0.12286	0.108	0.608	0.497
DCLK2	0.46	-0.125302	0.08	0.03	0.11	H3F3B	0.586	0.240062	0.172	0.297	0.126	PGRMC1	0.44	-0.200965	0.12	0.01	0.129	DDX17	0.572	0.140607	0.144	0.374	0.228	ADGRV1	0.464	-0.134187	0.072	0.038	0.108							OPCML	0.458	-0.254481	0.084	0.069	0.148	EIF4G3	0.446	-0.117004	0.108	0.176	0.28
GFAP	0.46	-0.146016	0.08	0.022	0.102	PAQR8	0.586	0.215435	0.172	0.349	0.184	CNTN1	0.44	-0.207488	0.12	0.035	0.153	DIP2C	0.572	0.139278	0.144	0.395	0.248	SGMS1	0.535	0.116737	0.07	0.269	0.203							CLIC4	0.541	0.199209	0.082	0.236	0.16	MINDY2	0.446	-0.13335	0.108	0.068	0.175
GAPDH	0.461	-0.104349	0.078	0.184	0.259	CDKN1C	0.586	0.213071	0.172	0.258	0.088	RORA	0.44	-0.222326	0.12	0.114	0.226	BCAS3	0.572	0.126929	0.144	0.468	0.327	TTLL5	0.535	0.113489	0.07	0.227	0.161							RPL41	0.541	0.180466	0.082	0.222	0.148	PTK2	0.446	-0.149752	0.108	0.306	0.416
RGS7	0.461	-0.111075	0.078	0.12	0.195	RPL21	0.586	0.200354	0.172	0.268	0.099	SH3D19	0.559	0.157378	0.118	0.354	0.239	2020-03-01	0.572	0.125047	0.144	0.471	0.322	FADS1	0.465	-0.112084	0.07	0.053	0.122							ADCY2	0.459	-0.153986	0.082	0.029	0.111	RYR3	0.446	-0.152049	0.108	0.005	0.113
DCLK1	0.461	-0.126733	0.078	0.036	0.114	ZBTB20	0.415	-0.215312	0.17	0.463	0.609	ENOSF1	0.559	0.149898	0.118	0.256	0.142	DMD	0.572	0.113098	0.144	0.477	0.328	ERBB4	0.465	-0.144974	0.07	0.306	0.362							SEMA6A	0.54	0.182426	0.08	0.255	0.181	PTP4A2	0.553	0.193278	0.106	0.329	0.227
SLCO1A2	0.538	0.125472	0.076	0.22	0.146	H3F3A	0.585	0.208779	0.17	0.259	0.091	GAB2	0.559	0.148205	0.118	0.38	0.266	FAF1	0.571	0.154115	0.142	0.395	0.255	LHFPL3	0.465	-0.182917	0.07	0.034	0.102							TMEM106B	0.54	0.171953	0.08	0.153	0.074	HNRNPA2B1	0.553	0.186469	0.106	0.239	0.133
AGTPBP1	0.538	0.121979	0.076	0.304	0.233	SPOCK3	0.585	0.165328	0.17	0.547	0.382	UNC5C	0.559	0.140916	0.118	0.506	0.387	GPHN	0.571	0.153261	0.142	0.482	0.344	KIF5C	0.534	0.140514	0.068	0.215	0.152							AATK	0.54	0.165248	0.08	0.225	0.152	LAMP1	0.553	0.146083	0.106	0.293	0.191
PDE1C	0.538	0.12126	0.076	0.265	0.192	RPL26	0.584	0.237003	0.168	0.231	0.065	RPS27	0.441	-0.134446	0.118	0.024	0.142	NT5DC1	0.571	0.134684	0.142	0.268	0.125	RETREG1	0.534	0.131079	0.068	0.326	0.263							CIRBP	0.54	0.125617	0.08	0.196	0.119	KLK6	0.553	0.138265	0.106	0.243	0.139
COL4A5	0.538	0.114134	0.076	0.272	0.198	SPARC	0.584	0.22846	0.168	0.236	0.069	AHCYL1	0.441	-0.181495	0.118	0.031	0.149	MAGI1	0.571	0.134202	0.142	0.376	0.232	ST6GALNAC3	0.534	0.103517	0.068	0.269	0.204							GNAI2	0.54	0.124605	0.08	0.258	0.184	RPL11	0.553	0.135638	0.106	0.194	0.091
TPPP	0.538	0.102291	0.076	0.216	0.141	HHIP	0.584	0.227144	0.168	0.339	0.177	SCARB2	0.441	-0.190284	0.118	0.122	0.236	SRCIN1	0.571	0.127243	0.142	0.308	0.162	RYR3	0.466	-0.110851	0.068	0.047	0.114							RPL27A	0.54	0.106134	0.08	0.207	0.125	SOD1	0.553	0.112744	0.106	0.171	0.064
CNTNAP4	0.537	0.119698	0.074	0.339	0.269	ARL8A	0.584	0.226904	0.168	0.246	0.08	MBP	0.441	-0.210346	0.118	0.553	0.607	ACTN4	0.571	0.117922	0.142	0.388	0.243	KAZN	0.466	-0.135283	0.068	0.198	0.257							MAML2	0.46	-0.100297	0.08	0.076	0.156	KCNIP4	0.447	-0.200443	0.106	0.032	0.136
SMYD3	0.463	-0.101	0.074	0.093	0.167	OMG	0.584	0.213669	0.168	0.216	0.049	DEPTOR	0.558	0.147476	0.116	0.208	0.095	DPP10	0.43	-0.797109	0.14	0.119	0.243	PDK4	0.533	0.123727	0.066	0.15	0.085							RASGRF1	0.46	-0.102578	0.08	0.04	0.12	MAPRE2	0.552	0.129635	0.104	0.275	0.175
SOX6	0.463	-0.120552	0.074	0.047	0.119	KLHL20	0.584	0.193836	0.168	0.272	0.106	SYNJ2	0.558	0.113575	0.116	0.439	0.318	PAQR8	0.57	0.145042	0.14	0.348	0.203	TMEM87A	0.533	0.103096	0.066	0.273	0.212							KCNMA1	0.46	-0.105478	0.08	0.022	0.102	Z97634.1	0.552	0.105152	0.104	0.167	0.063
FGF12	0.463	-0.123258	0.074	0.044	0.116	IGSF8	0.584	0.190352	0.168	0.234	0.067	VAMP2	0.442	-0.126851	0.116	0.093	0.208	PIEZO2	0.57	0.135277	0.14	0.272	0.131	GRID1	0.532	0.109046	0.064	0.275	0.214							DCC	0.46	-0.108152	0.08	0.044	0.122	MAML2	0.448	-0.192319	0.104	0.054	0.156
GPC5	0.463	-0.129341	0.074	0.08	0.152	SARAF	0.583	0.218958	0.166	0.276	0.113	RHOB	0.442	-0.13397	0.116	0.028	0.143	ERBB3	0.57	0.12174	0.14	0.384	0.24	GRB10	0.532	0.106106	0.064	0.114	0.05							SNX29	0.46	-0.111201	0.08	0.102	0.18	RPL26	0.551	0.230705	0.102	0.194	0.096
ARAP2	0.536	0.105585	0.072	0.264	0.194	NENF	0.583	0.176238	0.166	0.249	0.084	RPS16	0.442	-0.14977	0.116	0.019	0.136	KIF13A	0.57	0.113212	0.14	0.442	0.295	DIP2C	0.532	0.10421	0.064	0.318	0.259							NF1	0.46	-0.112799	0.08	0.145	0.222	2020-09-08	0.551	0.228494	0.102	0.252	0.155
GPC6	0.464	-0.110069	0.072	0.051	0.123	RBM6	0.418	-0.189796	0.164	0.108	0.27	RPL7A	0.442	-0.156572	0.116	0.017	0.132	HHATL	0.569	0.175695	0.138	0.273	0.136	ARHGEF4	0.468	-0.101063	0.064	0.047	0.11							ARHGAP26	0.46	-0.113125	0.08	0.033	0.112	ANLN	0.551	0.164528	0.102	0.225	0.127
STMN1	0.464	-0.131789	0.072	0.129	0.199	DLG2	0.418	-0.226913	0.164	0.667	0.757	CD9	0.442	-0.211071	0.116	0.03	0.146	SGMS1	0.569	0.141732	0.138	0.332	0.194	PRKG1	0.468	-0.114148	0.064	0.062	0.124							NTRK2	0.46	-0.126188	0.08	0.04	0.12	SLC30A9	0.551	0.111628	0.102	0.311	0.21
B2M	0.464	-0.132504	0.072	0.091	0.162	DDR1	0.582	0.193803	0.164	0.264	0.101	UBE2E2	0.557	0.154246	0.114	0.353	0.244	CCNY	0.569	0.129796	0.138	0.31	0.172	KCNIP4	0.468	-0.139553	0.064	0.077	0.137							PLEKHA5	0.46	-0.137835	0.08	0.105	0.181	PLCL1	0.551	0.103295	0.102	0.441	0.333
TMSB4X	0.464	-0.139537	0.072	0.142	0.211	GPHN	0.419	-0.201855	0.162	0.229	0.386	TCF12	0.557	0.146947	0.114	0.468	0.362	EIF4G3	0.569	0.12814	0.138	0.405	0.268	LRP1B	0.468	-0.172164	0.064	0.286	0.342							SORBS1	0.46	-0.145619	0.08	0.044	0.124	DMD	0.449	-0.100787	0.102	0.243	0.341
ALCAM	0.535	0.113135	0.07	0.378	0.314	DNER	0.581	0.283919	0.162	0.325	0.172	PLEKHB1	0.443	-0.154108	0.114	0.065	0.178	USP54	0.569	0.125583	0.138	0.367	0.227	COLGALT2	0.531	0.108668	0.062	0.242	0.184							PTP4A2	0.539	0.120394	0.078	0.302	0.227	RERE	0.449	-0.111987	0.102	0.212	0.313
GNAO1	0.535	0.100215	0.07	0.251	0.184	ARL6IP5	0.581	0.27739	0.162	0.233	0.072	CD47	0.443	-0.174229	0.114	0.053	0.165	CREB5	0.569	0.117858	0.138	0.422	0.278	NRXN3	0.531	0.10531	0.062	0.392	0.339							FAXDC2	0.539	0.115732	0.078	0.218	0.144	CACNB2	0.449	-0.118935	0.102	0.014	0.116
AKAP6	0.534	0.121608	0.068	0.429	0.373	NDRG2	0.581	0.274537	0.162	0.258	0.097	CTNNA2	0.443	-0.228669	0.114	0.09	0.198	SORT1	0.569	0.115765	0.138	0.5	0.355	PRKCA	0.469	-0.11379	0.062	0.156	0.214							SLC48A1	0.539	0.106201	0.078	0.207	0.134	LRRC7	0.449	-0.123441	0.102	0.077	0.18
MVB12B	0.534	0.117092	0.068	0.269	0.205	JAM3	0.581	0.207033	0.162	0.316	0.158	EIF4G3	0.556	0.141931	0.112	0.366	0.26	TMEFF2	0.568	0.142675	0.136	0.417	0.278	SH3TC2-DT	0.53	0.157697	0.06	0.12	0.063							FSCN1	0.539	0.103946	0.078	0.16	0.083	RAD51B	0.449	-0.128787	0.102	0.05	0.151
NCKAP5	0.534	0.113485	0.068	0.26	0.196	ENDOD1	0.581	0.203669	0.162	0.279	0.119	CERS2	0.444	-0.146394	0.112	0.027	0.138	IQGAP1	0.568	0.133963	0.136	0.292	0.154	ERMP1	0.528	0.139166	0.056	0.119	0.064							DPYSL5	0.461	-0.105329	0.078	0.127	0.208	PLCB1	0.449	-0.149262	0.102	0.023	0.125
TSPAN5	0.534	0.111578	0.068	0.328	0.265	RPL3	0.581	0.198256	0.162	0.266	0.107	DYNLL1	0.444	-0.160068	0.112	0.04	0.151	PTBP2	0.568	0.131995	0.136	0.309	0.171	ADGRB3	0.528	0.115244	0.056	0.407	0.358							GAB2	0.461	-0.111916	0.078	0.211	0.287	GALNT13	0.449	-0.167483	0.102	0.086	0.185
ENOX1	0.534	0.111292	0.068	0.318	0.257	SLAIN1	0.581	0.192331	0.162	0.419	0.263	HNRNPA2B1	0.444	-0.161933	0.112	0.043	0.154	SH3D19	0.568	0.114929	0.136	0.389	0.248	POGZ	0.527	0.125402	0.054	0.254	0.205							ADD3	0.461	-0.133968	0.078	0.167	0.239	RPS24	0.55	0.153311	0.1	0.207	0.111
OPHN1	0.466	-0.102475	0.068	0.059	0.125	PEA15	0.58	0.21181	0.16	0.258	0.101	NDRG2	0.444	-0.221373	0.112	0.036	0.148	CTNND2	0.433	-0.285714	0.134	0.159	0.282	CNDP1	0.473	-0.103631	0.054	0.219	0.271							COLGALT2	0.538	0.176364	0.076	0.255	0.185	RPS2	0.55	0.13729	0.1	0.23	0.129
ATRNL1	0.466	-0.102571	0.068	0.043	0.109	GRM3	0.58	0.2105	0.16	0.41	0.259	SLC39A11	0.555	0.152138	0.11	0.341	0.236	SEMA6A	0.567	0.148262	0.134	0.303	0.171	CDH19	0.526	0.10624	0.052	0.145	0.095							RPS23	0.538	0.160518	0.076	0.189	0.116	RPS12	0.55	0.122186	0.1	0.216	0.116
SNTG1	0.466	-0.113739	0.068	0.044	0.111	RPS9	0.58	0.183172	0.16	0.249	0.089	SNX29	0.555	0.13049	0.11	0.267	0.16	CACNA2D1	0.567	0.143834	0.134	0.395	0.26	QDPR	0.474	-0.153866	0.052	0.194	0.235							KCNMB4	0.538	0.146454	0.076	0.196	0.123	GNAI2	0.55	0.110724	0.1	0.284	0.184
SORL1	0.467	-0.106066	0.066	0.096	0.161	SSH2	0.421	-0.203164	0.158	0.199	0.349	RPL28	0.445	-0.131896	0.11	0.048	0.158	PACS2	0.567	0.142913	0.134	0.267	0.133	CLU	0.475	-0.112744	0.05	0.143	0.191							H3F3B	0.538	0.133895	0.076	0.229	0.157	TRIM2	0.45	-0.122012	0.1	0.275	0.382
AATK	0.532	0.101037	0.064	0.202	0.137	ADGRL3	0.421	-0.231162	0.158	0.061	0.217	LHPP	0.445	-0.138095	0.11	0.076	0.185	KIF1B	0.567	0.120934	0.134	0.498	0.362	2020-09-08	0.524	0.110095	0.048	0.2	0.154							ELMO1	0.462	-0.100555	0.076	0.342	0.428	NRXN1	0.45	-0.19401	0.1	0.077	0.174
RPS23	0.468	-0.10611	0.064	0.068	0.131	CTNNA2	0.421	-0.280617	0.158	0.054	0.209	GNAI2	0.445	-0.138814	0.11	0.094	0.205	PLP1	0.567	-0.104951	0.134	0.958	0.708	NPC1	0.522	0.10555	0.044	0.217	0.175							BMPR2	0.462	-0.1007	0.076	0.025	0.101	TXNIP	0.549	0.126698	0.098	0.212	0.117
AHCYL1	0.468	-0.106359	0.064	0.08	0.143	AC243919.1	0.579	0.190967	0.158	0.245	0.089	YWHAB	0.445	-0.166123	0.11	0.068	0.176	FDFT1	0.566	0.143022	0.132	0.314	0.182	EPB41L3	0.522	0.101392	0.044	0.138	0.095							CACNA1A	0.462	-0.115132	0.076	0.098	0.171	RPS14	0.549	0.120551	0.098	0.212	0.116
PCDH15	0.468	-0.11304	0.064	0.046	0.11	RPS14	0.579	0.190144	0.158	0.242	0.087	AMER2	0.445	-0.168542	0.11	0.093	0.199	POGZ	0.566	0.136918	0.132	0.328	0.196	AASS	0.521	0.119248	0.042	0.107	0.065							UBE2E2	0.462	-0.122261	0.076	0.193	0.264	RPS19	0.549	0.112607	0.098	0.189	0.093
EEF1A1	0.468	-0.129152	0.064	0.36	0.404	RPL18	0.579	0.17865	0.158	0.235	0.077	GPR37	0.445	-0.213034	0.11	0.062	0.17	RERE	0.566	0.132502	0.132	0.43	0.302	LINC01578	0.521	0.110762	0.042	0.111	0.07							ASAP1	0.462	-0.125781	0.076	0.091	0.163	MIF	0.549	0.100405	0.098	0.162	0.063
FRMD4A	0.468	-0.150058	0.064	0.14	0.2	IL1RAPL1	0.422	-0.238947	0.156	0.648	0.722	KIRREL3	0.554	0.148436	0.108	0.346	0.24	SIK3	0.566	0.108702	0.132	0.642	0.516	B2M	0.486	-0.106242	0.028	0.123	0.146							ENPP4	0.537	0.118086	0.074	0.164	0.09	PRKCA	0.451	-0.107202	0.098	0.117	0.213
PDZD2	0.469	-0.107186	0.062	0.14	0.199	NRXN1	0.422	-0.301671	0.156	0.05	0.202	MAP7	0.554	0.119606	0.108	0.551	0.444	SLC12A2	0.566	0.100003	0.132	0.453	0.31	DTNA	0.486	-0.112469	0.028	0.18	0.201							SLC9A9	0.463	-0.106172	0.074	0.087	0.16	TAOK3	0.451	-0.124759	0.098	0.108	0.205
CSMD3	0.469	-0.107293	0.062	0.063	0.122	RPL30	0.578	0.204161	0.156	0.217	0.062	RPS27A	0.446	-0.132278	0.108	0.017	0.125	MYO5A	0.565	0.149513	0.13	0.273	0.144													TMCC1	0.463	-0.109377	0.074	0.058	0.132	GRID2	0.451	-0.129093	0.098	0.081	0.179
FHIT	0.53	0.112243	0.06	0.424	0.376	TPPP	0.578	0.180022	0.156	0.284	0.129	DDR1	0.446	-0.133813	0.108	0.043	0.151	VRK2	0.565	0.14248	0.13	0.268	0.138													SH3D19	0.463	-0.113827	0.074	0.189	0.261	PTPRG	0.451	-0.139034	0.098	0.018	0.116
PTP4A2	0.53	0.111861	0.06	0.271	0.215	RPSA	0.578	0.171892	0.156	0.287	0.134	DST	0.446	-0.149805	0.108	0.338	0.434	TANC2	0.565	0.137044	0.13	0.294	0.166													ERBB4	0.463	-0.129338	0.074	0.302	0.361	GNG7	0.451	-0.142802	0.098	0.104	0.199
SHROOM4	0.53	0.108238	0.06	0.242	0.184	PRKN	0.423	-0.179125	0.154	0.163	0.315	RNF13	0.446	-0.155894	0.108	0.135	0.239	ZNF451	0.565	0.135226	0.13	0.289	0.158													NEBL	0.463	-0.140201	0.074	0.029	0.101	DPP6	0.451	-0.156038	0.098	0.126	0.22
PDE1A	0.53	0.103729	0.06	0.275	0.217	AUTS2	0.423	-0.186009	0.154	0.225	0.375	RPL34	0.446	-0.156947	0.108	0.042	0.15	PDE1C	0.565	0.131607	0.13	0.33	0.198													FA2H	0.536	0.174318	0.072	0.364	0.299	SORBS1	0.451	-0.189196	0.098	0.027	0.123
KIAA1217	0.47	-0.106742	0.06	0.05	0.109	FHIT	0.423	-0.205682	0.154	0.267	0.415	TUBA1B	0.446	-0.160246	0.108	0.014	0.121	ARHGEF2	0.564	0.135433	0.128	0.259	0.129													MXI1	0.536	0.125341	0.072	0.258	0.193	OPCML	0.451	-0.259689	0.098	0.054	0.148
COLGALT2	0.529	0.102077	0.058	0.229	0.172	PLEKHA5	0.423	-0.236076	0.154	0.058	0.209	NLGN1	0.446	-0.228304	0.108	0.154	0.253	MGAT5	0.564	0.134358	0.128	0.252	0.124													RPS28	0.536	0.116755	0.072	0.222	0.152	SKP1	0.548	0.188641	0.096	0.18	0.086
AUTS2	0.529	0.10036	0.058	0.384	0.335	RHOG	0.577	0.189694	0.154	0.21	0.057	WWOX	0.553	0.140703	0.106	0.527	0.435	GNG7	0.564	0.127455	0.128	0.316	0.188													CD82	0.536	0.111614	0.072	0.196	0.125	PTGES3	0.548	0.149145	0.096	0.167	0.072
DYSF	0.528	0.103051	0.056	0.112	0.057	2020-09-07	0.577	0.18093	0.154	0.517	0.378	OTUD7A	0.553	0.139673	0.106	0.314	0.212	UVRAG	0.564	0.127346	0.128	0.297	0.168													SOX10	0.536	0.106413	0.072	0.178	0.105	SERF2	0.548	0.118984	0.096	0.176	0.081
XYLT1	0.472	-0.103596	0.056	0.068	0.124	MIR99AHG	0.424	-0.227127	0.152	0.134	0.281	RPS15	0.447	-0.122619	0.106	0.025	0.131	SEMA4D	0.564	0.126265	0.128	0.303	0.175													TSPAN15	0.536	0.10522	0.072	0.149	0.079	CALM1	0.548	0.115829	0.096	0.32	0.231
SLC1A3	0.474	-0.1064	0.052	0.15	0.198	PITPNC1	0.424	-0.270429	0.152	0.03	0.18	KLHL20	0.447	-0.128639	0.106	0.051	0.157	LPGAT1	0.564	0.12626	0.128	0.337	0.207													SEC62	0.536	0.10076	0.072	0.204	0.134	CPEB3	0.452	-0.120563	0.096	0.032	0.128
CRYAB	0.476	-0.146505	0.048	0.328	0.354	SYPL1	0.576	0.221019	0.152	0.193	0.042	ELOVL1	0.447	-0.129492	0.106	0.038	0.143	NRG3	0.437	-0.316835	0.126	0.079	0.197													NOVA1	0.464	-0.104995	0.072	0.091	0.16	CACNA1A	0.452	-0.134049	0.096	0.077	0.171
SPP1	0.484	-0.151736	0.032	0.278	0.293	CD47	0.576	0.216696	0.152	0.265	0.117	RPL38	0.447	-0.133034	0.106	0.043	0.148	BIRC6	0.563	0.13339	0.126	0.368	0.243													PLCB1	0.464	-0.118422	0.072	0.055	0.125	FAM155A	0.452	-0.154348	0.096	0.045	0.139
FTH1	0.499	-0.120994	0.002	0.495	0.454	KPNB1	0.576	0.197578	0.152	0.306	0.158	RPL18	0.447	-0.13558	0.106	0.02	0.126	ANK2	0.563	0.125465	0.126	0.575	0.448													UFL1	0.535	0.158322	0.07	0.149	0.082	CCNI	0.547	0.145634	0.094	0.252	0.163
						ATP8A1	0.576	0.189277	0.152	0.48	0.342	PEA15	0.447	-0.137087	0.106	0.044	0.15	KLHL32	0.563	0.124409	0.126	0.357	0.228													TMEM123	0.535	0.133447	0.07	0.138	0.07	RAD21	0.547	0.138086	0.094	0.144	0.05
						GLTP	0.576	0.182118	0.152	0.304	0.154	BIN1	0.447	-0.142344	0.106	0.113	0.217	NALCN	0.563	0.121454	0.126	0.34	0.212													KLHL32	0.535	0.121151	0.07	0.298	0.238	SORL1	0.547	0.130775	0.094	0.234	0.145
						GNAI2	0.576	0.181375	0.152	0.306	0.157	SUN2	0.447	-0.144826	0.106	0.069	0.173	ATXN1	0.563	0.121424	0.126	0.388	0.264													MTDH	0.535	0.114129	0.07	0.276	0.21	PCSK6	0.547	0.112395	0.094	0.396	0.313
						LGALS3BP	0.576	0.173126	0.152	0.208	0.056	RPL23	0.447	-0.172588	0.106	0.03	0.135	ARFGEF3	0.563	0.118702	0.126	0.371	0.245													PKP4	0.535	0.110235	0.07	0.36	0.292	RPS25	0.547	0.105064	0.094	0.189	0.095
						LANCL1	0.575	0.210508	0.15	0.348	0.208	OLIG2	0.447	-0.184319	0.106	0.021	0.126	P2RX7	0.563	0.11543	0.126	0.33	0.204													MAPK10	0.465	-0.100627	0.07	0.087	0.157	ADCY2	0.453	-0.16458	0.094	0.018	0.111
						FGFR2	0.575	0.205204	0.15	0.393	0.257	PXK	0.552	0.139298	0.104	0.324	0.223	LRRFIP2	0.563	0.115106	0.126	0.276	0.148													NCKAP5	0.465	-0.110721	0.07	0.142	0.212	LRP1B	0.453	-0.18805	0.094	0.27	0.341
						ATP1B1	0.575	0.192108	0.15	0.269	0.123	UBE2R2	0.552	0.139249	0.104	0.262	0.161	ADIPOR2	0.563	0.106768	0.126	0.308	0.18													RETREG1	0.534	0.143023	0.068	0.32	0.265	OPALIN	0.453	-0.200491	0.094	0.045	0.139
						NCAM1	0.575	0.178429	0.15	0.502	0.371	DLC1	0.552	0.137905	0.104	0.385	0.286	SLC22A23	0.562	0.127303	0.124	0.224	0.099													MT-CO3	0.534	0.141297	0.068	0.178	0.115	RPL18	0.546	0.1344	0.092	0.198	0.107
						TPPP3	0.575	0.175822	0.15	0.202	0.052	EVA1C	0.552	0.13787	0.104	0.195	0.091	DOCK1	0.562	0.121703	0.124	0.315	0.19													SEMA3B	0.534	0.127222	0.068	0.193	0.126	GLUL	0.546	0.125716	0.092	0.284	0.194
						RPL11	0.574	0.185659	0.148	0.21	0.064	CMTM5	0.448	-0.124274	0.104	0.038	0.142	ABCA8	0.562	0.118987	0.124	0.301	0.175													TMED7	0.534	0.103928	0.068	0.131	0.064	MAPK10	0.454	-0.141228	0.092	0.068	0.157
						RPS6	0.574	0.165064	0.148	0.224	0.077	CBR1	0.448	-0.127201	0.104	0.023	0.127	ATXN2	0.562	0.110612	0.124	0.395	0.268													ZCCHC7	0.466	-0.100409	0.068	0.065	0.132	GPC5	0.454	-0.14522	0.092	0.045	0.136
						CALM1	0.574	0.162403	0.148	0.35	0.204	H3F3A	0.448	-0.141071	0.104	0.038	0.141	PDE4D	0.562	0.109248	0.124	0.322	0.195													GPC5	0.466	-0.105507	0.068	0.069	0.136	TRPM3	0.454	-0.151747	0.092	0.054	0.145
						DOCK3	0.427	-0.178579	0.146	0.252	0.394	TMEM59	0.448	-0.144922	0.104	0.13	0.231	SESTD1	0.561	0.131608	0.122	0.239	0.117													SLC25A13	0.466	-0.114303	0.068	0.127	0.194	ENDOD1	0.545	0.132891	0.09	0.234	0.149
						AGAP1	0.427	-0.18212	0.146	0.306	0.443	KPNB1	0.448	-0.152079	0.104	0.102	0.205	PICALM	0.561	0.12675	0.122	0.346	0.223													LSAMP	0.466	-0.160567	0.068	0.338	0.382	PLAAT3	0.545	0.10037	0.09	0.288	0.198
						MRFAP1	0.573	0.234991	0.146	0.19	0.045	EIF4A2	0.448	-0.156963	0.104	0.013	0.116	WDFY2	0.561	0.126138	0.122	0.312	0.19													NPC1	0.533	0.197227	0.066	0.236	0.175	EIF3B	0.455	-0.101813	0.09	0.05	0.138
						TMEM30A	0.573	0.221999	0.146	0.212	0.067	PTPRZ1	0.448	-0.261588	0.104	0.013	0.116	ATP9B	0.561	0.121385	0.122	0.323	0.201													NDRG2	0.533	0.183413	0.066	0.193	0.127	CD82	0.455	-0.119665	0.09	0.036	0.126
						PRDX1	0.573	0.165317	0.146	0.212	0.066	DSCAM	0.448	-0.344445	0.104	0.066	0.164	CLMN	0.561	0.103862	0.122	0.318	0.192													GRM3	0.532	0.167461	0.064	0.345	0.287	ASH1L	0.455	-0.122866	0.09	0.108	0.198
						RPS18	0.573	0.162068	0.146	0.205	0.06	RPS26	0.449	-0.116143	0.102	0.031	0.132	DLEU2	0.56	0.131396	0.12	0.314	0.193													TMEM30A	0.532	0.132085	0.064	0.156	0.094	SLCO1A2	0.544	0.139837	0.088	0.248	0.162
						LRRC4C	0.428	-0.291801	0.144	0.078	0.218	RPS14	0.449	-0.127158	0.102	0.033	0.134	CARNS1	0.56	0.127514	0.12	0.276	0.155													LARP6	0.532	0.121364	0.064	0.156	0.093	SLC31A2	0.544	0.116398	0.088	0.18	0.094
						ENPP4	0.572	0.231104	0.144	0.206	0.064	RPS6	0.449	-0.132638	0.102	0.02	0.123	ZFYVE16	0.56	0.122227	0.12	0.248	0.128													CTSD	0.532	0.109574	0.064	0.167	0.107	RPS17	0.544	0.112316	0.088	0.167	0.079
						RPL23	0.572	0.20009	0.144	0.232	0.089	SPARC	0.449	-0.145794	0.102	0.017	0.119	EEPD1	0.56	0.121124	0.12	0.242	0.123													2020-09-07	0.532	0.109542	0.064	0.451	0.404	MARK3	0.456	-0.108096	0.088	0.113	0.199
						SLC31A2	0.572	0.176219	0.144	0.21	0.067	MOG	0.449	-0.148325	0.102	0.281	0.371	FTX	0.56	0.112604	0.12	0.418	0.299													SOX6	0.468	-0.103523	0.064	0.04	0.103	NEBL	0.456	-0.15529	0.088	0.014	0.101
						RPLP0	0.572	0.162094	0.144	0.207	0.063	YWHAQ	0.449	-0.154985	0.102	0.107	0.206	WWOX	0.56	0.108647	0.12	0.565	0.441													MALAT1	0.468	-0.106015	0.064	0.269	0.331	CELF2	0.456	-0.157699	0.088	0.014	0.101
						DMD	0.429	-0.186328	0.142	0.23	0.367	ARL8A	0.449	-0.161808	0.102	0.028	0.13	AOPEP	0.56	0.107507	0.12	0.338	0.217													RYR3	0.468	-0.106747	0.064	0.051	0.112	HNRNPDL	0.543	0.239811	0.086	0.216	0.138
						DIP2B	0.429	-0.190894	0.142	0.17	0.307	CELF2	0.449	-0.180402	0.102	0.016	0.118	MAPRE2	0.559	0.130148	0.118	0.284	0.166													CDK18	0.468	-0.120956	0.064	0.233	0.289	PDE1C	0.543	0.158794	0.086	0.288	0.208
						DSCAM	0.429	-0.394894	0.142	0.034	0.174	FRYL	0.55	0.113229	0.1	0.472	0.372	ELL2	0.559	0.126792	0.118	0.278	0.16													DPP6	0.468	-0.122657	0.064	0.16	0.22	AL445433.2	0.543	0.116335	0.086	0.167	0.081
						C1orf198	0.571	0.239013	0.142	0.208	0.068	SGK3	0.55	0.108485	0.1	0.363	0.265	PLD1	0.559	0.126639	0.118	0.236	0.118													RPL15	0.531	0.13584	0.062	0.196	0.137	CLK1	0.543	0.103735	0.086	0.153	0.066
						CFL2	0.571	0.192005	0.142	0.185	0.044	RPL19	0.45	-0.111732	0.1	0.015	0.116	NSMCE2	0.559	0.117664	0.118	0.291	0.171													RPL18	0.531	0.113496	0.062	0.167	0.107	XYLT1	0.457	-0.137	0.086	0.027	0.112
						RPS3A	0.571	0.187906	0.142	0.21	0.069	TPPP	0.45	-0.118084	0.1	0.076	0.176	WDR20	0.559	0.115667	0.118	0.224	0.106													JUND	0.531	0.105052	0.062	0.182	0.122	FADS1	0.457	-0.149825	0.086	0.036	0.12
						AL136454.1	0.571	0.18037	0.142	0.183	0.041	CACNA2D3	0.45	-0.133077	0.1	0.069	0.168	COBL	0.559	0.115498	0.118	0.351	0.233													SLC22A17	0.531	0.104568	0.062	0.153	0.093	ANO4	0.457	-0.14997	0.086	0.108	0.194
						HSPA8	0.571	0.178904	0.142	0.202	0.06	CARNS1	0.45	-0.136184	0.1	0.084	0.182	USP32	0.559	0.115385	0.118	0.298	0.179													GJC2	0.531	0.100175	0.062	0.135	0.074	FRMD5	0.457	-0.162787	0.086	0.536	0.578
						NHSL2	0.571	0.162458	0.142	0.189	0.048	NTRK2	0.45	-0.17628	0.1	0.038	0.137	SPTLC2	0.559	0.10586	0.118	0.312	0.192													SGK1	0.531	0.100019	0.062	0.371	0.307	MYLK	0.542	0.143701	0.084	0.225	0.143
						SIRT2	0.571	0.15716	0.142	0.246	0.105	FAM155A	0.45	-0.182251	0.1	0.058	0.155	TBC1D5	0.559	0.10454	0.118	0.32	0.201													WDFY2	0.469	-0.102143	0.062	0.142	0.201	LINC01578	0.542	0.135959	0.084	0.153	0.07
						NKX6-2	0.571	0.155802	0.142	0.212	0.071	PLA2G4C	0.549	0.124581	0.098	0.211	0.116	MYO9B	0.559	0.101441	0.118	0.239	0.119													TRPM3	0.469	-0.110636	0.062	0.084	0.144	BTBD3	0.542	0.107451	0.084	0.212	0.129
						SLC5A11	0.43	-0.319949	0.14	0.218	0.339	INSR	0.549	0.123088	0.098	0.277	0.182	RICTOR	0.558	0.12566	0.116	0.295	0.179													SEMA5A	0.469	-0.111684	0.062	0.051	0.111	FOXN3	0.458	-0.110105	0.084	0.054	0.137
						SOX10	0.57	0.199153	0.14	0.219	0.079	SEMA4B	0.451	-0.110815	0.098	0.029	0.127	RASGRP3	0.558	0.111	0.116	0.227	0.111													CNTN1	0.469	-0.12901	0.062	0.073	0.133	ARHGEF10	0.458	-0.112042	0.084	0.09	0.173
						BACE1	0.57	0.194366	0.14	0.258	0.122	GDI1	0.451	-0.120059	0.098	0.041	0.139	PHACTR4	0.558	0.110205	0.116	0.311	0.194													RTN3	0.53	0.152364	0.06	0.324	0.27	TESK2	0.458	-0.11209	0.084	0.095	0.177
						PTP4A2	0.57	0.191347	0.14	0.336	0.202	RPS9	0.451	-0.123454	0.098	0.039	0.137	CORO2B	0.558	0.100195	0.116	0.226	0.108													RPL3	0.53	0.117962	0.06	0.196	0.136	ARID4B	0.458	-0.11962	0.084	0.18	0.263
						HEPACAM	0.57	0.182317	0.14	0.258	0.121	RPS20	0.451	-0.134639	0.098	0.021	0.119	RALGAPA1	0.557	0.114089	0.114	0.288	0.175													CD81	0.53	0.11348	0.06	0.218	0.161	NLGN4Y	0.458	-0.12271	0.084	0.036	0.119
						RPS20	0.57	0.178691	0.14	0.214	0.075	RPS3A	0.451	-0.135994	0.098	0.016	0.113	MINDY2	0.557	0.114083	0.114	0.279	0.165													ENAH	0.53	0.108048	0.06	0.182	0.121	ATP9A	0.458	-0.127701	0.084	0.14	0.222
						KMT5C	0.431	-0.145474	0.138	0.121	0.256	SLC1A3	0.451	-0.159991	0.098	0.108	0.204	ADGRB3	0.557	0.112699	0.114	0.471	0.35													REEP3	0.53	0.105092	0.06	0.178	0.119	ABCA8	0.541	0.146558	0.082	0.261	0.185
						MACROD2	0.431	-0.164854	0.138	0.14	0.277	OPCML	0.451	-0.28777	0.098	0.071	0.164	ENOSF1	0.557	0.106534	0.114	0.268	0.152													DMD	0.47	-0.100279	0.06	0.291	0.341	CD164	0.541	0.145492	0.082	0.14	0.059
						RERE	0.431	-0.168899	0.138	0.204	0.338	SGK1	0.548	0.14306	0.096	0.38	0.292	RNF130	0.557	0.102435	0.114	0.36	0.244													PRKG1	0.47	-0.109464	0.06	0.065	0.123	CXADR	0.541	0.138436	0.082	0.167	0.087
						CACNA1A	0.431	-0.179247	0.138	0.061	0.196	PPP1R21	0.548	0.133298	0.096	0.244	0.149	NRCAM	0.443	-0.19903	0.114	0.028	0.14													HSP90AB1	0.529	0.144689	0.058	0.222	0.167	SPARC	0.541	0.120441	0.082	0.18	0.1
						HIP1	0.431	-0.191545	0.138	0.201	0.33	USP32	0.548	0.130094	0.096	0.266	0.172	KIF5C	0.556	0.128556	0.112	0.257	0.145													FXYD6	0.529	0.111993	0.058	0.135	0.078	SCD5	0.541	0.118844	0.082	0.514	0.441
						NAV2	0.431	-0.208738	0.138	0.082	0.218	ATXN2	0.548	0.128169	0.096	0.35	0.263	MACROD2	0.556	0.115468	0.112	0.356	0.242													OSBPL1A	0.529	0.107165	0.058	0.36	0.316	RPS6	0.541	0.116926	0.082	0.185	0.104
						NRCAM	0.431	-0.235303	0.138	0.02	0.157	SEC14L5	0.548	0.127762	0.096	0.19	0.096	WDPCP	0.556	0.114344	0.112	0.294	0.182													RPL23	0.528	0.121456	0.056	0.171	0.116	RNF144A	0.541	0.109196	0.082	0.198	0.12
						FRMD4A	0.431	-0.240715	0.138	0.077	0.212	NDE1	0.548	0.117309	0.096	0.191	0.095	NAALADL2	0.556	0.112145	0.112	0.314	0.201													CYB5R3	0.528	0.117943	0.056	0.124	0.069	NPAS3	0.459	-0.10288	0.082	0.414	0.487
						CTNNA3	0.431	-0.257774	0.138	0.525	0.603	DLEU2	0.548	0.113876	0.096	0.282	0.186	AC026316.4	0.555	0.158776	0.11	0.231	0.12													RHOA	0.528	0.117492	0.056	0.171	0.116	DHFR	0.459	-0.113492	0.082	0.054	0.134
						DTNA	0.431	-0.270436	0.138	0.092	0.226	SLC22A17	0.452	-0.111524	0.096	0.015	0.11	ZNF189	0.555	0.148421	0.11	0.165	0.055													ACTG1	0.528	0.1085	0.056	0.218	0.163	PRKG1	0.459	-0.119221	0.082	0.041	0.123
						DAZAP2	0.569	0.219938	0.138	0.192	0.056	RPS25	0.452	-0.121315	0.096	0.016	0.113	PLEKHG1	0.555	0.128978	0.11	0.171	0.061													KTN1	0.528	0.106757	0.056	0.182	0.129	CSMD3	0.459	-0.125785	0.082	0.027	0.109
						SLC38A2	0.569	0.193087	0.138	0.206	0.068	GJB1	0.452	-0.142178	0.096	0.038	0.134	SPATA6	0.555	0.121643	0.11	0.239	0.129													TMEM165	0.472	-0.106844	0.056	0.382	0.425	FMNL2	0.459	-0.133025	0.082	0.45	0.522
						GATM	0.569	0.190299	0.138	0.22	0.084	HMGB1	0.452	-0.146967	0.096	0.153	0.246	PPP1R21	0.555	0.117359	0.11	0.268	0.156													RGS7	0.472	-0.107194	0.056	0.127	0.178	LSAMP	0.459	-0.178296	0.082	0.315	0.382
						C1orf122	0.569	0.163718	0.138	0.179	0.042	RPL26	0.452	-0.161453	0.096	0.018	0.113	ANKH	0.555	0.115466	0.11	0.242	0.132													RTN1	0.472	-0.110815	0.056	0.065	0.12	SGPP1	0.54	0.185609	0.08	0.144	0.066
						RPS25	0.569	0.159912	0.138	0.207	0.07	HSPA1A	0.452	-0.161902	0.096	0.021	0.117	STAT2	0.555	0.1136	0.11	0.18	0.07													SHISA4	0.527	0.106796	0.054	0.135	0.082	SLC22A15	0.54	0.132885	0.08	0.18	0.102
						C1orf43	0.568	0.259341	0.136	0.221	0.089	NEBL	0.452	-0.172315	0.096	0.022	0.117	STK39	0.555	0.113096	0.11	0.238	0.127													PLEKHB1	0.527	0.105385	0.054	0.207	0.158	SPCS2	0.54	0.127704	0.08	0.158	0.079
						SERINC3	0.568	0.2023	0.136	0.212	0.077	SORBS1	0.452	-0.192246	0.096	0.045	0.139	ANAPC5	0.555	0.110791	0.11	0.266	0.156													UBB	0.527	0.104683	0.054	0.222	0.171	SRP14	0.54	0.116601	0.08	0.149	0.07
						SERF2	0.568	0.16603	0.136	0.191	0.056	SORT1	0.452	-0.273691	0.096	0.313	0.379	ATM	0.555	0.103557	0.11	0.258	0.148													CARNS1	0.527	0.102632	0.054	0.215	0.164	RPS15A	0.54	0.109919	0.08	0.144	0.064
						SYNE1	0.433	-0.15583	0.134	0.078	0.21	ENOX1	0.547	0.116513	0.094	0.346	0.255	SNX1	0.555	0.101946	0.11	0.244	0.134													TMED10	0.527	0.100827	0.054	0.178	0.122	EPN2	0.46	-0.10471	0.08	0.099	0.181
						AKT3	0.433	-0.172816	0.134	0.133	0.264	BCL2L14	0.453	-0.10061	0.094	0.104	0.198	TESK2	0.555	0.100666	0.11	0.279	0.167													CDH19	0.526	0.143268	0.052	0.145	0.096	TRAF3IP2-AS1	0.46	-0.107835	0.08	0.059	0.139
						PDE4B	0.433	-0.181133	0.134	0.369	0.491	RPSA	0.453	-0.108874	0.094	0.086	0.179	FBN1	0.554	0.124674	0.108	0.175	0.067													ATP6AP1	0.526	0.110529	0.052	0.124	0.072	SYNE1	0.46	-0.114301	0.08	0.108	0.185
						DLGAP1	0.433	-0.215763	0.134	0.06	0.191	UBC	0.453	-0.113331	0.094	0.016	0.109	FBXO32	0.554	0.120559	0.108	0.18	0.073													RUFY3	0.525	0.144681	0.05	0.273	0.24	CNTNAP2	0.46	-0.117765	0.08	0.189	0.267
						KAZN	0.433	-0.21902	0.134	0.152	0.279	SEC62	0.453	-0.125563	0.094	0.059	0.151	TRAPPC9	0.554	0.116408	0.108	0.254	0.148													AUTS2	0.525	0.104657	0.05	0.385	0.346	L3MBTL4	0.46	-0.117914	0.08	0.072	0.15
						OPCML	0.433	-0.328493	0.134	0.042	0.172	HSPA8	0.453	-0.125851	0.094	0.009	0.103	NEO1	0.554	0.115566	0.108	0.263	0.154													SFT2D1	0.524	0.125487	0.048	0.113	0.065	SIK3	0.46	-0.132847	0.08	0.482	0.527
						HNRNPK	0.567	0.216442	0.134	0.243	0.11	RPS24	0.453	-0.127382	0.094	0.035	0.128	CEP170	0.554	0.109445	0.108	0.232	0.124													TMEM87A	0.524	0.125479	0.048	0.255	0.214	FBXL7	0.46	-0.138696	0.08	0.198	0.271
						SEC62	0.567	0.184152	0.134	0.242	0.109	TMEM30A	0.453	-0.157502	0.094	0.017	0.111	GTDC1	0.554	0.108485	0.108	0.258	0.148													HSD17B12	0.523	0.181473	0.046	0.156	0.114	ADGRV1	0.46	-0.140352	0.08	0.027	0.106
						RPS17	0.567	0.18281	0.134	0.188	0.054	DTNA	0.453	-0.222388	0.094	0.129	0.216	PPM1H	0.554	0.102384	0.108	0.257	0.147													FAU	0.523	0.103369	0.046	0.156	0.111	FDFT1	0.539	0.14213	0.078	0.261	0.192
						VAMP2	0.567	0.137661	0.134	0.296	0.163	PTK2	0.546	0.11576	0.092	0.484	0.4	SPECC1	0.554	0.100548	0.108	0.259	0.15													KCNIP4	0.477	-0.10473	0.046	0.091	0.136	DAZAP2	0.539	0.138346	0.078	0.158	0.081
						EIF4G3	0.434	-0.164695	0.132	0.176	0.303	FTX	0.546	0.108528	0.092	0.381	0.294	PPP1R16B	0.554	0.100421	0.108	0.258	0.148													BTBD3	0.522	0.183958	0.044	0.171	0.129	CFL2	0.539	0.122881	0.078	0.149	0.07
						KIF13A	0.434	-0.170817	0.132	0.203	0.332	MAP4K4	0.546	0.102979	0.092	0.504	0.419	MBNL1	0.553	0.118634	0.106	0.292	0.186													CNDP2	0.522	0.107204	0.044	0.131	0.09	TMEM87A	0.539	0.121523	0.078	0.284	0.214
						MAML2	0.434	-0.221905	0.132	0.049	0.18	GNA12	0.454	-0.101826	0.092	0.05	0.141	YPEL2	0.553	0.109893	0.106	0.256	0.15													DAZAP2	0.521	0.131915	0.042	0.12	0.081	SYNJ2	0.539	0.109037	0.078	0.414	0.339
						RPL34	0.566	0.165037	0.132	0.238	0.106	RPL24	0.454	-0.106975	0.092	0.022	0.114	HECW2	0.553	0.106848	0.106	0.274	0.167													CHCHD3	0.521	0.102561	0.042	0.142	0.099	CALN1	0.461	-0.104283	0.078	0.054	0.131
						ATXN2	0.435	-0.1551	0.13	0.175	0.302	NCAM1	0.454	-0.109649	0.092	0.33	0.41	PLA2G4C	0.553	0.103792	0.106	0.231	0.124													RNF220	0.479	-0.147337	0.042	0.578	0.558	ENPP4	0.538	0.137559	0.076	0.167	0.09
						ZNF638	0.435	-0.155811	0.13	0.241	0.367	HEPACAM	0.454	-0.125533	0.092	0.074	0.164	GUSBP1	0.553	0.103585	0.106	0.33	0.222													LITAF	0.519	0.117181	0.038	0.182	0.146	EFHD1	0.538	0.125443	0.076	0.275	0.204
						ANK2	0.435	-0.175153	0.13	0.365	0.48	GABARAP	0.454	-0.125678	0.092	0.026	0.119	ATG4C	0.553	0.102668	0.106	0.235	0.127													STMN1	0.481	-0.10553	0.038	0.149	0.183	DOCK9	0.538	0.117643	0.076	0.342	0.276
						FAM155A	0.435	-0.214553	0.13	0.034	0.162	SLC38A2	0.454	-0.131699	0.092	0.019	0.111	VCAN	0.447	-0.246995	0.106	0.019	0.124													RYBP	0.517	0.129805	0.034	0.16	0.13	PGRMC1	0.538	0.116291	0.076	0.185	0.107
						SORBS1	0.435	-0.234773	0.13	0.019	0.147	CPE	0.454	-0.137477	0.092	0.012	0.104	SLC22A15	0.552	0.134899	0.104	0.197	0.094													ABI2	0.515	0.111525	0.03	0.135	0.106	FAF1	0.462	0.100191	0.076	0.185	0.267
						SKP1	0.565	0.191746	0.13	0.192	0.063	GATM	0.454	-0.139208	0.092	0.034	0.126	ARID1B	0.552	0.108937	0.104	0.354	0.252													CDKN1C	0.512	0.11539	0.024	0.142	0.12	AHCYL2	0.462	-0.100884	0.076	0.027	0.103
						CTNNA1	0.565	0.171624	0.13	0.225	0.097	ALCAM	0.454	-0.141765	0.092	0.26	0.344	DUBR	0.552	0.108894	0.104	0.217	0.112													2020-03-01	0.511	0.103907	0.022	0.345	0.334	TBC1D12	0.462	-0.109996	0.076	0.14	0.212
						ARMC9	0.565	0.158932	0.13	0.224	0.097	SLC1A2	0.454	-0.159421	0.092	0.012	0.103	NDE1	0.552	0.106097	0.104	0.207	0.103													GRID1	0.503	0.11836	0.006	0.218	0.216	TNIK	0.462	-0.113518	0.076	0.068	0.143
						MID1IP1	0.565	0.156329	0.13	0.176	0.045	MXI1	0.454	-0.167476	0.092	0.12	0.209	RNF144A	0.552	0.103367	0.104	0.217	0.112																			PRNP	0.537	0.186805	0.074	0.261	0.193
						SEMA4B	0.565	0.141124	0.13	0.213	0.085	PITPNC1	0.454	-0.203386	0.092	0.079	0.167	USP47	0.552	0.102792	0.104	0.244	0.14																			TMA7	0.537	0.100055	0.074	0.131	0.056
						SPATS2	0.436	-0.136386	0.128	0.098	0.224	OSBP2	0.545	0.116021	0.09	0.193	0.103	NEGR1	0.552	0.101477	0.104	0.28	0.173																			ARHGEF4	0.463	-0.10083	0.074	0.036	0.109
						DOCK4	0.436	-0.18263	0.128	0.247	0.374	C10orf90	0.545	0.11581	0.09	0.333	0.243	NRXN1	0.448	-0.237742	0.104	0.082	0.181																			POLR2F	0.463	-0.105433	0.074	0.153	0.228
						SNHG14	0.436	-0.234045	0.128	0.123	0.246	UBE4B	0.545	0.106424	0.09	0.281	0.193	HS3ST5	0.551	0.11934	0.102	0.205	0.103																			TRIM9	0.463	-0.106186	0.074	0.05	0.123
						TMTC4	0.564	0.224135	0.128	0.246	0.122	RPS18	0.455	-0.104237	0.09	0.014	0.104	WDFY3	0.551	0.116605	0.102	0.275	0.175																			MYO9A	0.463	-0.106309	0.074	0.077	0.149
						TMEM98	0.564	0.193717	0.128	0.171	0.045	CKB	0.455	-0.104326	0.09	0.03	0.119	SH3PXD2A	0.551	0.112379	0.102	0.197	0.094																			CASK	0.463	-0.109907	0.074	0.05	0.123
						TMEM125	0.564	0.187211	0.128	0.177	0.05	2020-09-04	0.455	-0.104823	0.09	0.065	0.154	PKD2	0.551	0.111424	0.102	0.227	0.124																			MPDZ	0.536	0.145393	0.072	0.198	0.132
						TBCB	0.564	0.167984	0.128	0.197	0.069	IGSF8	0.455	-0.108691	0.09	0.025	0.115	RCAN2	0.551	0.108927	0.102	0.199	0.097																			RPL36AL	0.536	0.122201	0.072	0.117	0.046
						RPL23A	0.564	0.138231	0.128	0.187	0.06	RPLP0	0.455	-0.111491	0.09	0.016	0.107	NLK	0.551	0.105807	0.102	0.245	0.142																			GLTP	0.536	0.118184	0.072	0.248	0.182
						VCAN	0.437	-0.278967	0.126	0.015	0.139	CAMK2N1	0.455	-0.127557	0.09	0.078	0.167	UBE4B	0.551	0.103673	0.102	0.302	0.2																			ARMC9	0.536	0.106947	0.072	0.189	0.12
						LINC01578	0.563	0.23245	0.126	0.172	0.047	GOLGA7	0.455	-0.137004	0.09	0.031	0.12	SMURF1	0.551	0.103572	0.102	0.211	0.108																			ATL3	0.536	0.10329	0.072	0.108	0.036
						PRRG1	0.563	0.199856	0.126	0.21	0.088	ANLN	0.455	-0.171669	0.09	0.055	0.143	LGR5	0.55	0.117091	0.1	0.194	0.094																			RABGAP1L	0.464	-0.100619	0.072	0.14	0.209
						C12orf76	0.563	0.199284	0.126	0.168	0.043	ACYP2	0.544	0.117973	0.088	0.268	0.183	MTMR7	0.55	0.11339	0.1	0.191	0.091																			PDZD2	0.464	-0.127469	0.072	0.117	0.186
						RHOA	0.563	0.179533	0.126	0.216	0.093	CDC14B	0.544	0.114356	0.088	0.269	0.182	FOLH1	0.55	0.104898	0.1	0.219	0.119																			NTRK2	0.464	-0.13163	0.072	0.05	0.12
						ALCAM	0.563	0.159022	0.126	0.427	0.306	DENND5A	0.544	0.112324	0.088	0.264	0.178	ADAM10	0.55	0.10294	0.1	0.212	0.112																			DAAM2	0.535	0.146318	0.07	0.374	0.31
						TMEM87A	0.563	0.158271	0.126	0.314	0.191	PPP1R16B	0.544	0.101431	0.088	0.229	0.142	FP700111.1	0.55	0.100094	0.1	0.219	0.118																			C11orf58	0.535	0.110504	0.07	0.14	0.072
						JUND	0.563	0.142927	0.126	0.225	0.098	CTSD	0.456	-0.103593	0.088	0.036	0.123	LRRC1	0.549	0.130623	0.098	0.188	0.089																			ITGB8	0.535	0.105306	0.07	0.176	0.107
						MIR924HG	0.563	0.142588	0.126	0.191	0.066	RPL31	0.456	-0.116547	0.088	0.029	0.117	LRRC63	0.549	0.130522	0.098	0.137	0.039																			ITGA2	0.535	0.103819	0.07	0.275	0.208
						SHISA4	0.562	0.155743	0.124	0.182	0.059	ATP1B1	0.456	-0.118107	0.088	0.079	0.166	DMXL1	0.549	0.114263	0.098	0.235	0.137																			INSR	0.465	-0.105241	0.07	0.131	0.2
						FSCN1	0.562	0.144499	0.124	0.185	0.06	ARL6IP5	0.456	-0.155793	0.088	0.031	0.118	MBD5	0.549	0.110879	0.098	0.267	0.169																			REV3L	0.465	-0.106045	0.07	0.117	0.184
						CSRP1	0.562	0.138634	0.124	0.164	0.04	SPOCK1	0.456	-0.191454	0.088	0.334	0.403	RPS6KA5	0.549	0.10729	0.098	0.226	0.128																			SLC5A11	0.465	-0.165775	0.07	0.252	0.316
						CACNB4	0.438	-0.135173	0.124	0.099	0.221	AUTS2	0.543	0.113259	0.086	0.415	0.331	WNK1	0.549	0.106123	0.098	0.241	0.142																			USP47	0.534	0.123815	0.068	0.212	0.148
						AC020741.1	0.438	-0.136651	0.124	0.043	0.166	DPYSL5	0.543	0.110347	0.086	0.276	0.192	ITFG1	0.549	0.105264	0.098	0.281	0.182																			RASGRF1	0.534	0.106666	0.068	0.185	0.118
						TMED10	0.561	0.230149	0.122	0.218	0.1	FAM222B	0.543	0.108391	0.086	0.18	0.094	KDM4C	0.549	0.10307	0.098	0.274	0.177																			NRBP2	0.534	0.100494	0.068	0.144	0.077
						SRP14	0.561	0.177475	0.122	0.169	0.047	POGZ	0.543	0.106534	0.086	0.277	0.192	SLC13A3	0.548	0.106253	0.096	0.178	0.082																			GPC6	0.466	-0.103282	0.068	0.041	0.107
						RAC1	0.561	0.159369	0.122	0.257	0.138	WSB1	0.457	-0.103856	0.086	0.445	0.518	USP31	0.547	0.112453	0.094	0.175	0.082																			GRAMD2B	0.466	-0.121385	0.068	0.059	0.124
						HNRNPDL	0.561	0.154294	0.122	0.236	0.116	MAT2A	0.457	-0.110414	0.086	0.02	0.106	DIP2A	0.547	0.10197	0.094	0.2	0.105																			DTNA	0.466	-0.177462	0.068	0.14	0.201
						RPS3	0.561	0.148535	0.122	0.186	0.066	ARMC9	0.457	-0.113465	0.086	0.051	0.136	HERC4	0.546	0.103612	0.092	0.224	0.133																			LIMCH1	0.533	0.16358	0.066	0.396	0.339
						RPL37	0.561	0.134146	0.122	0.206	0.085	RPL11	0.457	-0.117829	0.086	0.021	0.107	AC233296.1	0.546	0.102613	0.092	0.162	0.07																			PARD3	0.467	-0.100695	0.066	0.068	0.134
						RPS26	0.561	0.130077	0.122	0.213	0.091	ADGRL3	0.457	-0.145606	0.086	0.12	0.202	ARAP2	0.546	0.101751	0.092	0.294	0.203																			MTRNR2L1	0.467	-0.107737	0.066	0.095	0.158
						CAMTA1	0.439	-0.142615	0.122	0.133	0.256	SPARCL1	0.457	-0.153955	0.086	0.017	0.103	PTPRZ1	0.454	-0.233876	0.092	0.015	0.105																			RGS7	0.467	-0.118523	0.066	0.117	0.178
						TRPM3	0.439	-0.187501	0.122	0.047	0.166	DLGAP1	0.457	-0.161895	0.086	0.099	0.181	KLF7	0.545	0.120152	0.09	0.154	0.064																			KIZ-AS1	0.532	0.149424	0.064	0.113	0.051
						FADS1	0.56	0.207286	0.12	0.214	0.097	MAML2	0.457	-0.162593	0.086	0.086	0.17	IGSF11	0.545	0.118191	0.09	0.192	0.102																			MOSPD2	0.532	0.11236	0.064	0.126	0.063
						FAM107B	0.56	0.189557	0.12	0.346	0.236	SNHG14	0.457	-0.18566	0.086	0.158	0.237	SYTL2	0.545	0.111287	0.09	0.148	0.057																			ADIPOR2	0.532	0.108501	0.064	0.248	0.19
						C18orf32	0.56	0.179781	0.12	0.16	0.04	BCAS3	0.542	0.11253	0.084	0.399	0.325	LINC00882	0.545	0.110008	0.09	0.211	0.121																			MEGF10	0.532	0.102079	0.064	0.194	0.133
						PRR18	0.56	0.178894	0.12	0.167	0.046	DNM2	0.542	0.109673	0.084	0.193	0.112	KLHL4	0.545	0.105618	0.09	0.2	0.11																			PPP1R12B	0.468	-0.101983	0.064	0.216	0.278
						ADAMTS4	0.56	0.168721	0.12	0.204	0.087	RPL30	0.458	-0.112907	0.084	0.023	0.106	NRDC	0.545	0.102921	0.09	0.219	0.129																			ASTN2	0.469	-0.104872	0.062	0.162	0.222
						TUBA1B	0.56	0.159881	0.12	0.198	0.079	PAQR8	0.458	-0.115854	0.084	0.15	0.229	CNTN1	0.455	-0.16533	0.09	0.051	0.139																			LIPA	0.53	0.136871	0.06	0.221	0.164
						YWHAE	0.56	0.13818	0.12	0.216	0.096	RGS7	0.458	-0.119955	0.084	0.111	0.192	NLGN1	0.456	-0.196377	0.088	0.162	0.242																			LMBRD1	0.53	0.110247	0.06	0.189	0.132
						PLPP2	0.56	0.130176	0.12	0.158	0.038	RPL4	0.458	-0.120654	0.084	0.034	0.118	TNFRSF21	0.543	0.115982	0.086	0.136	0.05																			NCOA7	0.53	0.108858	0.06	0.275	0.221
						NCAM2	0.44	-0.164056	0.12	0.466	0.564	SKP1	0.458	-0.130279	0.084	0.019	0.102	PCM1	0.543	0.100041	0.086	0.215	0.129																			ELOVL7	0.529	0.127778	0.058	0.104	0.048
						CNTN1	0.44	-0.203456	0.12	0.035	0.155	ENPP4	0.458	-0.14959	0.084	0.022	0.106	SORBS1	0.457	-0.17895	0.086	0.046	0.129																			MBD5	0.529	0.124202	0.058	0.23	0.177
						LRRTM4	0.44	-0.223709	0.12	0.038	0.156	ADCY2	0.458	-0.164776	0.084	0.042	0.125	TTC14	0.542	0.122169	0.084	0.149	0.065																			LGR5	0.529	0.110692	0.058	0.158	0.101
						PARP1	0.559	0.172716	0.118	0.18	0.064	PIK3C2B	0.541	0.111914	0.082	0.187	0.105	CPD	0.542	0.106292	0.084	0.189	0.103																			SLC11A2	0.529	0.103509	0.058	0.14	0.082
						OLIG2	0.559	0.166919	0.118	0.202	0.084	MINDY2	0.541	0.107257	0.082	0.24	0.16	AC096564.1	0.542	0.104173	0.084	0.142	0.058																			COBL	0.471	-0.10897	0.058	0.189	0.243
						GJC2	0.559	0.143789	0.118	0.17	0.052	UTY	0.541	0.100436	0.082	0.227	0.147	AASS	0.541	0.107358	0.082	0.141	0.059																			PTPN11	0.528	0.173126	0.056	0.131	0.077
						ATP5ME	0.559	0.139269	0.118	0.216	0.1	RPS19	0.459	-0.102401	0.082	0.027	0.108	VLDLR-AS1	0.54	0.105128	0.08	0.133	0.053																			TOMM20	0.528	0.13512	0.056	0.126	0.071
						PREX1	0.559	0.139068	0.118	0.246	0.13	ENDOD1	0.459	-0.104029	0.082	0.084	0.164	MXI1	0.54	0.100176	0.08	0.268	0.187																			MAMDC2	0.528	0.117156	0.056	0.126	0.072
						RNF130	0.559	0.119692	0.118	0.348	0.232	CDKN1C	0.459	-0.111578	0.082	0.054	0.134	CELF2	0.46	-0.151406	0.08	0.028	0.107																			NECAB1	0.528	0.108518	0.056	0.221	0.171
						NPC1	0.558	0.240109	0.116	0.263	0.155	SLAIN1	0.459	-0.111816	0.082	0.23	0.307	OPALIN	0.46	-0.181779	0.08	0.067	0.144																			TUFM	0.528	0.10844	0.056	0.104	0.049
						TGOLN2	0.558	0.177736	0.116	0.198	0.084	CANX	0.459	-0.119448	0.082	0.063	0.144	PITPNC1	0.46	-0.187383	0.08	0.082	0.158																			OSBPL1A	0.527	0.132562	0.054	0.365	0.316
						HNRNPA2B1	0.558	0.160645	0.116	0.227	0.113	EDIL3	0.459	-0.128182	0.082	0.459	0.516	DSCAM	0.46	-0.302547	0.08	0.078	0.153																			TNKS	0.527	0.11469	0.054	0.203	0.153
						RPL35A	0.558	0.158284	0.116	0.172	0.055	FGF14	0.459	-0.153986	0.082	0.023	0.103	ZNF518A	0.539	0.120423	0.078	0.139	0.061																			RNF13	0.527	0.107119	0.054	0.266	0.22
						PIP4K2A	0.558	0.138942	0.116	0.537	0.43	SHROOM4	0.54	0.109356	0.08	0.263	0.184	NEBL	0.462	-0.146264	0.076	0.032	0.106																			CFL1	0.527	0.107027	0.054	0.185	0.129
						CKB	0.558	0.129713	0.116	0.198	0.081	SOX8	0.46	-0.105471	0.08	0.049	0.129	FAM155A	0.462	-0.153951	0.076	0.072	0.144																			NAV3	0.473	-0.100982	0.054	0.095	0.146
						RPL24	0.558	0.128866	0.116	0.191	0.076	CCNI	0.46	-0.107212	0.08	0.099	0.178	RORA	0.463	-0.156343	0.074	0.145	0.212																			PDE8A	0.474	-0.113028	0.052	0.329	0.368
						GDI1	0.558	0.124506	0.116	0.215	0.099	CIRBP	0.46	-0.116106	0.08	0.054	0.134	MON2	0.535	0.105534	0.07	0.207	0.138																			DNAJC6	0.525	0.144068	0.05	0.27	0.23
						FAM198B-AS1	0.558	0.117583	0.116	0.157	0.041	RHOBTB3	0.46	-0.118321	0.08	0.064	0.144	NTRK2	0.465	-0.133118	0.07	0.057	0.125																			RETREG1	0.525	0.10447	0.05	0.306	0.265
						REV3L	0.442	-0.151956	0.116	0.09	0.205	LITAF	0.46	-0.121541	0.08	0.082	0.161	ADCY2	0.465	-0.146711	0.07	0.047	0.116																			MRFAP1	0.525	0.10136	0.05	0.122	0.072
						CNTNAP2	0.442	-0.172461	0.116	0.176	0.288	SOX10	0.46	-0.121647	0.08	0.041	0.12	CTNNA2	0.465	-0.179313	0.07	0.12	0.184																			SGK1	0.524	0.105145	0.048	0.342	0.308
						AC018647.1	0.557	0.17359	0.114	0.143	0.03	TGOLN2	0.46	-0.122704	0.08	0.041	0.119	PLXDC2	0.466	-0.147088	0.068	0.13	0.194																			UNC5C	0.524	0.103446	0.048	0.441	0.408
						KCNJ10	0.557	0.170971	0.114	0.157	0.043	PTN	0.46	-0.132897	0.08	0.072	0.151	TNIK	0.467	-0.106493	0.066	0.083	0.148																			ADAMTS18	0.523	0.107693	0.046	0.122	0.077
						SOD1	0.557	0.167652	0.114	0.156	0.043	C1orf198	0.46	-0.13999	0.08	0.029	0.109	OPCML	0.467	-0.240498	0.066	0.093	0.152																			DNER	0.478	-0.133093	0.044	0.162	0.202
						LINC00844	0.557	0.16153	0.114	0.14	0.026	FADS1	0.46	-0.141709	0.08	0.056	0.134	CLU	0.468	-0.154896	0.064	0.137	0.194																			DNM3	0.52	0.144609	0.04	0.482	0.449
						RHOU	0.557	0.157905	0.114	0.224	0.111	CNTN2	0.461	-0.102613	0.078	0.242	0.314	PLCB1	0.472	-0.10262	0.056	0.075	0.128																			ABHD17B	0.519	0.132464	0.038	0.122	0.086
						YWHAB	0.557	0.141754	0.114	0.249	0.135	TMEM87A	0.461	-0.105826	0.078	0.152	0.228	B2M	0.475	-0.116375	0.05	0.101	0.149																			SPATA13	0.518	0.152457	0.036	0.167	0.135
						SLCO1A2	0.557	0.140481	0.114	0.254	0.141	RUFY3	0.461	-0.121299	0.078	0.181	0.253	ADGRV1	0.475	-0.118417	0.05	0.062	0.11																			ATP2C1	0.518	0.113116	0.036	0.117	0.082
						SEMA4D	0.557	0.129709	0.114	0.277	0.165	SERINC3	0.461	-0.127342	0.078	0.038	0.117	LRRTM4	0.476	-0.119629	0.048	0.093	0.137																			ANKH	0.517	0.134789	0.034	0.171	0.14
						SLC22A17	0.557	0.127115	0.114	0.185	0.072	KAZN	0.461	-0.135416	0.078	0.196	0.268	KCNIP4	0.477	-0.13684	0.046	0.098	0.139																			C1orf198	0.516	0.103209	0.032	0.126	0.095
						SNHG31	0.557	0.124031	0.114	0.166	0.054	CALN1	0.538	0.114207	0.076	0.191	0.117	DNER	0.478	-0.124286	0.044	0.166	0.204
						GNA12	0.557	0.122003	0.114	0.215	0.103	ASH1L	0.538	0.105527	0.076	0.259	0.184	DLGAP1	0.479	-0.120358	0.042	0.133	0.169
						GRID2	0.443	-0.202248	0.114	0.089	0.199	PTPRK	0.538	0.100991	0.076	0.445	0.367	LHFPL3	0.479	-0.162228	0.042	0.063	0.103
						CANX	0.556	0.176167	0.112	0.217	0.109	PRKAR1A	0.462	-0.117802	0.076	0.036	0.11	LRRC4C	0.48	-0.162286	0.04	0.162	0.194
						RPL4	0.556	0.15918	0.112	0.193	0.082	LRRTM4	0.462	-0.161059	0.076	0.074	0.146	LRP1B	0.518	-0.121443	0.036	0.402	0.335
						SBDS	0.556	0.15703	0.112	0.156	0.044	LRRC4C	0.462	-0.205121	0.076	0.135	0.203	FRMD4A	0.488	-0.118357	0.024	0.172	0.188
						GDE1	0.556	0.149171	0.112	0.18	0.069	AC012158.1	0.537	0.10644	0.074	0.167	0.095	EVI2A	0.49	-0.100585	0.02	0.139	0.155
						EMC10	0.556	0.137372	0.112	0.159	0.048	SLC4A8	0.537	0.104081	0.074	0.181	0.108	FTH1	0.505	-0.125268	0.01	0.521	0.458
						RPS24	0.556	0.128797	0.112	0.202	0.091	DTNB	0.537	0.101704	0.074	0.247	0.177	LSAMP	0.497	-0.10081	0.006	0.4	0.38
						CTSD	0.556	0.123639	0.112	0.197	0.086	CSDE1	0.463	-0.107659	0.074	0.045	0.12
						RPS10	0.556	0.119198	0.112	0.16	0.048	DCLK1	0.463	-0.122442	0.074	0.036	0.109
						MED13L	0.444	-0.143934	0.112	0.083	0.193	MIR99AHG	0.463	-0.12977	0.074	0.198	0.265
						KANK1	0.444	-0.147148	0.112	0.103	0.213	ARL6IP1	0.463	-0.142892	0.074	0.036	0.109
						TCF12	0.444	-0.152004	0.112	0.296	0.4	LHFPL3	0.463	-0.207209	0.074	0.041	0.112
						CDH20	0.444	-0.155944	0.112	0.275	0.38	RHOA	0.464	-0.107331	0.072	0.059	0.129
						DPP6	0.444	-0.16656	0.112	0.132	0.24	PLPP3	0.464	-0.109231	0.072	0.074	0.144
						ADCY2	0.444	-0.192498	0.112	0.02	0.131	PTPRG	0.464	-0.11031	0.072	0.058	0.128
						SPCS2	0.555	0.182326	0.11	0.168	0.059	NAV2	0.464	-0.112054	0.072	0.136	0.205
						SELENOT	0.555	0.180199	0.11	0.165	0.055	FYN	0.464	-0.114061	0.072	0.133	0.202
						TIMP2	0.555	0.160263	0.11	0.221	0.113	2020-03-06	0.464	-0.114667	0.072	0.121	0.19
						RPL7	0.555	0.13215	0.11	0.155	0.046	PLCB1	0.464	-0.118294	0.072	0.067	0.136
						PSMC2	0.555	0.130966	0.11	0.168	0.058	PRKG1	0.464	-0.127331	0.072	0.065	0.135
						RPS19	0.555	0.129805	0.11	0.183	0.073	NOVA1	0.465	-0.104822	0.07	0.103	0.172
						DAPK1	0.555	0.125135	0.11	0.2	0.091	TNIK	0.465	-0.108291	0.07	0.086	0.155
						UBC	0.555	0.119424	0.11	0.181	0.071	PJA2	0.465	-0.118912	0.07	0.033	0.102
						KIF1B	0.445	-0.123711	0.11	0.287	0.394	ERBB4	0.465	-0.124055	0.07	0.312	0.371
						BICD1	0.445	-0.129069	0.11	0.07	0.179	PLXDC2	0.465	-0.132129	0.07	0.135	0.201
						ARID4B	0.445	-0.129449	0.11	0.174	0.283	MYRF	0.466	-0.107978	0.068	0.219	0.28
						UBE2E2	0.445	-0.14928	0.11	0.178	0.284	ARHGEF4	0.466	-0.10992	0.068	0.053	0.12
						PARD3	0.445	-0.158374	0.11	0.045	0.154	ATP1A1	0.466	-0.110092	0.068	0.069	0.135
						GABARAPL2	0.554	0.15409	0.108	0.141	0.033	NKAIN3	0.466	-0.113945	0.068	0.044	0.111
						CIRBP	0.554	0.154041	0.108	0.206	0.099	EPB41L3	0.466	-0.116548	0.068	0.04	0.108
						EID1	0.554	0.146635	0.108	0.161	0.054	CLCN3	0.466	-0.118665	0.068	0.036	0.104
						SERPINI1	0.554	0.142622	0.108	0.191	0.084	TMED10	0.466	-0.125483	0.068	0.069	0.134
						MAP6D1	0.554	0.13204	0.108	0.162	0.055	SASH1	0.533	0.105369	0.066	0.305	0.243
						SYNGR2	0.554	0.131027	0.108	0.151	0.042	GRAMD2B	0.467	-0.10643	0.066	0.071	0.135
						DST	0.554	0.129852	0.108	0.49	0.399	MAP1B	0.467	-0.10793	0.066	0.166	0.229
						CADM4	0.554	0.127343	0.108	0.2	0.093	ZDHHC9	0.467	-0.11333	0.066	0.125	0.188
						COX6A1	0.554	0.126373	0.108	0.143	0.035	CADPS	0.467	-0.115791	0.066	0.041	0.105
						RPS13	0.554	0.123134	0.108	0.15	0.043	GRID2	0.467	-0.119211	0.066	0.127	0.19
						ABCA8	0.554	0.117883	0.108	0.273	0.165	RTN1	0.467	-0.132653	0.066	0.066	0.131
						TNRC6B	0.446	-0.109953	0.108	0.139	0.249	SLC6A1	0.467	-0.132924	0.066	0.048	0.112
						ATXN1	0.446	-0.120049	0.108	0.187	0.295	ADARB2	0.468	-0.109369	0.064	0.092	0.155
						ATP9B	0.446	-0.12102	0.108	0.123	0.231	CADM1	0.468	-0.109527	0.064	0.25	0.308
						CUX1	0.446	-0.132098	0.108	0.094	0.2	SMOC1	0.468	-0.109839	0.064	0.058	0.121
						FBXL7	0.446	-0.140086	0.108	0.186	0.291	PTP4A2	0.468	-0.115004	0.064	0.178	0.238
						MAPK10	0.446	-0.149162	0.108	0.07	0.176	ADGRV1	0.468	-0.135226	0.064	0.056	0.117
						PTPRG	0.446	-0.153711	0.108	0.029	0.136	LPAR1	0.468	-0.135815	0.064	0.127	0.188
						FMNL2	0.446	-0.181584	0.108	0.454	0.538	MGAT4C	0.469	-0.131515	0.062	0.044	0.105
						CELF2	0.446	-0.18826	0.108	0.013	0.121	HIF3A	0.47	-0.10153	0.06	0.042	0.102
						KCNIP4	0.446	-0.210965	0.108	0.05	0.156	DCLK2	0.47	-0.10261	0.06	0.043	0.102
						TMED7	0.553	0.180775	0.106	0.15	0.044	NFIB	0.47	-0.103072	0.06	0.078	0.136
						CHCHD2	0.553	0.154122	0.106	0.164	0.058	RYR3	0.47	-0.105193	0.06	0.063	0.122
						TOMM7	0.553	0.134831	0.106	0.15	0.044	C1orf43	0.47	-0.117296	0.06	0.066	0.125
						ELOVL5	0.553	0.125802	0.106	0.183	0.077	NPAS3	0.47	-0.118651	0.06	0.457	0.493
						KTN1	0.553	0.123921	0.106	0.214	0.11	ENPP2	0.47	-0.122254	0.06	0.287	0.332
						COX4I1	0.553	0.122957	0.106	0.162	0.056	KCNIP4	0.47	-0.148031	0.06	0.089	0.146
						AC004086.1	0.553	0.122116	0.106	0.16	0.054	ATP8A1	0.471	-0.105076	0.058	0.334	0.376
						RNASEK	0.553	0.116492	0.106	0.146	0.04	GPC5	0.471	-0.112274	0.058	0.091	0.145
						CLIP2	0.447	-0.128935	0.106	0.109	0.214	TRPM3	0.471	-0.122845	0.058	0.1	0.153
						BAZ2B	0.447	-0.129495	0.106	0.192	0.296	DPP6	0.473	-0.11344	0.054	0.18	0.228
						SNX29	0.447	-0.1319	0.106	0.095	0.199	PREPL	0.473	-0.116675	0.054	0.069	0.121
						SMYD3	0.447	-0.140304	0.106	0.064	0.17	FRMD4A	0.477	-0.128187	0.046	0.153	0.194
						PDZD2	0.447	-0.162982	0.106	0.103	0.205	PLEKHA5	0.48	-0.104581	0.04	0.151	0.187
						NKAIN2	0.447	-0.176236	0.106	0.352	0.445
						CLCN3	0.552	0.176165	0.104	0.175	0.072
						SGCB	0.552	0.162778	0.104	0.145	0.042
						NECAB1	0.552	0.154789	0.104	0.251	0.152
						REEP3	0.552	0.148171	0.104	0.203	0.1
						CYB5R3	0.552	0.148052	0.104	0.153	0.05
						MTDH	0.552	0.144322	0.104	0.291	0.192
						ARF1	0.552	0.143985	0.104	0.155	0.051
						LARP6	0.552	0.14054	0.104	0.178	0.074
						RPL32	0.552	0.126027	0.104	0.156	0.052
						CALR	0.552	0.112891	0.104	0.168	0.064
						MARK3	0.448	-0.122138	0.104	0.116	0.218
						MAGI1	0.448	-0.122695	0.104	0.16	0.263
						N4BP2L2	0.448	-0.124373	0.104	0.254	0.354
						TAOK3	0.448	-0.126779	0.104	0.121	0.224
						PLCB1	0.448	-0.155698	0.104	0.041	0.143
						NEBL	0.448	-0.183154	0.104	0.016	0.12
						PTPRZ1	0.448	-0.256419	0.104	0.014	0.117
						TMEM106B	0.551	0.161812	0.102	0.157	0.056
						KIZ-AS1	0.551	0.160458	0.102	0.133	0.032
						TPP1	0.551	0.159236	0.102	0.142	0.041
						THBS2	0.551	0.155043	0.102	0.154	0.052
						RPL31	0.551	0.129286	0.102	0.184	0.082
						ATP5MC2	0.551	0.118179	0.102	0.15	0.048
						WDR83OS	0.551	0.118148	0.102	0.127	0.025
						RPL17	0.551	0.115794	0.102	0.186	0.084
						C5orf34	0.551	0.104218	0.102	0.146	0.044
						FAF1	0.449	-0.124762	0.102	0.186	0.286
						SLC39A11	0.449	-0.126262	0.102	0.174	0.273
						ASAP1	0.449	-0.13424	0.102	0.08	0.182
						ITCH	0.449	-0.140365	0.102	0.096	0.197
						SFRP1	0.55	0.161376	0.1	0.122	0.023
						DYNC1I2	0.55	0.135183	0.1	0.214	0.115
						RPL36A	0.55	0.125109	0.1	0.16	0.06
						DDX5	0.55	0.12386	0.1	0.227	0.127
						ATP6V0B	0.55	0.115225	0.1	0.147	0.046
						RPL5	0.55	0.115212	0.1	0.181	0.08
						HHATL	0.55	0.112883	0.1	0.229	0.128
						RSF1	0.55	0.102493	0.1	0.221	0.122
						TUT4	0.45	-0.113756	0.1	0.095	0.195
						ASH1L	0.45	-0.11501	0.1	0.116	0.216
						NFIA	0.45	-0.125545	0.1	0.186	0.284
						ITGB1	0.549	0.164443	0.098	0.137	0.04
						LMBRD1	0.549	0.118578	0.098	0.21	0.115
						RPS7	0.549	0.113146	0.098	0.147	0.049
						TTYH1	0.549	0.106379	0.098	0.22	0.123
						TACC2	0.451	-0.10038	0.098	0.083	0.179
						CACNB2	0.451	-0.115905	0.098	0.036	0.133
						BPTF	0.451	-0.116592	0.098	0.152	0.25
						TRAF3IP2-AS1	0.451	-0.126253	0.098	0.058	0.157
						NAALADL2	0.451	-0.126991	0.098	0.131	0.229
						GAB2	0.451	-0.127479	0.098	0.208	0.305
						PHLPP1	0.451	-0.147243	0.098	0.425	0.507
						MORF4L1	0.548	0.154755	0.096	0.2	0.108
						DEGS1	0.548	0.145166	0.096	0.152	0.057
						EIF4A2	0.548	0.13152	0.096	0.174	0.08
						RPL22	0.548	0.12958	0.096	0.137	0.042
						DHCR24	0.548	0.126699	0.096	0.148	0.054
						RETREG1	0.548	0.125949	0.096	0.338	0.248
						GLDN	0.548	0.124469	0.096	0.321	0.228
						SFT2D1	0.548	0.121073	0.096	0.143	0.048
						SNHG32	0.548	0.119978	0.096	0.124	0.027
						AL445433.2	0.548	0.115681	0.096	0.159	0.064
						RPL36	0.548	0.115099	0.096	0.159	0.063
						FIS1	0.548	0.11076	0.096	0.142	0.047
						PIGT	0.548	0.110517	0.096	0.144	0.048
						UBA52	0.548	0.107106	0.096	0.143	0.048
						KIAA1328	0.452	-0.111222	0.096	0.089	0.185
						TANC2	0.452	-0.119353	0.096	0.1	0.194
						MACF1	0.452	-0.121531	0.096	0.171	0.265
						PDE4DIP	0.452	-0.124433	0.096	0.099	0.195
						NAV1	0.452	-0.130413	0.096	0.131	0.226
						ENOX1	0.452	-0.133468	0.096	0.194	0.289
						HIF3A	0.452	-0.140784	0.096	0.013	0.109
						PDE4D	0.452	-0.141553	0.096	0.129	0.223
						TNIK	0.452	-0.14417	0.096	0.066	0.16
						RYR3	0.452	-0.14674	0.096	0.034	0.13
						FRMD4B	0.452	-0.152767	0.096	0.338	0.419
						ADGRV1	0.452	-0.170608	0.096	0.028	0.124
						NLGN1	0.452	-0.189676	0.096	0.162	0.253
						BEX4	0.547	0.158027	0.094	0.132	0.038
						TMEM123	0.547	0.140173	0.094	0.145	0.053
						PCBP1	0.547	0.138089	0.094	0.15	0.056
						HSP90B1	0.547	0.122949	0.094	0.161	0.068
						ADIPOR2	0.547	0.12075	0.094	0.265	0.173
						SPTLC2	0.547	0.119601	0.094	0.275	0.184
						PAQR4	0.547	0.118843	0.094	0.138	0.043
						RPS4X	0.547	0.114106	0.094	0.152	0.059
						SEMA6A	0.547	0.111409	0.094	0.258	0.164
						UBE4B	0.453	-0.101613	0.094	0.133	0.227
						NPEPPS	0.453	-0.106766	0.094	0.095	0.189
						SIPA1L3	0.453	-0.109774	0.094	0.048	0.142
						ADK	0.453	-0.11009	0.094	0.072	0.166
						GUSBP3	0.453	-0.115075	0.094	0.193	0.282
						TESK2	0.453	-0.115844	0.094	0.102	0.194
						NKAIN3	0.453	-0.14418	0.094	0.023	0.117
						CADPS	0.453	-0.151477	0.094	0.018	0.111
						UBL3	0.546	0.163515	0.092	0.175	0.085
						EIF4G2	0.546	0.135911	0.092	0.141	0.048
						CD164	0.546	0.12995	0.092	0.134	0.042
						TTLL7	0.546	0.110137	0.092	0.495	0.414
						RPL8	0.546	0.107575	0.092	0.158	0.067
						RPS15A	0.546	0.103398	0.092	0.138	0.047
						RPS29	0.546	0.102284	0.092	0.144	0.053
						FBXO7	0.546	0.101864	0.092	0.177	0.085
						MAPT	0.454	-0.105733	0.092	0.246	0.336
						CPEB3	0.454	-0.106617	0.092	0.054	0.144
						ERC1	0.454	-0.111644	0.092	0.069	0.16
						PSMA3-AS1	0.454	-0.115056	0.092	0.107	0.197
						MSI2	0.454	-0.127185	0.092	0.069	0.159
						DLEU2	0.454	-0.128757	0.092	0.129	0.22
						KIRREL3	0.454	-0.141457	0.092	0.187	0.275
						FGF12	0.454	-0.142473	0.092	0.025	0.116
						ACSL1	0.545	0.147677	0.09	0.176	0.089
						PRKAR1A	0.545	0.138108	0.09	0.169	0.08
						CSDE1	0.545	0.123176	0.09	0.178	0.089
						RPL18A	0.545	0.111872	0.09	0.124	0.034
						COMT	0.545	0.111454	0.09	0.147	0.057
						BDNF-AS	0.545	0.108951	0.09	0.179	0.09
						TAF15	0.455	-0.100955	0.09	0.088	0.178
						PHACTR4	0.455	-0.104517	0.09	0.131	0.221
						RABGAP1L	0.455	-0.104704	0.09	0.137	0.226
						SLC16A1-AS1	0.455	-0.10541	0.09	0.046	0.136
						NFAT5	0.455	-0.109828	0.09	0.092	0.182
						KANSL1	0.455	-0.116555	0.09	0.085	0.174
						LINC-PINT	0.455	-0.11918	0.09	0.076	0.165
						SH3D19	0.455	-0.135353	0.09	0.191	0.276
						NTRK2	0.455	-0.144772	0.09	0.047	0.137
						GPC5	0.455	-0.145905	0.09	0.065	0.152
						BNIP3L	0.544	0.166574	0.088	0.16	0.073
						S1PR5	0.544	0.132399	0.088	0.112	0.024
						NRBP2	0.544	0.125332	0.088	0.149	0.061
						TMA7	0.544	0.119869	0.088	0.127	0.04
						ATP6AP1	0.544	0.117924	0.088	0.144	0.056
						WBP2	0.544	0.109633	0.088	0.137	0.048
						MPC1	0.544	0.100673	0.088	0.173	0.084
						CDC14B	0.456	-0.10163	0.088	0.127	0.214
						SGK3	0.456	-0.103179	0.088	0.211	0.299
						SBF2	0.456	-0.104159	0.088	0.082	0.17
						DSCAML1	0.456	-0.104516	0.088	0.135	0.223
						ZFAND3	0.456	-0.104783	0.088	0.131	0.22
						CAMK1D	0.456	-0.106127	0.088	0.065	0.153
						VTI1A	0.456	-0.107993	0.088	0.085	0.172
						MAP4	0.456	-0.110858	0.088	0.104	0.191
						POLR2F	0.456	-0.118107	0.088	0.157	0.243
						TTTY14	0.456	-0.119361	0.088	0.048	0.135
						OPHN1	0.456	-0.120128	0.088	0.039	0.126
						GPC6	0.456	-0.127457	0.088	0.036	0.123
						APBB2	0.456	-0.129077	0.088	0.23	0.315
						SLC1A2	0.456	-0.15467	0.088	0.015	0.104
						FGF14	0.456	-0.165691	0.088	0.018	0.106
						PTN	0.543	0.149219	0.086	0.204	0.121
						RNF141	0.543	0.13915	0.086	0.127	0.042
						INSIG1	0.543	0.137497	0.086	0.131	0.047
						REEP5	0.543	0.122616	0.086	0.148	0.062
						RPL10A	0.543	0.120634	0.086	0.114	0.028
						TMED2	0.543	0.119525	0.086	0.127	0.042
						MAMDC2	0.543	0.113858	0.086	0.142	0.056
						HNRNPA1	0.543	0.10237	0.086	0.145	0.06
						CA2	0.543	0.101746	0.086	0.132	0.045
						POLR2I	0.543	0.101086	0.086	0.114	0.028
						ROGDI	0.543	0.100333	0.086	0.13	0.044
						MBD5	0.457	-0.104844	0.086	0.108	0.194
						BRAF	0.457	-0.106074	0.086	0.082	0.168
						POGZ	0.457	-0.109084	0.086	0.138	0.223
						DCLK2	0.457	-0.132134	0.086	0.022	0.108
						SPARCL1	0.457	-0.153775	0.086	0.018	0.104
						LHFPL3	0.457	-0.222027	0.086	0.032	0.115
						ARL6IP1	0.542	0.17037	0.084	0.163	0.081
						UFL1	0.542	0.149832	0.084	0.15	0.067
						MAGEH1	0.542	0.139718	0.084	0.106	0.022
						MYLK	0.542	0.134001	0.084	0.209	0.129
						BEX3	0.542	0.124528	0.084	0.118	0.034
						SAR1B	0.542	0.116366	0.084	0.141	0.058
						TXNIP	0.542	0.108114	0.084	0.185	0.102
						ATP6V0E2	0.542	0.103312	0.084	0.141	0.058
						MYO9A	0.458	-0.100398	0.084	0.081	0.164
						FOXP1	0.458	-0.102858	0.084	0.155	0.24
						UTY	0.458	-0.104806	0.084	0.094	0.177
						SASH1	0.458	-0.105016	0.084	0.189	0.269
						PARD3B	0.458	-0.106652	0.084	0.09	0.174
						MYO1E	0.458	-0.107184	0.084	0.141	0.224
						CALN1	0.458	-0.107242	0.084	0.063	0.146
						KDM2A	0.458	-0.108611	0.084	0.067	0.15
						ATG7	0.458	-0.10971	0.084	0.085	0.169
						CADM2	0.458	-0.111709	0.084	0.393	0.475
						ARHGAP26	0.458	-0.119293	0.084	0.043	0.127
						KALRN	0.458	-0.124935	0.084	0.036	0.119
						DOCK5	0.458	-0.128664	0.084	0.287	0.364
						SOX6	0.458	-0.129335	0.084	0.036	0.118
						DCLK1	0.458	-0.131564	0.084	0.029	0.111
						NRXN3	0.458	-0.138074	0.084	0.276	0.356
						IRF2BP2	0.541	0.14229	0.082	0.127	0.046
						ATP6AP2	0.541	0.141272	0.082	0.133	0.052
						OAZ1	0.541	0.107908	0.082	0.129	0.047
						MAN2A2	0.541	0.106477	0.082	0.145	0.063
						MFSD6	0.541	0.105466	0.082	0.155	0.073
						TRIO	0.459	-0.116754	0.082	0.058	0.14
						XYLT1	0.459	-0.133189	0.082	0.045	0.127
						KDSR	0.54	0.139863	0.08	0.139	0.059
						HSPA5	0.54	0.12596	0.08	0.139	0.059
						SC5D	0.54	0.125505	0.08	0.13	0.05
						CDKN1B	0.54	0.117047	0.08	0.113	0.032
						SVIP	0.54	0.114883	0.08	0.12	0.041
						FDFT1	0.54	0.103793	0.08	0.257	0.178
						BOK	0.54	0.102476	0.08	0.135	0.056
						FAXDC2	0.54	0.102279	0.08	0.208	0.13
						HINT1	0.54	0.101921	0.08	0.106	0.027
						LINC00511	0.46	-0.100069	0.08	0.026	0.105
						FOXN3	0.46	-0.104764	0.08	0.072	0.152
						KCNMA1	0.46	-0.105652	0.08	0.037	0.116
						CAMK2G	0.46	-0.114079	0.08	0.028	0.107
						ATRNL1	0.46	-0.118005	0.08	0.03	0.109
						SNTG1	0.46	-0.126303	0.08	0.03	0.11
						DPYD	0.46	-0.140278	0.08	0.365	0.432
						PRKG1	0.46	-0.140874	0.08	0.059	0.137
						TMED4	0.539	0.122396	0.078	0.109	0.031
						ARL8B	0.539	0.116037	0.078	0.13	0.052
						PAQR6	0.539	0.111828	0.078	0.113	0.036
						UNC5B	0.539	0.108388	0.078	0.136	0.058
						AP002956.1	0.539	0.107601	0.078	0.129	0.052
						PTTG1IP	0.539	0.106198	0.078	0.121	0.044
						SNHG6	0.539	0.100958	0.078	0.107	0.029
						NPC2	0.539	0.100215	0.078	0.11	0.032
						DCC	0.461	-0.102719	0.078	0.059	0.136
						SPIDR	0.461	-0.102839	0.078	0.063	0.141
						PHACTR1	0.461	-0.108318	0.078	0.077	0.154
						NEGR1	0.461	-0.109078	0.078	0.12	0.196
						ARHGEF4	0.461	-0.112892	0.078	0.046	0.123
						MGAT4C	0.461	-0.147838	0.078	0.033	0.109
						CDK2AP1	0.538	0.159231	0.076	0.111	0.035
						ARPC5	0.538	0.142298	0.076	0.113	0.037
						BHLHE41	0.538	0.118839	0.076	0.115	0.039
						RDX	0.538	0.112414	0.076	0.239	0.168
						NIPA1	0.538	0.111883	0.076	0.148	0.073
						MTUS1	0.538	0.111154	0.076	0.32	0.249
						NACA	0.538	0.109349	0.076	0.133	0.058
						PRKACB	0.538	0.109015	0.076	0.238	0.166
						MSMO1	0.538	0.108211	0.076	0.132	0.058
						PSAT1	0.538	0.104469	0.076	0.132	0.056
						CNTNAP5	0.462	-0.103279	0.076	0.041	0.116
						PPP1R12B	0.462	-0.103992	0.076	0.218	0.292
						ZHX3	0.462	-0.105292	0.076	0.07	0.145
						FYN	0.462	-0.113346	0.076	0.13	0.204
						ZBTB16	0.462	-0.11443	0.076	0.063	0.139
						DLC1	0.462	-0.117455	0.076	0.246	0.317
						GALNT13	0.462	-0.117517	0.076	0.123	0.198
						DLG1	0.462	-0.118307	0.076	0.354	0.421
						KIAA1217	0.462	-0.121396	0.076	0.035	0.11
						CSMD3	0.462	-0.121461	0.076	0.047	0.123
						2020-09-02	0.537	0.15104	0.074	0.217	0.149
						TOMM20	0.537	0.128489	0.074	0.13	0.057
						HNRNPC	0.537	0.108346	0.074	0.139	0.066
						ST13	0.537	0.107259	0.074	0.123	0.048
						SQSTM1	0.537	0.106666	0.074	0.121	0.047
						OCIAD1	0.537	0.104083	0.074	0.169	0.097
						CDC42	0.537	0.103457	0.074	0.126	0.052
						ITPR2	0.463	-0.104218	0.074	0.031	0.105
						PKP4	0.463	-0.105369	0.074	0.235	0.306
						PCDH9	0.463	-0.107533	0.074	0.922	0.904
						CPE	0.463	-0.11481	0.074	0.027	0.101
						PCDH15	0.463	-0.120046	0.074	0.036	0.109
						SELENOF	0.536	0.11401	0.072	0.122	0.052
						HMGB1	0.536	0.110979	0.072	0.285	0.217
						GUSBP1	0.464	-0.100577	0.072	0.173	0.244
						ASB3	0.464	-0.102744	0.072	0.065	0.137
						NCKAP5	0.464	-0.10556	0.072	0.154	0.224
						OTUD7A	0.464	-0.107035	0.072	0.173	0.243
						RAB40B	0.535	0.129879	0.07	0.179	0.112
						DYNLRB1	0.535	0.119852	0.07	0.123	0.054
						HSPA1A	0.535	0.10883	0.07	0.157	0.087
						GRIA2	0.465	-0.10706	0.07	0.075	0.144
						LRRC7	0.465	-0.108037	0.07	0.124	0.192
						HSD17B12	0.534	0.127731	0.068	0.169	0.102
						EPB41L3	0.534	0.11454	0.068	0.15	0.083
						ABCD3	0.534	0.100477	0.068	0.141	0.074
						ITFG1	0.466	-0.10166	0.068	0.136	0.203
						MEIS2	0.466	-0.103243	0.068	0.081	0.149
						ASTN2	0.466	-0.109719	0.068	0.169	0.233
						ENOPH1	0.533	0.141552	0.066	0.105	0.04
						IMPAD1	0.533	0.127131	0.066	0.111	0.044
						TRAM1	0.533	0.110598	0.066	0.102	0.037
						GRIA4	0.467	-0.103856	0.066	0.071	0.137
						TMEM165	0.467	-0.120329	0.066	0.385	0.433
						WRB	0.532	0.110356	0.064	0.123	0.06
						CTSF	0.532	0.109025	0.064	0.106	0.042
						ERMP1	0.532	0.103188	0.064	0.117	0.054
						2020-03-06	0.532	0.101635	0.064	0.228	0.166
						ELMO1	0.468	-0.113476	0.064	0.386	0.437
						TMTC2	0.468	-0.128109	0.064	0.557	0.59
						CDK18	0.469	-0.118522	0.062	0.247	0.298
						CLIC4	0.53	0.145628	0.06	0.206	0.15
						MXI1	0.53	0.129169	0.06	0.237	0.183
						UBXN4	0.53	0.105039	0.06	0.131	0.071
						PABPC1	0.53	0.100885	0.06	0.115	0.056
						SIK3	0.47	-0.115434	0.06	0.497	0.533
						PLXDC2	0.471	-0.121852	0.058	0.144	0.2
						PJA2	0.528	0.113625	0.056	0.134	0.08
						PREPL	0.524	0.103235	0.048	0.149	0.103
						RUFY3	0.522	0.101885	0.044	0.27	0.234

## Sheet: Tab 2
Tab 2: Primary astrocyte marker genes
Astrocyte1						Astrocyte2						Astrocyte3
gene	myAUC	avg_diff	power	pct.1	pct.2	gene	myAUC	avg_diff	power	pct.1	pct.2	gene	myAUC	avg_diff	power	pct.1	pct.2
DPP10	0.957	1.91179	0.914	0.972	0.177	DPP10	0.93	1.60447	0.86	0.968	0.217	DPP10	0.937	1.74155	0.874	0.976	0.223
NRG3	0.861	1.06295	0.722	0.818	0.139	NRG3	0.875	1.0596	0.75	0.871	0.172	DTNA	0.896	1.16544	0.792	0.899	0.191
CTNND2	0.826	0.949902	0.652	0.808	0.231	AQP4	0.852	1.12683	0.704	0.738	0.046	GLIS3	0.884	1.22362	0.768	0.809	0.069
PITPNC1	0.825	0.90211	0.65	0.729	0.108	ID2	0.847	1.16309	0.694	0.719	0.035	CD44	0.883	1.19428	0.766	0.782	0.026
SORBS1	0.819	0.848122	0.638	0.702	0.079	CTNND2	0.834	0.875496	0.668	0.85	0.259	BCL6	0.862	1.01622	0.724	0.767	0.064
PLP1	0.183	-1.63511	0.634	0.218	0.767	GPM6A	0.824	0.861493	0.648	0.785	0.158	PLP1	0.146	-2.20176	0.708	0.069	0.738
DTNA	0.815	0.909878	0.63	0.747	0.159	ADGRV1	0.82	0.862075	0.64	0.713	0.092	PITPNC1	0.852	1.03694	0.704	0.797	0.143
GPM6A	0.81	0.860804	0.62	0.734	0.129	DTNA	0.82	0.833088	0.64	0.783	0.188	SORBS1	0.838	0.902974	0.676	0.764	0.114
ADGRV1	0.8	0.790016	0.6	0.651	0.065	IL1RAPL1	0.182	-1.06056	0.636	0.148	0.72	GFAP	0.829	0.8849	0.658	0.719	0.074
IL1RAPL1	0.204	-0.941205	0.592	0.24	0.743	PLP1	0.188	-1.78405	0.624	0.217	0.74	IL1RAPL1	0.181	-1.05901	0.638	0.146	0.716
NEBL	0.767	0.743019	0.534	0.587	0.064	LSAMP	0.811	0.757125	0.622	0.871	0.371	NAV2	0.809	0.785987	0.618	0.755	0.185
LSAMP	0.766	0.692426	0.532	0.79	0.351	SORBS1	0.809	0.759519	0.618	0.715	0.11	IRS2	0.807	0.841914	0.614	0.701	0.123
RORA	0.764	0.647508	0.528	0.676	0.171	GFAP	0.806	0.765883	0.612	0.673	0.07	ANGPTL4	0.803	0.929308	0.606	0.633	0.035
MBP	0.237	-0.820519	0.526	0.129	0.632	CLU	0.797	0.862388	0.594	0.726	0.178	RFX4	0.785	0.819588	0.57	0.624	0.062
TRPM3	0.762	0.692526	0.524	0.609	0.109	SPARCL1	0.794	0.762894	0.588	0.654	0.075	ADCY2	0.784	0.722224	0.568	0.657	0.102
ADCY2	0.761	0.709498	0.522	0.586	0.074	ADCY2	0.791	0.79741	0.582	0.662	0.098	MBP	0.219	-0.942945	0.562	0.06	0.604
CTNNA2	0.76	0.756214	0.52	0.636	0.145	CTNNA2	0.791	0.779966	0.582	0.719	0.167	PTPRD	0.222	-0.863984	0.556	0.242	0.698
MIR99AHG	0.757	0.675579	0.514	0.687	0.22	NPAS3	0.79	0.754833	0.58	0.873	0.478	MAPK4	0.777	0.856461	0.554	0.585	0.041
SLC24A2	0.244	-0.765354	0.512	0.128	0.611	TRPM3	0.787	0.719207	0.574	0.679	0.132	CLU	0.775	1.05634	0.55	0.669	0.183
PTPRD	0.251	-0.726162	0.498	0.318	0.72	PITPNC1	0.786	0.647927	0.572	0.7	0.14	CADPS	0.775	0.757727	0.55	0.624	0.086
RYR3	0.738	0.596443	0.476	0.544	0.079	MIR99AHG	0.785	0.752773	0.57	0.753	0.242	SLC24A2	0.227	-0.852354	0.546	0.057	0.584
TF	0.263	-0.849014	0.474	0.129	0.575	CNTN1	0.782	0.734242	0.564	0.667	0.12	CSNK2A1	0.772	0.608343	0.544	0.669	0.155
NPAS3	0.733	0.591899	0.466	0.804	0.462	ATP1A2	0.779	0.782859	0.558	0.61	0.059	NRG3	0.771	0.657985	0.542	0.713	0.18
RNF220	0.268	-0.758654	0.464	0.172	0.588	PRKG1	0.776	0.744433	0.552	0.643	0.111	CTNND2	0.769	0.747678	0.538	0.752	0.265
PLEKHA5	0.731	0.658131	0.462	0.583	0.15	MALAT1	0.77	0.805684	0.54	0.757	0.321	SERPINA3	0.764	1.07511	0.528	0.534	0.008
DLG2	0.272	-0.669994	0.456	0.448	0.762	NEBL	0.767	0.666405	0.534	0.614	0.089	AHCYL1	0.763	0.74706	0.526	0.627	0.122
ST18	0.272	-0.723802	0.456	0.089	0.529	MBP	0.236	-0.843932	0.528	0.093	0.608	MAPT	0.759	0.578419	0.518	0.758	0.313
GPC5	0.725	0.613037	0.45	0.537	0.105	SLC24A2	0.238	-0.817857	0.524	0.087	0.588	TF	0.242	-0.958153	0.516	0.048	0.55
PRKG1	0.724	0.618394	0.448	0.526	0.092	NTRK2	0.756	0.65854	0.512	0.608	0.109	KCTD21-AS1	0.756	0.554794	0.512	0.57	0.068
RFX4	0.722	0.622442	0.444	0.48	0.039	MGAT4C	0.754	0.647039	0.508	0.584	0.084	MACF1	0.755	0.58965	0.51	0.707	0.241
TPD52L1	0.722	0.608723	0.444	0.467	0.026	RNF220	0.246	-0.831742	0.508	0.086	0.569	FYN	0.754	0.656585	0.508	0.66	0.183
EDIL3	0.279	-0.630979	0.442	0.11	0.536	AHCYL1	0.748	0.674291	0.496	0.593	0.118	SLC44A1	0.247	-0.783879	0.506	0.066	0.555
CAMK2G	0.719	0.563881	0.438	0.491	0.062	PTPRD	0.254	-0.751623	0.492	0.308	0.7	EDIL3	0.251	-0.733901	0.498	0.021	0.512
RTN4	0.281	-0.665405	0.438	0.162	0.573	GPC5	0.741	0.6484	0.482	0.586	0.126	MALAT1	0.743	0.585557	0.486	0.755	0.324
CTNNA3	0.281	-0.726367	0.438	0.245	0.614	LRP1B	0.741	0.531347	0.482	0.778	0.331	AQP4	0.74	0.834978	0.48	0.528	0.054
HIF3A	0.717	0.51966	0.434	0.491	0.061	ZFP36L1	0.74	0.599251	0.48	0.525	0.046	DLG2	0.26	-0.734539	0.48	0.394	0.744
DOCK10	0.285	-0.662528	0.43	0.12	0.526	NKAIN3	0.737	0.627985	0.474	0.551	0.089	TMEM144	0.26	-0.764223	0.48	0.042	0.516
TMEM144	0.285	-0.677857	0.43	0.135	0.538	MT3	0.736	0.569179	0.472	0.614	0.156	TNC	0.739	0.802002	0.478	0.522	0.05
KCNN3	0.713	0.552892	0.426	0.467	0.046	RORA	0.736	0.564717	0.472	0.652	0.197	MGST1	0.738	0.608091	0.476	0.501	0.028
SLC44A1	0.288	-0.628918	0.424	0.187	0.576	CPE	0.734	0.579616	0.468	0.542	0.077	RNF220	0.263	-0.79955	0.474	0.134	0.564
APLP1	0.289	-0.701982	0.422	0.086	0.499	ARHGEF4	0.734	0.557716	0.468	0.557	0.099	CTNNA3	0.263	-0.816891	0.474	0.182	0.594
ARHGEF4	0.71	0.521409	0.42	0.491	0.08	SLC1A2	0.733	0.643889	0.466	0.538	0.077	ST18	0.266	-0.769823	0.468	0.048	0.504
PARD3	0.708	0.521465	0.416	0.509	0.105	RYR3	0.733	0.566218	0.466	0.557	0.102	MT2A	0.732	0.794362	0.464	0.507	0.052
DCLK2	0.706	0.550522	0.412	0.468	0.063	GRAMD2B	0.732	0.587553	0.464	0.563	0.114	GPM6B	0.268	-0.783694	0.464	0.445	0.774
GLIS3	0.705	0.510205	0.41	0.459	0.051	ST18	0.269	-0.749319	0.462	0.059	0.507	APLP1	0.268	-0.808685	0.464	0.015	0.476
SLC14A1	0.704	0.612619	0.408	0.425	0.018	MT2A	0.73	0.567661	0.46	0.504	0.048	REV3L	0.731	0.631216	0.462	0.609	0.177
GFAP	0.704	0.538907	0.408	0.459	0.055	RFX4	0.729	0.596437	0.458	0.515	0.06	MAP3K13	0.73	0.490982	0.46	0.591	0.151
CNP	0.297	-0.707166	0.406	0.107	0.496	EDIL3	0.272	-0.67416	0.456	0.076	0.515	PFKP	0.728	0.615593	0.456	0.478	0.024
CNTN1	0.702	0.531433	0.404	0.502	0.104	DOCK10	0.272	-0.699572	0.456	0.065	0.507	CNP	0.275	-0.815356	0.45	0.03	0.475
ATP1A2	0.695	0.498292	0.39	0.434	0.044	CTNNA3	0.272	-0.779856	0.456	0.207	0.597	SIAH1	0.724	0.507613	0.448	0.493	0.051
SCD	0.308	-0.803055	0.384	0.102	0.473	PLEKHA5	0.725	0.641039	0.45	0.591	0.171	PCDH9	0.277	-0.626668	0.446	0.773	0.909
RNF219-AS1	0.692	0.553257	0.384	0.423	0.045	OGFRL1	0.723	0.540148	0.446	0.481	0.037	SLC1A2	0.721	0.641792	0.442	0.513	0.081
MGAT4C	0.691	0.490052	0.382	0.446	0.068	TF	0.278	-0.824545	0.444	0.144	0.552	RYR3	0.721	0.533857	0.442	0.54	0.106
MALAT1	0.69	0.516133	0.38	0.643	0.306	TMEM144	0.28	-0.7178	0.44	0.105	0.518	ADAMTS9-AS2	0.719	0.527008	0.438	0.478	0.044
APP	0.311	-0.568902	0.378	0.147	0.504	GJA1	0.719	0.586407	0.438	0.449	0.013	CHI3L1	0.715	0.775132	0.43	0.433	0.004
NAV2	0.687	0.456452	0.374	0.527	0.167	RNF219-AS1	0.717	0.579234	0.434	0.489	0.062	NRCAM	0.715	0.53183	0.43	0.549	0.125
SPOCK3	0.313	-0.560769	0.374	0.074	0.439	APLP1	0.286	-0.736442	0.428	0.059	0.479	KAZN	0.714	0.575264	0.428	0.645	0.25
GPM6B	0.313	-0.662905	0.374	0.592	0.783	KCNN3	0.712	0.544403	0.424	0.485	0.066	TPST1	0.712	0.546341	0.424	0.469	0.049
AQP4	0.686	0.49897	0.372	0.409	0.034	DLG2	0.293	-0.633776	0.414	0.475	0.745	ARHGEF3	0.712	0.532642	0.424	0.519	0.109
DNM3	0.314	-0.522552	0.372	0.117	0.474	GABRB1	0.707	0.530898	0.414	0.475	0.068	ANKS1B	0.289	-0.615704	0.422	0.197	0.57
TTLL7	0.317	-0.518492	0.366	0.101	0.454	SLC14A1	0.706	0.592959	0.412	0.449	0.038	MAN1C1	0.704	0.598546	0.408	0.439	0.035
PIP4K2A	0.317	-0.529093	0.366	0.127	0.475	SLC44A1	0.298	-0.623668	0.404	0.19	0.556	ZFYVE28	0.704	0.52368	0.408	0.442	0.039
MSI2	0.682	0.422003	0.364	0.472	0.117	DCLK2	0.702	0.509694	0.404	0.481	0.083	RORA	0.703	0.489635	0.406	0.591	0.201
TNC	0.68	0.5545	0.36	0.39	0.031	FAM189A2	0.7	0.479704	0.4	0.435	0.036	PLEKHA5	0.702	0.58814	0.404	0.552	0.175
TNIK	0.68	0.480787	0.36	0.47	0.118	VCAN	0.7	0.413452	0.4	0.517	0.107	ATP1A2	0.701	0.59757	0.402	0.466	0.066
WWOX	0.678	0.438385	0.356	0.72	0.431	TNC	0.699	0.613881	0.398	0.443	0.048	ITPKB	0.701	0.510004	0.402	0.493	0.101
NKAIN3	0.677	0.444728	0.354	0.424	0.074	AQP1	0.698	0.494649	0.396	0.416	0.021	SPOCK3	0.301	-0.607395	0.398	0.027	0.419
TMEM165	0.324	-0.540051	0.352	0.111	0.448	SLC1A3	0.697	0.540727	0.394	0.559	0.179	TTLL7	0.302	-0.567345	0.396	0.048	0.435
ELMO1	0.325	-0.494703	0.35	0.116	0.45	NAV2	0.697	0.445614	0.394	0.565	0.184	PHLPP1	0.303	-0.572697	0.394	0.122	0.497
MAN2A1	0.326	-0.528385	0.348	0.085	0.423	CNP	0.305	-0.709789	0.39	0.108	0.477	TRIO	0.697	0.47672	0.394	0.504	0.119
FRMD4B	0.327	-0.497201	0.346	0.093	0.427	FRMD5	0.306	-0.589896	0.388	0.247	0.585	IGFBP7	0.694	0.566815	0.388	0.412	0.027
ANKS1B	0.327	-0.50574	0.346	0.299	0.585	TTLL7	0.307	-0.553848	0.386	0.061	0.437	PRKCA	0.694	0.50926	0.388	0.573	0.207
UNC5C	0.327	-0.549517	0.346	0.1	0.432	ANKS1B	0.308	-0.550056	0.384	0.23	0.572	SOX2-OT	0.308	-0.586857	0.384	0.03	0.408
DCLK1	0.672	0.451913	0.344	0.411	0.072	TNIK	0.692	0.49189	0.384	0.508	0.134	DAAM1	0.692	0.505716	0.384	0.439	0.059
GRAMD2B	0.672	0.428818	0.344	0.44	0.099	ANK3	0.309	-0.566834	0.382	0.091	0.456	WWC1	0.692	0.493302	0.384	0.445	0.068
LRP1B	0.672	0.359435	0.344	0.649	0.317	TPD52L1	0.691	0.491134	0.382	0.43	0.048	ELMO1	0.309	-0.552367	0.382	0.063	0.432
PDE4DIP	0.67	0.39413	0.34	0.482	0.153	CAMK2G	0.691	0.403206	0.382	0.464	0.084	DNM3	0.309	-0.552867	0.382	0.084	0.454
CLDND1	0.33	-0.731396	0.34	0.073	0.405	SPOCK3	0.31	-0.5835	0.38	0.049	0.421	DOCK10	0.31	-0.584693	0.38	0.146	0.503
NPL	0.669	0.457461	0.338	0.373	0.038	C1orf61	0.689	0.443639	0.378	0.433	0.061	AQP1	0.69	0.520182	0.38	0.403	0.024
ATP8A1	0.333	-0.497324	0.334	0.063	0.392	UNC5C	0.312	-0.598949	0.376	0.049	0.416	FRMD4B	0.311	-0.548006	0.378	0.039	0.409
FTH1	0.333	-0.595653	0.334	0.178	0.485	APOE	0.687	0.426993	0.374	0.403	0.03	EFCAB3	0.689	0.471502	0.378	0.409	0.034
PEX5L	0.334	-0.490886	0.332	0.098	0.42	PIP4K2A	0.314	-0.562807	0.372	0.101	0.458	TMEM165	0.312	-0.594069	0.376	0.063	0.429
PRKCA	0.665	0.398222	0.33	0.505	0.19	MSI2	0.685	0.49028	0.37	0.492	0.135	SCD	0.312	-0.861738	0.376	0.101	0.452
DPYD	0.335	-0.503112	0.33	0.127	0.442	GLIS3	0.685	0.446234	0.37	0.439	0.072	ANK3	0.313	-0.560271	0.374	0.099	0.453
MOBP	0.336	-0.485721	0.328	0.052	0.378	TMEM165	0.316	-0.576086	0.368	0.074	0.432	2020-03-03	0.685	0.521182	0.37	0.424	0.06
PCDH9	0.338	-0.439342	0.324	0.853	0.911	FRMD4B	0.317	-0.530077	0.366	0.053	0.412	APP	0.315	-0.54959	0.37	0.14	0.484
MAP3K5	0.661	0.424409	0.322	0.377	0.058	DNM3	0.318	-0.525238	0.364	0.108	0.457	UNC5C	0.315	-0.583584	0.37	0.051	0.413
SOX2-OT	0.339	-0.465701	0.322	0.117	0.425	DCLK1	0.681	0.479165	0.362	0.445	0.088	SPARCL1	0.684	0.544273	0.368	0.442	0.083
FAM189A2	0.66	0.407655	0.32	0.343	0.022	NPL	0.681	0.441777	0.362	0.414	0.054	DCLK2	0.684	0.430717	0.368	0.451	0.086
LINC01088	0.659	0.493985	0.318	0.341	0.027	MAPK10	0.681	0.439471	0.362	0.496	0.149	PEX5L	0.316	-0.5682	0.368	0.042	0.403
MAML2	0.659	0.411157	0.318	0.447	0.133	SPON1	0.681	0.436915	0.362	0.403	0.043	PRKG1	0.683	0.37473	0.366	0.481	0.117
MARCKSL1	0.343	-0.563987	0.314	0.055	0.364	ATP1B2	0.68	0.471806	0.36	0.399	0.041	CLDND1	0.317	-0.818208	0.366	0.024	0.386
SPARCL1	0.656	0.396669	0.312	0.378	0.066	ELMO1	0.321	-0.51657	0.358	0.089	0.434	NEBL	0.682	0.496366	0.364	0.457	0.095
ANK3	0.344	-0.464802	0.312	0.184	0.468	PDE4DIP	0.677	0.423407	0.354	0.506	0.169	NKAIN2	0.319	-0.570827	0.362	0.084	0.432
GABRB1	0.655	0.393364	0.31	0.364	0.055	RTN4	0.323	-0.570888	0.354	0.241	0.551	VEGFA	0.68	0.596104	0.36	0.376	0.018
MOG	0.346	-0.408149	0.308	0.075	0.376	GPM6B	0.323	-0.677404	0.354	0.614	0.773	LSAMP	0.679	0.41196	0.358	0.701	0.378
SYNJ2	0.347	-0.446876	0.306	0.06	0.361	RNF19A	0.676	0.531616	0.352	0.397	0.051	ATP8A1	0.321	-0.543899	0.358	0.018	0.373
NTRK2	0.651	0.404028	0.302	0.397	0.099	SLC7A11	0.676	0.486626	0.352	0.388	0.037	MRVI1	0.678	0.420498	0.356	0.379	0.023
FRMD5	0.349	-0.469968	0.302	0.362	0.594	FAM107A	0.676	0.403134	0.352	0.399	0.05	HILPDA	0.677	0.458926	0.354	0.373	0.02
NKAIN2	0.35	-0.481546	0.3	0.172	0.446	APP	0.324	-0.561843	0.352	0.156	0.486	PARD3	0.677	0.418664	0.354	0.478	0.128
MAPK10	0.649	0.402164	0.298	0.425	0.136	CACNA2D3	0.675	0.441035	0.35	0.477	0.143	MOBP	0.323	-0.536062	0.354	0.006	0.36
PEBP1	0.352	-0.453839	0.296	0.225	0.492	SCD	0.325	-0.777176	0.35	0.125	0.454	SAMD4A	0.676	0.442407	0.352	0.421	0.076
WWC1	0.647	0.360052	0.294	0.343	0.053	PARD3	0.674	0.443948	0.348	0.46	0.126	PFKFB3	0.675	0.549027	0.35	0.388	0.042
ENPP2	0.353	-0.420651	0.294	0.054	0.344	FYN	0.672	0.416224	0.344	0.513	0.183	FAM107A	0.674	0.43558	0.348	0.397	0.052
GPC6	0.646	0.37848	0.292	0.372	0.086	PFKFB2	0.67	0.46561	0.34	0.359	0.02	CNTNAP3B	0.672	0.391568	0.344	0.397	0.057
NFIA	0.646	0.350713	0.292	0.52	0.246	LINC00461	0.67	0.437447	0.34	0.39	0.051	MOG	0.329	-0.462049	0.342	0.021	0.359
SH3GL3	0.354	-0.411216	0.292	0.054	0.341	MAML2	0.669	0.415648	0.338	0.479	0.148	FRMD5	0.329	-0.511356	0.342	0.287	0.582
ABR	0.645	0.322597	0.29	0.351	0.063	CHPT1	0.668	0.3925	0.336	0.384	0.05	SDC4	0.67	0.472528	0.34	0.358	0.02
PCSK6	0.355	-0.409475	0.29	0.046	0.334	NRXN1	0.668	0.388545	0.336	0.502	0.166	MSI2	0.67	0.39464	0.34	0.469	0.138
SPON1	0.644	0.37202	0.288	0.316	0.03	ATP8A1	0.332	-0.514486	0.336	0.046	0.375	APOE	0.669	0.403851	0.338	0.37	0.033
ABCA2	0.356	-0.328286	0.288	0.077	0.36	PPP1R3C	0.665	0.54031	0.33	0.344	0.016	LINC00511	0.667	0.476615	0.334	0.409	0.086
ERBB4	0.643	0.313713	0.286	0.611	0.341	AGT	0.665	0.520781	0.33	0.356	0.026	FRYL	0.333	-0.472411	0.334	0.069	0.395
ARHGAP26	0.642	0.341283	0.284	0.37	0.091	FUT9	0.665	0.416956	0.33	0.394	0.066	NPAS3	0.666	0.401314	0.332	0.755	0.483
HPSE2	0.641	0.415929	0.282	0.329	0.052	SLC38A1	0.663	0.408568	0.326	0.365	0.042	IGFBP5	0.665	0.442967	0.33	0.349	0.021
AQP4-AS1	0.641	0.409283	0.282	0.309	0.029	MOBP	0.337	-0.485534	0.326	0.036	0.362	ACTN1	0.665	0.440829	0.33	0.346	0.017
TMTC2	0.359	-0.459785	0.282	0.397	0.597	PEX5L	0.337	-0.500234	0.326	0.087	0.405	PALLD	0.665	0.395895	0.33	0.391	0.067
ASB3	0.64	0.346654	0.28	0.38	0.104	ERBB4	0.662	0.347168	0.324	0.652	0.354	PPFIA1	0.664	0.389731	0.328	0.403	0.08
RAPGEF5	0.36	-0.393802	0.28	0.056	0.332	SYNJ2	0.338	-0.468759	0.324	0.025	0.346	MAGI2	0.337	-0.496421	0.326	0.499	0.704
SHTN1	0.36	-0.41928	0.28	0.092	0.363	ID3	0.661	0.422961	0.322	0.327	0.005	MARCKSL1	0.338	-0.597532	0.324	0.027	0.347
PTGDS	0.36	-0.462732	0.28	0.286	0.515	BCL6	0.661	0.362482	0.322	0.39	0.067	FAM189A2	0.66	0.476825	0.32	0.358	0.04
SLC1A2	0.639	0.367312	0.278	0.344	0.067	ASB3	0.66	0.381934	0.32	0.43	0.117	ZEB2	0.34	-0.459262	0.32	0.033	0.351
BCKDHB	0.639	0.345177	0.278	0.352	0.076	CLDND1	0.34	-0.719727	0.32	0.078	0.388	SHTN1	0.34	-0.476236	0.32	0.033	0.348
TRPS1	0.638	0.352626	0.276	0.365	0.092	HSPA1A	0.659	0.412177	0.318	0.411	0.093	ABCA2	0.341	-0.375067	0.318	0.03	0.344
ID2	0.636	0.421743	0.272	0.303	0.03	SOX2-OT	0.341	-0.476758	0.318	0.103	0.41	GPC5	0.658	0.429921	0.316	0.439	0.131
AHCYL2	0.636	0.335811	0.272	0.352	0.084	DPYD	0.341	-0.505701	0.318	0.125	0.426	RTN4	0.342	-0.499963	0.316	0.272	0.548
2020-09-07	0.364	-0.395023	0.272	0.168	0.422	CDH20	0.657	0.371869	0.314	0.635	0.354	HIF1A	0.656	0.429295	0.312	0.361	0.052
DLG1	0.364	-0.401497	0.272	0.172	0.426	NRCAM	0.657	0.299157	0.314	0.445	0.124	MAML2	0.656	0.401656	0.312	0.457	0.151
PLCL1	0.364	-0.402586	0.272	0.089	0.353	APC	0.656	0.378961	0.312	0.424	0.116	DPYD	0.344	-0.427869	0.312	0.122	0.424
FA2H	0.364	-0.409104	0.272	0.05	0.319	ENPP2	0.344	-0.457716	0.312	0.021	0.331	SH3GL3	0.344	-0.44248	0.312	0.015	0.325
CNTN2	0.365	-0.366242	0.27	0.054	0.32	CST3	0.655	0.384651	0.31	0.356	0.046	SYNJ2	0.344	-0.457648	0.312	0.036	0.344
MAPK4	0.634	0.348674	0.268	0.296	0.03	NCAN	0.654	0.46004	0.308	0.329	0.023	KCNN3	0.655	0.385167	0.31	0.379	0.071
PARD3B	0.634	0.312782	0.268	0.399	0.14	DAAM1	0.654	0.398159	0.308	0.363	0.057	RAPGEF5	0.345	-0.437136	0.31	0.009	0.317
CDK18	0.366	-0.354732	0.268	0.04	0.307	SNHG14	0.653	0.350753	0.306	0.515	0.216	PLCL1	0.345	-0.459159	0.31	0.033	0.338
EEF1A1	0.366	-0.37332	0.268	0.156	0.411	FAM155A	0.653	0.338037	0.306	0.439	0.131	CREB3L2	0.654	0.274931	0.308	0.388	0.08
SELENOP	0.366	-0.423834	0.268	0.069	0.331	NTM	0.653	0.308146	0.306	0.684	0.419	YPEL2	0.654	0.266028	0.308	0.463	0.154
SPP1	0.366	-0.493712	0.268	0.042	0.308	RAPGEF5	0.347	-0.429869	0.306	0.015	0.319	PIP4K2A	0.346	-0.470017	0.308	0.173	0.455
CHPT1	0.633	0.360724	0.266	0.302	0.038	MAN2A1	0.347	-0.483528	0.306	0.114	0.405	AKAP6	0.348	-0.415631	0.304	0.096	0.39
UGT8	0.367	-0.449273	0.266	0.054	0.316	MOG	0.348	-0.415205	0.304	0.063	0.361	DOCK5	0.349	-0.424884	0.302	0.057	0.353
SPOCK1	0.367	-0.458649	0.266	0.155	0.409	NKAIN2	0.348	-0.495885	0.304	0.152	0.433	ENPP2	0.349	-0.446874	0.302	0.03	0.328
AHCYL1	0.632	0.369885	0.264	0.37	0.11	ADD3	0.651	0.398916	0.302	0.513	0.232	QKI	0.349	-0.475546	0.302	0.663	0.79
APOD	0.368	-0.354876	0.264	0.044	0.305	ARHGAP26	0.651	0.372035	0.302	0.401	0.104	FMNL2	0.35	-0.437189	0.3	0.266	0.525
2020-03-01	0.368	-0.392107	0.264	0.098	0.352	CSGALNACT1	0.651	0.366824	0.302	0.361	0.06	OGFRL1	0.649	0.333681	0.298	0.34	0.042
NTM	0.631	0.327299	0.262	0.631	0.409	BCKDHB	0.651	0.343383	0.302	0.39	0.089	MAP7	0.351	-0.454193	0.298	0.191	0.467
AGAP1	0.369	-0.357381	0.262	0.192	0.434	PCSK6	0.35	-0.428166	0.3	0.021	0.32	CD99	0.648	0.407297	0.296	0.319	0.025
FRYL	0.369	-0.363853	0.262	0.159	0.408	GPC6	0.649	0.402084	0.298	0.394	0.1	MAN2A1	0.352	-0.45391	0.296	0.113	0.403
VCAN	0.63	0.2141	0.26	0.368	0.096	SH3GL3	0.351	-0.424337	0.298	0.032	0.327	NPAS2	0.647	0.41865	0.294	0.328	0.039
MAP7	0.37	-0.391385	0.26	0.245	0.479	ITPKB	0.648	0.351158	0.296	0.392	0.101	ATP1B2	0.647	0.391999	0.294	0.337	0.045
SLC12A2	0.37	-0.400835	0.26	0.088	0.34	BMPR1B	0.647	0.35507	0.294	0.333	0.04	GPM6A	0.647	0.272934	0.294	0.475	0.168
RNF19A	0.629	0.334261	0.258	0.297	0.041	MAP3K5	0.647	0.332186	0.294	0.367	0.075	PCSK6	0.353	-0.425191	0.294	0.027	0.317
CPE	0.629	0.313701	0.258	0.326	0.069	SHTN1	0.353	-0.443062	0.294	0.065	0.35	UGT8	0.353	-0.501205	0.294	0.009	0.301
CDH20	0.629	0.303731	0.258	0.582	0.343	HPSE2	0.646	0.483025	0.292	0.35	0.066	CCDC148	0.646	0.301873	0.292	0.322	0.032
TMEFF2	0.371	-0.386074	0.258	0.054	0.307	MGST1	0.646	0.350059	0.292	0.319	0.028	FA2H	0.354	-0.439362	0.292	0.012	0.304
SLAIN1	0.371	-0.396514	0.258	0.057	0.311	REV3L	0.646	0.32636	0.292	0.46	0.177	MAG	0.354	-0.44838	0.292	0.009	0.3
ZFP36L1	0.628	0.337826	0.256	0.295	0.039	PARD3B	0.646	0.318785	0.292	0.435	0.152	TRIM9	0.645	0.405461	0.29	0.4	0.118
ZHX3	0.628	0.319786	0.256	0.365	0.113	COL21A1	0.645	0.371226	0.29	0.321	0.032	TPD52L1	0.644	0.410911	0.288	0.34	0.053
NRXN1	0.628	0.289661	0.256	0.413	0.155	NFIA	0.645	0.32339	0.29	0.532	0.259	ARHGEF4	0.644	0.338242	0.288	0.391	0.105
PDE4B	0.372	-0.373512	0.256	0.254	0.484	ABCA2	0.355	-0.341995	0.29	0.063	0.346	APOD	0.356	-0.387759	0.288	0.003	0.29
GRM3	0.372	-0.382552	0.256	0.053	0.306	AGAP1	0.355	-0.386328	0.29	0.146	0.423	SELENOP	0.356	-0.470907	0.288	0.033	0.316
MAG	0.372	-0.382647	0.256	0.06	0.314	DLG1	0.355	-0.416296	0.29	0.137	0.414	HSPB1	0.643	0.36361	0.286	0.313	0.029
PTMA	0.372	-0.403994	0.256	0.094	0.344	FRYL	0.355	-0.428392	0.29	0.122	0.396	LRP1B	0.643	0.350038	0.286	0.615	0.337
2020-03-03	0.627	0.335151	0.254	0.298	0.047	TRPS1	0.644	0.374138	0.288	0.39	0.105	CDK18	0.357	-0.384621	0.286	0.006	0.292
SCD5	0.373	-0.436364	0.254	0.229	0.458	MAT2A	0.643	0.34757	0.286	0.367	0.084	PTPRK	0.357	-0.42564	0.286	0.11	0.385
SLC5A11	0.373	-0.460761	0.254	0.089	0.333	HSPB1	0.643	0.336964	0.286	0.312	0.027	NAMPT	0.642	0.424401	0.284	0.301	0.017
AK5	0.374	-0.359967	0.252	0.061	0.307	WLS	0.643	0.326439	0.286	0.317	0.032	SLC39A14	0.642	0.367707	0.284	0.307	0.025
CNTNAP4	0.374	-0.360455	0.252	0.054	0.303	SLC5A11	0.357	-0.514414	0.286	0.042	0.322	CNTN2	0.358	-0.385327	0.284	0.021	0.305
CACNA2D3	0.625	0.353693	0.25	0.371	0.133	PHLPP1	0.358	-0.399446	0.284	0.234	0.497	AK5	0.359	-0.38815	0.282	0.012	0.294
ANGPTL4	0.625	0.333926	0.25	0.275	0.026	TMTC2	0.358	-0.477663	0.284	0.388	0.588	SLC12A2	0.359	-0.434419	0.282	0.048	0.326
CSGALNACT1	0.625	0.332282	0.25	0.297	0.049	MARCKSL1	0.358	-0.535418	0.284	0.072	0.348	TMTC1	0.64	0.377516	0.28	0.313	0.037
ACOT11	0.625	0.30942	0.25	0.295	0.047	ETNPPL	0.641	0.343817	0.282	0.298	0.018	FGFR1	0.64	0.325168	0.28	0.361	0.086
ZEB2	0.375	-0.368112	0.25	0.123	0.363	TJP2	0.64	0.331758	0.28	0.371	0.095	2020-03-01	0.36	-0.415958	0.28	0.066	0.338
BCAS1	0.375	-0.369986	0.25	0.044	0.293	DOCK7	0.64	0.318377	0.28	0.34	0.062	ALCAM	0.36	-0.448976	0.28	0.06	0.333
OGFRL1	0.624	0.295063	0.248	0.277	0.029	HIF3A	0.64	0.314279	0.28	0.365	0.085	GPC6	0.639	0.43458	0.278	0.373	0.103
ALCAM	0.376	-0.386128	0.248	0.105	0.346	PLCL1	0.36	-0.424093	0.28	0.068	0.34	RHOBTB3	0.639	0.399795	0.278	0.394	0.126
SORT1	0.376	-0.451101	0.248	0.147	0.384	ZBTB20	0.639	0.25916	0.278	0.791	0.577	PTPRZ1	0.639	0.304426	0.278	0.379	0.094
DOCK7	0.623	0.299787	0.246	0.295	0.051	CDK18	0.361	-0.374065	0.278	0.017	0.294	DLG1	0.361	-0.41674	0.278	0.146	0.412
MYRF	0.377	-0.347953	0.246	0.043	0.287	ID4	0.638	0.359263	0.276	0.281	0.006	SLAIN1	0.361	-0.432754	0.278	0.021	0.297
ACTB	0.377	-0.385888	0.246	0.159	0.396	LINC00299	0.638	0.343913	0.276	0.312	0.037	GAPDH	0.637	0.331345	0.274	0.493	0.238
CLDN11	0.377	-0.561408	0.246	0.055	0.297	CELF2	0.638	0.303415	0.276	0.373	0.094	RASGEF1B	0.637	0.312567	0.274	0.316	0.044
FBXL7	0.622	0.28462	0.244	0.489	0.254	PRKCA	0.638	0.295951	0.276	0.475	0.206	MYRF	0.363	-0.38963	0.274	0	0.273
PDE8A	0.378	-0.357713	0.244	0.154	0.384	PNISR	0.637	0.346331	0.274	0.401	0.134	CNTNAP4	0.363	-0.394059	0.274	0.018	0.289
KANK1	0.62	0.309428	0.24	0.409	0.176	FA2H	0.363	-0.419343	0.274	0.034	0.306	2020-09-07	0.363	-0.39604	0.274	0.149	0.408
BCL6	0.62	0.307096	0.24	0.296	0.057	PLPP3	0.636	0.375869	0.272	0.394	0.126	TMEFF2	0.363	-0.412963	0.274	0.021	0.293
PLLP	0.381	-0.313499	0.238	0.043	0.279	FBXL7	0.635	0.303048	0.27	0.521	0.265	PTMA	0.363	-0.434418	0.274	0.06	0.33
CNDP1	0.381	-0.368871	0.238	0.05	0.286	2020-03-01	0.365	-0.40345	0.27	0.078	0.339	CLDN11	0.363	-0.646602	0.274	0.012	0.284
PHLPP1	0.381	-0.37991	0.238	0.31	0.505	UGT8	0.365	-0.462618	0.27	0.034	0.303	DCLK1	0.636	0.397035	0.272	0.358	0.092
PKP4	0.382	-0.339304	0.236	0.077	0.309	AQP4-AS1	0.634	0.35057	0.268	0.31	0.043	SLCO3A1	0.364	-0.389749	0.272	0.078	0.343
CREB5	0.382	-0.360161	0.236	0.076	0.306	B3GAT2	0.634	0.339317	0.268	0.293	0.026	GRM3	0.364	-0.412299	0.272	0.021	0.291
MAL	0.382	-0.409015	0.236	0.073	0.304	MKLN1	0.634	0.282538	0.268	0.542	0.291	EPHB1	0.635	0.486231	0.27	0.469	0.217
BCL2	0.617	0.319043	0.234	0.317	0.085	CNTN2	0.366	-0.36395	0.268	0.04	0.307	NTRK2	0.635	0.361373	0.27	0.382	0.116
ZNRF3	0.617	0.274974	0.234	0.28	0.047	WWC1	0.633	0.307245	0.266	0.333	0.068	CDHR3	0.635	0.339726	0.27	0.31	0.041
DOCK5	0.383	-0.32835	0.234	0.143	0.365	APOD	0.367	-0.361034	0.266	0.027	0.292	SLC5A11	0.365	-0.484646	0.27	0.057	0.319
DAAM1	0.616	0.302914	0.232	0.279	0.048	MAG	0.367	-0.382349	0.266	0.036	0.301	PDE4DIP	0.634	0.313801	0.268	0.436	0.173
LINC00299	0.615	0.291878	0.23	0.256	0.027	TMEFF2	0.367	-0.400611	0.266	0.03	0.295	BICD1	0.634	0.292877	0.268	0.415	0.155
BMPR1B	0.615	0.280998	0.23	0.26	0.031	LPIN1	0.632	0.3326	0.264	0.365	0.104	SLAMF6	0.634	0.287966	0.268	0.29	0.024
NRCAM	0.615	0.241078	0.23	0.349	0.114	SLC4A4	0.632	0.322303	0.264	0.297	0.033	BMPR1A	0.633	0.310144	0.266	0.34	0.077
GLDN	0.385	-0.345595	0.23	0.034	0.262	DOCK5	0.368	-0.383177	0.264	0.103	0.354	BCAS1	0.367	-0.400006	0.266	0.012	0.279
QKI	0.385	-0.363251	0.23	0.703	0.794	CNDP1	0.368	-0.427947	0.264	0.011	0.275	ABR	0.631	0.335623	0.262	0.337	0.079
SLC7A11	0.614	0.308905	0.228	0.256	0.029	MAP7	0.369	-0.405239	0.262	0.236	0.468	ITPR2	0.631	0.321193	0.262	0.346	0.087
FYN	0.614	0.298179	0.228	0.395	0.174	STON2	0.63	0.317828	0.26	0.308	0.051	ADGRV1	0.631	0.265872	0.262	0.367	0.102
C10orf90	0.386	-0.319868	0.228	0.049	0.275	SLAIN1	0.37	-0.413477	0.26	0.042	0.299	SORT1	0.369	-0.481995	0.262	0.119	0.37
TUBA1A	0.386	-0.365631	0.228	0.086	0.309	EFEMP1	0.629	0.34353	0.258	0.281	0.023	PLLP	0.37	-0.346233	0.26	0.006	0.266
FAM107A	0.613	0.303273	0.226	0.267	0.041	ANGPTL4	0.629	0.328291	0.258	0.297	0.038	CLASP2	0.37	-0.3645	0.26	0.033	0.29
OPHN1	0.613	0.287591	0.226	0.317	0.094	BCAS1	0.371	-0.388685	0.258	0.025	0.281	SLC7A11	0.629	0.338889	0.258	0.299	0.041
LAMP2	0.387	-0.357905	0.226	0.074	0.296	SLC12A2	0.371	-0.402809	0.258	0.076	0.327	CREB5	0.371	-0.389951	0.258	0.039	0.293
SMYD3	0.612	0.276343	0.224	0.353	0.134	SPP1	0.371	-0.497526	0.258	0.042	0.294	SPP1	0.371	-0.48079	0.258	0.039	0.293
APC	0.612	0.266548	0.224	0.329	0.107	SOX5	0.628	0.313588	0.256	0.321	0.067	LPIN1	0.628	0.359137	0.256	0.355	0.106
PLEKHH1	0.388	-0.291474	0.224	0.05	0.272	RHOBTB3	0.628	0.310407	0.256	0.376	0.125	PDE8A	0.372	-0.37918	0.256	0.125	0.371
CARMIL1	0.611	0.288158	0.222	0.257	0.036	AK5	0.372	-0.361576	0.256	0.044	0.295	ST8SIA1	0.627	0.315325	0.254	0.287	0.033
CERS6	0.611	0.275184	0.222	0.271	0.049	SORT1	0.372	-0.488057	0.256	0.127	0.372	HIF3A	0.627	0.305898	0.254	0.34	0.088
PRUNE2	0.389	-0.303299	0.222	0.085	0.303	FOS	0.627	0.391446	0.254	0.264	0.011	LRIG1	0.627	0.298468	0.254	0.313	0.061
MAP4K4	0.389	-0.349946	0.222	0.25	0.448	PTPRZ1	0.627	0.240218	0.254	0.354	0.092	TSC22D2	0.626	0.32857	0.252	0.319	0.071
ITPKB	0.61	0.263258	0.22	0.309	0.091	NAV3	0.626	0.264306	0.252	0.39	0.14	CLIP1	0.626	0.307182	0.252	0.352	0.106
STMN4	0.392	-0.353999	0.216	0.034	0.248	CRYAB	0.626	0.236305	0.252	0.595	0.343	SIK3	0.374	-0.370454	0.252	0.325	0.529
EFEMP1	0.607	0.275101	0.214	0.229	0.014	GRM3	0.375	-0.376022	0.25	0.046	0.293	NCAM2	0.374	-0.389201	0.252	0.343	0.548
LPIN1	0.607	0.269164	0.214	0.307	0.095	ADGRA3	0.624	0.34412	0.248	0.278	0.03	CPE	0.625	0.334024	0.25	0.331	0.084
DOCK9	0.393	-0.290891	0.214	0.082	0.292	MYRF	0.376	-0.361761	0.248	0.029	0.275	PLOD2	0.624	0.414069	0.248	0.272	0.025
APBB2	0.394	-0.298457	0.212	0.109	0.313	PLLP	0.377	-0.32603	0.246	0.023	0.268	AGT	0.624	0.384264	0.248	0.278	0.03
PTPRK	0.394	-0.312531	0.212	0.197	0.395	CNTNAP4	0.377	-0.362007	0.246	0.048	0.291	NTRK3	0.624	0.317086	0.248	0.31	0.065
SYT11	0.394	-0.393829	0.212	0.123	0.326	LRIG1	0.622	0.295349	0.244	0.302	0.059	MKLN1	0.624	0.232555	0.248	0.534	0.293
REV3L	0.605	0.267895	0.21	0.372	0.169	SOX9	0.622	0.290533	0.244	0.26	0.016	TRIM2	0.376	-0.340274	0.248	0.14	0.384
SNHG14	0.604	0.222887	0.208	0.415	0.208	MAPK4	0.622	0.281432	0.244	0.287	0.043	CAMK2D	0.623	0.338802	0.246	0.337	0.095
FAM155A	0.604	0.214612	0.208	0.333	0.123	IGFBP5	0.621	0.321326	0.242	0.262	0.02	ENO1	0.623	0.302114	0.246	0.31	0.067
TTYH2	0.396	-0.266694	0.208	0.07	0.275	2020-09-07	0.379	-0.338065	0.242	0.186	0.409	GLDN	0.377	-0.364987	0.246	0.003	0.249
FAM107B	0.396	-0.321288	0.208	0.066	0.271	CLDN11	0.379	-0.589409	0.242	0.049	0.285	MAL	0.377	-0.395809	0.246	0.045	0.291
CLU	0.602	0.257249	0.204	0.375	0.176	CERS6	0.62	0.29427	0.24	0.298	0.06	PLEKHH1	0.378	-0.316552	0.244	0.018	0.26
CASK	0.602	0.254117	0.204	0.309	0.108	APBB2	0.38	-0.314369	0.24	0.068	0.303	MT3	0.621	0.374412	0.242	0.394	0.162
ECHDC2	0.602	0.230216	0.204	0.225	0.02	C10orf90	0.38	-0.343729	0.24	0.027	0.264	PNISR	0.621	0.319007	0.242	0.373	0.137
MKLN1	0.602	0.228179	0.204	0.476	0.283	CREB5	0.38	-0.365756	0.24	0.061	0.295	RGMA	0.621	0.274209	0.242	0.266	0.024
RNASE1	0.398	-0.299431	0.204	0.037	0.239	IFITM3	0.619	0.287833	0.238	0.249	0.011	TCF12	0.379	-0.312251	0.242	0.146	0.384
MEIS2	0.601	0.278189	0.202	0.321	0.122	SMYD3	0.619	0.282273	0.238	0.376	0.145	PKP4	0.379	-0.358303	0.242	0.057	0.296
QDPR	0.399	-0.342832	0.202	0.048	0.248	ITPR2	0.619	0.265848	0.238	0.321	0.086	CNDP1	0.379	-0.396249	0.242	0.033	0.272
NRXN3	0.399	-0.362851	0.202	0.17	0.353	ZEB2	0.381	-0.355063	0.238	0.122	0.351	ZFP36L1	0.62	0.268764	0.24	0.296	0.053
CD38	0.6	0.315623	0.2	0.22	0.022	CD38	0.618	0.291098	0.236	0.266	0.031	DOCK9	0.38	-0.312558	0.24	0.042	0.28
MACF1	0.6	0.234757	0.2	0.425	0.234	WWOX	0.618	0.272002	0.236	0.652	0.447	GLUL	0.619	0.411673	0.238	0.415	0.191
PDE1A	0.4	-0.302496	0.2	0.048	0.244	PLEKHH1	0.382	-0.306283	0.236	0.027	0.261	DOCK7	0.619	0.293397	0.238	0.301	0.065
SPTAN1	0.599	0.256979	0.198	0.244	0.047	PDE8A	0.382	-0.337862	0.236	0.146	0.373	PXDN	0.619	0.28355	0.238	0.257	0.02
FUT9	0.599	0.244214	0.198	0.257	0.059	GLDN	0.382	-0.3532	0.236	0.017	0.251	VCAN	0.619	0.195752	0.238	0.361	0.112
RHOBTB3	0.599	0.232298	0.198	0.313	0.116	KANK1	0.617	0.250284	0.234	0.416	0.187	SECISBP2L	0.381	-0.331084	0.238	0.063	0.297
ITGB4	0.599	0.215968	0.198	0.215	0.018	ITGB4	0.617	0.2455	0.234	0.26	0.027	C10orf90	0.381	-0.343072	0.238	0.027	0.263
KAZN	0.599	0.199812	0.198	0.437	0.241	PKP4	0.383	-0.34653	0.234	0.068	0.298	PEBP1	0.381	-0.373247	0.238	0.263	0.476
CLASP2	0.401	-0.280495	0.198	0.109	0.3	MAP4K4	0.383	-0.369852	0.234	0.232	0.439	SOD2	0.618	0.367645	0.236	0.29	0.06
DNAJC6	0.401	-0.298801	0.198	0.047	0.244	MACF1	0.616	0.22841	0.232	0.466	0.243	PPP1R3C	0.618	0.332809	0.236	0.257	0.02
ADGRA3	0.598	0.245758	0.196	0.216	0.021	PRUNE2	0.384	-0.321554	0.232	0.065	0.292	CEBPD	0.618	0.330183	0.236	0.245	0.009
SLC1A3	0.598	0.23601	0.196	0.367	0.173	ADGRB3	0.615	0.228587	0.23	0.578	0.355	TTYH2	0.382	-0.304978	0.236	0.03	0.264
SECISBP2L	0.402	-0.272122	0.196	0.116	0.307	MAL	0.385	-0.399816	0.23	0.068	0.293	NRXN3	0.382	-0.417888	0.236	0.125	0.343
COL21A1	0.597	0.264225	0.194	0.217	0.024	HSPB8	0.614	0.276571	0.228	0.245	0.017	UBASH3B	0.616	0.306028	0.232	0.254	0.023
MYO1D	0.403	-0.278285	0.194	0.072	0.261	DLC1	0.386	-0.331457	0.228	0.086	0.308	CTNNA2	0.615	0.210486	0.23	0.409	0.176
LIMCH1	0.403	-0.287909	0.194	0.17	0.353	ADAMTS9	0.613	0.282974	0.226	0.251	0.025	PRUNE2	0.385	-0.292214	0.23	0.063	0.291
LANCL1	0.403	-0.296107	0.194	0.056	0.248	PTPRK	0.387	-0.337913	0.226	0.175	0.386	KLHL24	0.614	0.46509	0.228	0.51	0.322
FMNL2	0.403	-0.308743	0.194	0.386	0.532	FGFR3	0.612	0.295957	0.224	0.24	0.016	SERPINE2	0.614	0.416934	0.228	0.304	0.083
FAM182B	0.596	0.226803	0.192	0.231	0.04	PRKD1	0.612	0.27038	0.224	0.281	0.058	TGFB2	0.614	0.392498	0.228	0.245	0.018
SH3D19	0.404	-0.262172	0.192	0.086	0.273	ZHX3	0.612	0.258531	0.224	0.348	0.126	VCL	0.614	0.330456	0.228	0.263	0.038
MGST1	0.595	0.237782	0.19	0.212	0.021	KIRREL3	0.388	-0.350092	0.224	0.044	0.263	SLC38A1	0.614	0.300413	0.228	0.272	0.045
CCDC88A	0.405	-0.285937	0.19	0.224	0.399	SELENOP	0.388	-0.372684	0.224	0.101	0.317	ATP9A	0.613	0.404054	0.226	0.421	0.219
TCF12	0.405	-0.291149	0.19	0.219	0.393	ASPH	0.611	0.293886	0.222	0.268	0.047	SLC1A3	0.613	0.351853	0.226	0.397	0.184
TSHZ2	0.594	0.246744	0.188	0.242	0.057	OPHN1	0.611	0.240055	0.222	0.327	0.105	RNASE1	0.387	-0.336327	0.226	0.003	0.228
MED13L	0.594	0.201418	0.188	0.345	0.159	SOX2	0.61	0.368795	0.22	0.251	0.032	LAMP2	0.387	-0.368758	0.226	0.06	0.284
AKAP6	0.406	-0.284786	0.188	0.228	0.398	TOB1	0.61	0.350982	0.22	0.259	0.039	GALNT15	0.612	0.297829	0.224	0.304	0.084
ARFGEF3	0.407	-0.246403	0.186	0.086	0.268	2020-03-03	0.61	0.282611	0.22	0.278	0.06	DPYSL3	0.611	0.291544	0.222	0.251	0.028
CHN2	0.407	-0.249402	0.186	0.071	0.253	LIFR	0.61	0.2671	0.22	0.354	0.139	SGK1	0.39	-0.337933	0.22	0.101	0.311
DDAH1	0.593	0.234415	0.186	0.22	0.034	FAM107B	0.39	-0.339657	0.22	0.044	0.262	QDPR	0.39	-0.382041	0.22	0.018	0.237
ACTN4	0.408	-0.223425	0.184	0.086	0.267	NRXN3	0.391	-0.400809	0.218	0.146	0.345	DGKG	0.609	0.27315	0.218	0.293	0.075
ERBB3	0.408	-0.237937	0.184	0.085	0.265	SLC16A9	0.608	0.296396	0.216	0.245	0.031	KANK1	0.609	0.249576	0.218	0.403	0.189
DLC1	0.408	-0.268542	0.184	0.14	0.316	SOX6	0.608	0.278189	0.216	0.312	0.098	EMCN	0.609	0.228407	0.218	0.239	0.021
HHIP	0.408	-0.279717	0.184	0.038	0.22	WNK2	0.608	0.267394	0.216	0.24	0.024	FTH1	0.391	-0.430434	0.218	0.278	0.466
SLCO3A1	0.408	-0.280974	0.184	0.18	0.352	SPOCK1	0.392	-0.402642	0.216	0.198	0.395	TIPARP	0.608	0.3452	0.216	0.23	0.015
GNAI1	0.408	-0.30861	0.184	0.036	0.218	DGKB	0.607	0.26259	0.214	0.264	0.052	APC	0.608	0.310376	0.216	0.331	0.12
CLIP1	0.592	0.206402	0.184	0.277	0.096	MED13L	0.607	0.253481	0.214	0.376	0.168	ST5	0.608	0.310243	0.216	0.263	0.049
SIK3	0.409	-0.268262	0.182	0.394	0.536	MT1E	0.607	0.247808	0.214	0.228	0.015	NUDT3	0.608	0.264791	0.216	0.325	0.11
PXK	0.41	-0.243994	0.18	0.077	0.254	PKIA	0.606	0.302583	0.212	0.245	0.034	FAM107B	0.392	-0.337962	0.216	0.048	0.26
KIRREL3	0.41	-0.289524	0.18	0.098	0.271	CASK	0.606	0.27122	0.212	0.325	0.118	ZNRF3	0.607	0.290159	0.214	0.272	0.06
ETNPPL	0.59	0.234932	0.18	0.19	0.011	SDC4	0.606	0.240673	0.212	0.232	0.02	APBB2	0.393	-0.298158	0.214	0.093	0.301
LINC01138	0.59	0.220637	0.18	0.229	0.05	DOCK9	0.394	-0.290186	0.212	0.074	0.281	KIRREL3	0.393	-0.337125	0.214	0.051	0.261
FARP1	0.59	0.204923	0.18	0.231	0.052	CD99	0.605	0.286801	0.21	0.234	0.024	ID2	0.606	0.306607	0.212	0.26	0.047
AGTPBP1	0.411	-0.256608	0.178	0.088	0.262	AHNAK	0.605	0.266703	0.21	0.243	0.034	ARID5B	0.606	0.27009	0.212	0.301	0.092
KCNH8	0.411	-0.269384	0.178	0.044	0.219	ATP13A4	0.605	0.255423	0.21	0.241	0.031	FAM182B	0.606	0.264281	0.212	0.26	0.05
LRIG1	0.589	0.211519	0.178	0.23	0.052	DDX17	0.605	0.221132	0.21	0.441	0.236	HSPB8	0.605	0.304723	0.21	0.227	0.019
PLCB1	0.589	0.198706	0.178	0.288	0.111	SPTAN1	0.605	0.216795	0.21	0.266	0.056	PGAM2	0.605	0.267977	0.21	0.221	0.011
TUBB4A	0.412	-0.205127	0.176	0.036	0.211	ERBB3	0.395	-0.266067	0.21	0.049	0.257	LPP	0.605	0.234945	0.21	0.331	0.124
NDRG1	0.412	-0.268888	0.176	0.04	0.213	TCF12	0.395	-0.277413	0.21	0.184	0.385	GADD45A	0.604	0.439401	0.208	0.212	0.004
MVB12B	0.413	-0.262921	0.174	0.061	0.232	STMN4	0.395	-0.361089	0.21	0.03	0.237	PPP3CA	0.604	0.286661	0.208	0.313	0.108
WSB1	0.413	-0.270347	0.174	0.371	0.515	CHN2	0.396	-0.274142	0.208	0.038	0.245	F3	0.603	0.308607	0.206	0.215	0.01
BMPR1A	0.587	0.215658	0.174	0.241	0.068	PXK	0.396	-0.286381	0.208	0.04	0.246	YAP1	0.603	0.249023	0.206	0.227	0.022
CACNB2	0.587	0.2108	0.174	0.273	0.103	ABR	0.603	0.246897	0.206	0.283	0.079	CHN2	0.397	-0.268364	0.206	0.039	0.243
ITPR2	0.587	0.208557	0.174	0.252	0.078	MYO1D	0.397	-0.294836	0.206	0.049	0.252	HSP90AA1	0.398	-0.278217	0.204	0.287	0.481
BICD1	0.587	0.199659	0.174	0.317	0.146	RNASE1	0.397	-0.309297	0.206	0.025	0.229	LPGAT1	0.398	-0.290847	0.204	0.018	0.22
NFAT5	0.587	0.199133	0.174	0.323	0.153	ALCAM	0.397	-0.327229	0.206	0.133	0.333	LIMCH1	0.398	-0.309536	0.204	0.149	0.343
ADD3	0.587	0.195508	0.174	0.396	0.226	PALLD	0.602	0.253067	0.204	0.27	0.067	AQP4-AS1	0.601	0.276655	0.202	0.248	0.046
LDB3	0.414	-0.215123	0.172	0.033	0.204	RANBP3L	0.602	0.242128	0.204	0.219	0.015	ARHGAP26	0.601	0.26847	0.202	0.307	0.108
NCOA7	0.414	-0.229304	0.172	0.063	0.233	DDAH1	0.602	0.242051	0.204	0.245	0.043	KLHL32	0.399	-0.293898	0.202	0.042	0.241
GAB1	0.414	-0.236093	0.172	0.134	0.3	PREX2	0.602	0.224422	0.204	0.302	0.099	DLC1	0.399	-0.304236	0.202	0.113	0.306
BIN1	0.414	-0.240281	0.172	0.039	0.21	SYTL4	0.602	0.217822	0.204	0.234	0.031	HHIP	0.399	-0.310938	0.202	0.009	0.21
RASGRF2	0.414	-0.246294	0.172	0.046	0.215	SH3D19	0.398	-0.2858	0.204	0.063	0.264	CAMTA1	0.6	0.256116	0.2	0.421	0.23
AGPAT4	0.414	-0.250315	0.172	0.058	0.227	CCDC88A	0.398	-0.310099	0.204	0.2	0.391	CACNA1C	0.6	0.242478	0.2	0.281	0.083
MT3	0.586	0.221751	0.172	0.324	0.153	RGMA	0.601	0.241716	0.202	0.224	0.023	PCSK5	0.6	0.230753	0.2	0.242	0.043
CDHR3	0.586	0.2202	0.172	0.204	0.033	NFIB	0.601	0.226244	0.202	0.323	0.122	AIMP1	0.6	0.216073	0.2	0.227	0.027
STON2	0.586	0.220105	0.172	0.215	0.044	TTYH2	0.399	-0.266052	0.202	0.067	0.265	RGS22	0.6	0.193384	0.2	0.224	0.024
SYTL4	0.586	0.208035	0.172	0.196	0.024	SECISBP2L	0.399	-0.282909	0.202	0.099	0.298	GAB1	0.4	-0.267938	0.2	0.093	0.291
DLGAP1	0.586	0.177409	0.172	0.326	0.154	PTMA	0.399	-0.34831	0.202	0.144	0.33	DNAJC6	0.4	-0.283264	0.2	0.03	0.233
CLMN	0.415	-0.240663	0.17	0.045	0.214	CNKSR2	0.6	0.274813	0.2	0.236	0.037	SYT11	0.4	-0.370957	0.2	0.122	0.314
ITGA2	0.415	-0.243696	0.17	0.053	0.22	OSGIN2	0.6	0.25597	0.2	0.219	0.018	CNN3	0.599	0.286285	0.198	0.224	0.027
SLC4A4	0.585	0.220301	0.17	0.196	0.027	AHCYL2	0.6	0.226424	0.2	0.297	0.098	CCDC88A	0.401	-0.28092	0.198	0.203	0.39
MRVI1	0.585	0.213808	0.17	0.185	0.016	CARMIL1	0.599	0.267324	0.198	0.243	0.047	PDE1A	0.401	-0.301061	0.198	0.039	0.233
ALDH7A1	0.585	0.204295	0.17	0.26	0.093	LIMCH1	0.401	-0.28706	0.198	0.154	0.344	SLC25A37	0.598	0.235643	0.196	0.251	0.057
PMP22	0.416	-0.292262	0.168	0.107	0.269	SLCO3A1	0.401	-0.292844	0.198	0.152	0.344	ETFB	0.598	0.191873	0.196	0.254	0.057
CACHD1	0.584	0.209366	0.168	0.203	0.035	PDE1A	0.401	-0.300161	0.198	0.04	0.235	MVB12B	0.402	-0.274049	0.196	0.027	0.223
DGKG	0.584	0.195215	0.168	0.234	0.066	LINC01088	0.598	0.29947	0.196	0.24	0.045	SH3D19	0.402	-0.287995	0.196	0.072	0.262
ABCA8	0.417	-0.212821	0.166	0.032	0.197	PSD2	0.598	0.292238	0.196	0.217	0.021	CST3	0.597	0.233605	0.194	0.245	0.05
CALM2	0.417	-0.286617	0.166	0.061	0.224	ACSS3	0.597	0.249875	0.194	0.222	0.029	P4HA1	0.597	0.201585	0.194	0.251	0.057
TMSB4X	0.417	-0.298795	0.166	0.041	0.207	IGFBP7	0.597	0.206739	0.194	0.222	0.028	GLG1	0.597	0.184487	0.194	0.409	0.216
CELF2	0.583	0.16429	0.166	0.257	0.088	PKM	0.596	0.216944	0.192	0.266	0.075	WWOX	0.597	0.168225	0.194	0.648	0.449
PPP1R14A	0.418	-0.211212	0.164	0.035	0.199	ARFGEF3	0.404	-0.258631	0.192	0.07	0.259	PXK	0.403	-0.228146	0.194	0.051	0.244
STMN1	0.418	-0.293819	0.164	0.031	0.194	HHIP	0.404	-0.297297	0.192	0.021	0.212	PKNOX2	0.596	0.275699	0.192	0.224	0.034
PALLD	0.582	0.213227	0.164	0.222	0.06	ARHGEF26	0.595	0.243777	0.19	0.213	0.024	SLC7A2	0.596	0.250769	0.192	0.212	0.02
OSBPL11	0.582	0.192415	0.164	0.192	0.03	ADAMTS9-AS2	0.595	0.239402	0.19	0.234	0.046	ACSBG1	0.596	0.249504	0.192	0.245	0.054
ZBTB20	0.582	0.185592	0.164	0.702	0.572	TSHZ2	0.595	0.238567	0.19	0.253	0.066	AKAP13	0.596	0.205889	0.192	0.251	0.06
RTN3	0.419	-0.242333	0.162	0.126	0.281	SGK1	0.405	-0.291222	0.19	0.131	0.312	C2CD2	0.596	0.198549	0.192	0.245	0.054
PTP4A2	0.419	-0.262876	0.162	0.081	0.239	FMNL2	0.405	-0.310604	0.19	0.388	0.525	RNF114	0.596	0.176989	0.192	0.251	0.057
PRNP	0.419	-0.306887	0.162	0.044	0.205	ZNRF3	0.594	0.22282	0.188	0.245	0.059	AGAP1	0.404	-0.275107	0.192	0.254	0.419
GPRC5B	0.419	-0.307957	0.162	0.282	0.417	ST7	0.594	0.221886	0.188	0.241	0.055	FUT8	0.404	-0.283847	0.192	0.101	0.288
PRKD1	0.581	0.209704	0.162	0.214	0.052	MRVI1	0.594	0.221375	0.188	0.213	0.024	STMN4	0.404	-0.339843	0.192	0.048	0.235
SASH1	0.581	0.166497	0.162	0.402	0.243	GLUD1	0.594	0.209305	0.188	0.238	0.049	HLA-E	0.595	0.26605	0.19	0.206	0.016
SRCIN1	0.42	-0.213857	0.16	0.025	0.186	RTN3	0.406	-0.26822	0.188	0.091	0.274	SPIRE1	0.595	0.233031	0.19	0.284	0.097
SGK1	0.42	-0.25094	0.16	0.17	0.318	AGTPBP1	0.406	-0.272246	0.188	0.068	0.253	TUBB4A	0.405	-0.22012	0.19	0.012	0.201
IGFBP7	0.58	0.220999	0.16	0.181	0.021	QDPR	0.406	-0.331753	0.188	0.053	0.238	ACTN4	0.405	-0.241229	0.19	0.072	0.257
ADAMTS9-AS2	0.58	0.209772	0.16	0.199	0.039	KCNH8	0.407	-0.28048	0.186	0.027	0.211	PPP1R14A	0.405	-0.241273	0.19	0	0.19
SOX5	0.58	0.203718	0.16	0.221	0.062	DNAJC6	0.407	-0.291652	0.186	0.051	0.234	ITGA2	0.405	-0.270279	0.19	0.021	0.211
ACAP2	0.58	0.184683	0.16	0.288	0.131	PDE4B	0.407	-0.295811	0.186	0.317	0.471	LANCL1	0.405	-0.30077	0.19	0.051	0.237
CARNS1	0.421	-0.218918	0.158	0.018	0.176	SCD5	0.407	-0.319384	0.186	0.283	0.445	PMP22	0.405	-0.312166	0.19	0.072	0.26
LPGAT1	0.421	-0.230016	0.158	0.073	0.229	PPP2R2B	0.593	0.153528	0.186	0.798	0.643	GNAI1	0.405	-0.32558	0.19	0.018	0.208
TSPAN5	0.421	-0.24045	0.158	0.138	0.29	PCDH9	0.408	-0.257702	0.184	0.907	0.907	CACNB2	0.594	0.216889	0.188	0.296	0.112
ANO4	0.421	-0.266785	0.158	0.05	0.204	LAMP2	0.408	-0.325108	0.184	0.108	0.284	COBL	0.406	-0.260808	0.188	0.06	0.245
SOX6	0.579	0.184012	0.158	0.248	0.091	DPYSL3	0.592	0.24279	0.184	0.211	0.027	MBNL2	0.407	-0.236627	0.186	0.072	0.255
ATP2B4	0.579	0.167547	0.158	0.256	0.098	CD44	0.592	0.233803	0.184	0.217	0.032	VIM	0.593	0.295162	0.186	0.194	0.008
GLTP	0.422	-0.203439	0.156	0.038	0.193	PON2	0.592	0.210815	0.184	0.238	0.054	C3	0.593	0.237537	0.186	0.215	0.03
ARHGAP21	0.422	-0.21573	0.156	0.269	0.407	PLCB4	0.592	0.187313	0.184	0.24	0.055	AGPAT4	0.408	-0.264368	0.184	0.036	0.218
ANKIB1	0.422	-0.224636	0.156	0.158	0.308	HIP1	0.409	-0.262174	0.182	0.135	0.309	KCNH8	0.408	-0.269544	0.184	0.027	0.209
FEZ1	0.422	-0.226598	0.156	0.102	0.253	CRB1	0.591	0.250884	0.182	0.249	0.067	ADM	0.592	0.328485	0.184	0.191	0.007
IQCK	0.578	0.197127	0.156	0.211	0.057	H3F3B	0.591	0.202556	0.182	0.337	0.154	SMG1	0.592	0.170001	0.184	0.275	0.09
ADAMTSL3	0.578	0.186374	0.156	0.238	0.084	MED12L	0.591	0.192067	0.182	0.221	0.038	GSN	0.409	-0.232768	0.182	0.119	0.295
ASTN2	0.578	0.178399	0.156	0.361	0.211	TTC28	0.591	0.177122	0.182	0.297	0.114	AGTPBP1	0.409	-0.25114	0.182	0.072	0.252
COBL	0.423	-0.213335	0.154	0.102	0.253	TMEM63A	0.41	-0.209012	0.18	0.053	0.233	ANKIB1	0.409	-0.257695	0.182	0.122	0.299
TMEM59	0.423	-0.218285	0.154	0.073	0.224	LDB3	0.41	-0.221715	0.18	0.017	0.196	NCAM1	0.409	-0.277307	0.182	0.233	0.398
KLHL32	0.423	-0.226793	0.154	0.099	0.249	CLASP2	0.41	-0.260895	0.18	0.116	0.29	TRPM3	0.591	0.171482	0.182	0.325	0.141
JAM3	0.423	-0.238241	0.154	0.045	0.199	LANCL1	0.41	-0.281522	0.18	0.061	0.238	P2RX7	0.41	-0.231124	0.18	0.039	0.216
ZDHHC9	0.423	-0.23924	0.154	0.035	0.188	MEIS2	0.59	0.247017	0.18	0.308	0.133	CLMN	0.41	-0.251668	0.18	0.024	0.204
LPAR1	0.423	-0.240987	0.154	0.033	0.188	PAX6	0.59	0.230851	0.18	0.192	0.012	JAM3	0.41	-0.273309	0.18	0.012	0.19
ADAMTS9	0.577	0.200585	0.154	0.172	0.019	WDR49	0.59	0.206025	0.18	0.2	0.021	FOS	0.59	0.272666	0.18	0.194	0.014
MFHAS1	0.577	0.200507	0.154	0.178	0.025	NCOA7	0.411	-0.248664	0.178	0.049	0.225	PKD1	0.59	0.239576	0.18	0.212	0.032
TTC28	0.577	0.197444	0.154	0.26	0.107	KLHL32	0.411	-0.251661	0.178	0.065	0.242	COL27A1	0.59	0.221384	0.18	0.224	0.045
TJP2	0.577	0.194636	0.154	0.241	0.09	RASGRF2	0.411	-0.257882	0.178	0.03	0.207	PLPP3	0.59	0.218753	0.18	0.307	0.129
CLEC16A	0.577	0.182494	0.154	0.24	0.087	SLC25A18	0.589	0.245259	0.178	0.202	0.024	BMPR1B	0.59	0.208496	0.18	0.224	0.044
VWA1	0.424	-0.19066	0.152	0.029	0.181	ANGPT1	0.589	0.227432	0.178	0.194	0.016	ECE1	0.59	0.199672	0.18	0.254	0.075
ACSS3	0.576	0.211706	0.152	0.173	0.022	EDNRB	0.588	0.230286	0.176	0.181	0.005	LDB3	0.411	-0.223135	0.178	0.018	0.194
AC002429.2	0.576	0.200405	0.152	0.161	0.01	AC002429.2	0.588	0.215145	0.176	0.192	0.017	BIN1	0.411	-0.257348	0.178	0.024	0.201
CTDSPL	0.576	0.184171	0.152	0.206	0.054	CDH4	0.588	0.211863	0.176	0.236	0.062	ACTN2	0.589	0.240407	0.178	0.248	0.071
RPS6KA2	0.576	0.173343	0.152	0.298	0.148	RFX3	0.588	0.201014	0.176	0.255	0.08	ASPH	0.589	0.227344	0.178	0.227	0.05
FTL	0.425	-0.195671	0.15	0.091	0.238	UBC	0.588	0.198063	0.176	0.264	0.088	MED13L	0.589	0.224086	0.178	0.343	0.17
OLIG1	0.425	-0.197908	0.15	0.018	0.17	ABI3BP	0.588	0.182362	0.176	0.198	0.021	TNIK	0.589	0.198398	0.178	0.316	0.14
SAMD12	0.425	-0.203547	0.15	0.06	0.209	ADGRL3	0.588	0.177855	0.176	0.361	0.184	MAP3K5	0.589	0.183022	0.178	0.257	0.078
SPTLC2	0.425	-0.207833	0.15	0.063	0.212	PPP3CA	0.588	0.172853	0.176	0.283	0.107	ABCA8	0.412	-0.223911	0.176	0.012	0.188
FAR1	0.425	-0.227919	0.15	0.081	0.227	TUBB4A	0.413	-0.203264	0.174	0.029	0.202	GLTP	0.412	-0.226889	0.176	0.009	0.185
LAMP1	0.425	-0.244706	0.15	0.054	0.202	ACTN4	0.413	-0.223058	0.174	0.087	0.258	RTN3	0.412	-0.253671	0.176	0.101	0.273
SLC16A9	0.575	0.20831	0.15	0.173	0.025	COBL	0.413	-0.23564	0.174	0.076	0.246	PTK2	0.412	-0.261314	0.176	0.26	0.417
CD44	0.575	0.207703	0.15	0.176	0.025	DPYSL5	0.413	-0.239739	0.174	0.038	0.211	MYO1D	0.412	-0.266919	0.176	0.081	0.25
WDR49	0.575	0.191668	0.15	0.164	0.014	GNAI1	0.413	-0.305303	0.174	0.036	0.209	ERBB3	0.413	-0.229027	0.174	0.087	0.254
ANTXR1	0.575	0.186938	0.15	0.183	0.033	ECHDC2	0.587	0.186128	0.174	0.205	0.031	NCKAP5	0.413	-0.257036	0.174	0.042	0.213
PLCB4	0.575	0.183907	0.15	0.197	0.049	PPP1R14A	0.414	-0.22191	0.172	0.019	0.191	GABRB1	0.587	0.236239	0.174	0.248	0.074
REPS1	0.575	0.180509	0.15	0.215	0.065	SPTLC2	0.414	-0.240145	0.172	0.034	0.205	PKM	0.587	0.229885	0.174	0.248	0.077
TRAF3IP2-AS1	0.575	0.179943	0.15	0.275	0.128	AGPAT4	0.414	-0.248511	0.172	0.049	0.219	ROCK2	0.587	0.210597	0.174	0.257	0.084
RGMA	0.575	0.179926	0.15	0.167	0.016	RBFOX1	0.414	-0.427465	0.172	0.226	0.366	TSC22D1	0.587	0.204181	0.174	0.266	0.093
EHBP1	0.575	0.159993	0.15	0.253	0.103	PAMR1	0.586	0.210499	0.172	0.192	0.02	RASGRF2	0.414	-0.250816	0.172	0.036	0.206
ADGRB3	0.575	0.146086	0.15	0.502	0.349	MTSS2	0.586	0.184147	0.172	0.2	0.028	BAG3	0.586	0.232611	0.172	0.182	0.01
PPP2R2B	0.575	0.11842	0.15	0.775	0.636	CLEC16A	0.586	0.174078	0.172	0.266	0.094	IFITM3	0.586	0.232095	0.172	0.185	0.014
TMEM63A	0.426	-0.1908	0.148	0.094	0.239	CLMN	0.415	-0.244609	0.17	0.038	0.205	GNG12	0.586	0.212271	0.172	0.191	0.019
TBC1D12	0.426	-0.19125	0.148	0.075	0.221	OSBPL11	0.585	0.219877	0.17	0.207	0.037	MT1X	0.586	0.210142	0.172	0.179	0.007
SEMA4D	0.426	-0.198827	0.148	0.05	0.196	MAST4	0.585	0.198315	0.17	0.249	0.08	RGS20	0.586	0.202271	0.172	0.194	0.022
DPYSL5	0.426	-0.211363	0.148	0.072	0.217	LPGAT1	0.416	-0.213267	0.168	0.055	0.221	SEMA4D	0.415	-0.208876	0.17	0.018	0.188
ANKFN1	0.574	0.201801	0.148	0.174	0.026	TRIM2	0.416	-0.266198	0.168	0.232	0.384	LYST	0.585	0.21217	0.17	0.221	0.052
SLC25A18	0.574	0.191165	0.148	0.165	0.017	PEBP1	0.416	-0.282776	0.168	0.344	0.476	BRAF	0.585	0.152431	0.17	0.319	0.149
PLPP3	0.574	0.183036	0.148	0.269	0.121	PRDX6	0.584	0.217582	0.168	0.194	0.026	ADIPOR2	0.416	-0.237648	0.168	0.027	0.193
NAV3	0.574	0.182263	0.148	0.28	0.135	ARHGEF26-AS1	0.584	0.212242	0.168	0.202	0.034	RNF13	0.416	-0.247699	0.168	0.057	0.223
SFXN5	0.574	0.181299	0.148	0.21	0.064	LMO3	0.584	0.199463	0.168	0.196	0.027	2020-09-09	0.584	0.208617	0.168	0.218	0.052
ACACB	0.574	0.1788	0.148	0.189	0.042	NR2F1-AS1	0.584	0.192985	0.168	0.198	0.029	DSCAML1	0.417	-0.210554	0.166	0.045	0.208
PLAAT3	0.427	-0.185373	0.146	0.065	0.209	BMPR1A	0.584	0.190429	0.168	0.243	0.077	PDE4B	0.417	-0.222275	0.166	0.319	0.47
P2RX7	0.427	-0.197189	0.146	0.081	0.224	LONP2	0.584	0.153122	0.168	0.304	0.137	NDRG1	0.417	-0.239803	0.166	0.039	0.203
TRIM2	0.427	-0.204689	0.146	0.257	0.39	BIN1	0.417	-0.237764	0.166	0.038	0.202	OSBPL1A	0.417	-0.242881	0.166	0.164	0.319
NECAB1	0.427	-0.212124	0.146	0.036	0.181	GAB2	0.417	-0.243858	0.166	0.129	0.29	MAP4K4	0.417	-0.249234	0.166	0.287	0.436
PDE1C	0.427	-0.221614	0.146	0.075	0.219	SERPINE2	0.583	0.243483	0.166	0.247	0.083	STMN1	0.417	-0.299455	0.166	0.021	0.185
SLCO1A2	0.427	-0.224902	0.146	0.029	0.173	HES1	0.583	0.228942	0.166	0.173	0.008	NLGN1	0.417	-0.331634	0.166	0.078	0.238
NLGN1	0.427	-0.299229	0.146	0.108	0.245	JUN	0.583	0.205452	0.166	0.19	0.024	SPON1	0.583	0.216336	0.166	0.215	0.048
AQP1	0.573	0.185015	0.146	0.166	0.019	TCF7L2	0.583	0.194626	0.166	0.232	0.066	LINC-PINT	0.583	0.194918	0.166	0.31	0.146
CAMK2B	0.573	0.179804	0.146	0.18	0.035	ABCA8	0.418	-0.211958	0.164	0.027	0.189	CACHD1	0.583	0.183423	0.166	0.209	0.045
RNF130	0.428	-0.185328	0.144	0.124	0.264	SRCIN1	0.418	-0.223941	0.164	0.015	0.178	FBXL7	0.583	0.181952	0.166	0.433	0.269
SCARB2	0.428	-0.221367	0.144	0.083	0.226	NECAB1	0.418	-0.232301	0.164	0.011	0.174	VWA1	0.418	-0.204101	0.164	0.009	0.172
LINC00836	0.572	0.201462	0.144	0.155	0.012	SHROOM4	0.418	-0.240551	0.164	0.04	0.201	TMEM63A	0.418	-0.206833	0.164	0.069	0.231
SLC38A1	0.572	0.199494	0.144	0.182	0.038	PDE1C	0.418	-0.244296	0.164	0.051	0.213	FEZ1	0.418	-0.2075	0.164	0.084	0.245
TCF7L1	0.572	0.168284	0.144	0.166	0.023	NDRG1	0.418	-0.258946	0.164	0.042	0.205	CARNS1	0.418	-0.226992	0.164	0.003	0.167
AMER2	0.429	-0.202562	0.142	0.05	0.19	ANO4	0.418	-0.268954	0.164	0.034	0.196	SPTLC2	0.418	-0.233767	0.164	0.042	0.204
PSEN1	0.429	-0.203049	0.142	0.13	0.265	PTP4A2	0.418	-0.273523	0.164	0.072	0.231	AMER2	0.418	-0.234563	0.164	0.018	0.183
PNISR	0.571	0.249593	0.142	0.267	0.13	PDK4	0.582	0.278219	0.164	0.243	0.083	PAQR8	0.418	-0.239733	0.164	0.057	0.217
LINC00461	0.571	0.182366	0.142	0.19	0.049	ACKR3	0.582	0.241897	0.164	0.171	0.008	ARHGEF26	0.582	0.265863	0.164	0.188	0.026
TSC22D4	0.43	-0.176869	0.14	0.12	0.257	LINC00836	0.582	0.196813	0.164	0.183	0.019	NCAN	0.582	0.252844	0.164	0.191	0.027
TMBIM6	0.43	-0.177511	0.14	0.148	0.282	NEAT1	0.582	0.185871	0.164	0.215	0.051	CAST	0.582	0.23288	0.164	0.23	0.07
MBNL2	0.43	-0.182904	0.14	0.125	0.262	GALNT15	0.582	0.183278	0.164	0.247	0.083	SETD5	0.582	0.204504	0.164	0.293	0.13
ERMN	0.43	-0.227413	0.14	0.025	0.164	GLTP	0.419	-0.210078	0.162	0.025	0.186	PACS1	0.582	0.20287	0.164	0.236	0.075
RBFOX1	0.43	-0.395084	0.14	0.265	0.371	POLR2F	0.419	-0.216433	0.162	0.072	0.23	EFEMP1	0.582	0.20231	0.164	0.191	0.027
GLI3	0.57	0.190672	0.14	0.157	0.017	CARNS1	0.419	-0.225839	0.162	0.006	0.168	FARP1	0.582	0.189467	0.164	0.224	0.062
WNK2	0.57	0.182116	0.14	0.158	0.018	ADIPOR2	0.419	-0.230188	0.162	0.034	0.194	SNHG14	0.582	0.146218	0.164	0.391	0.22
PRKN	0.57	0.159787	0.14	0.408	0.277	ITGA2	0.419	-0.240876	0.162	0.051	0.212	ETV6	0.581	0.228637	0.162	0.221	0.059
KCNMA1	0.57	0.146505	0.14	0.23	0.091	MFHAS1	0.581	0.191672	0.162	0.194	0.032	ITGB4	0.581	0.186554	0.162	0.191	0.03
ZDHHC20	0.431	-0.18467	0.138	0.055	0.19	TNRC6A	0.581	0.189842	0.162	0.352	0.192	NCOA7	0.42	-0.21449	0.16	0.066	0.223
SHROOM4	0.431	-0.212211	0.138	0.073	0.207	FARP1	0.581	0.188082	0.162	0.221	0.061	KIF13A	0.42	-0.225752	0.16	0.155	0.31
AATK	0.431	-0.212368	0.138	0.025	0.162	FAM182B	0.581	0.174472	0.162	0.211	0.05	SHROOM4	0.42	-0.237063	0.16	0.042	0.2
HTRA1	0.431	-0.223108	0.138	0.059	0.195	SSH2	0.42	-0.231183	0.16	0.175	0.324	SLCO1A2	0.42	-0.242699	0.16	0.006	0.165
EVI2A	0.431	-0.245438	0.138	0.025	0.163	MVB12B	0.42	-0.241249	0.16	0.067	0.223	TSPAN5	0.42	-0.249672	0.16	0.128	0.282
CRYAB	0.431	-0.264618	0.138	0.233	0.357	SIK3	0.42	-0.272136	0.16	0.411	0.529	MAOB	0.58	0.276789	0.16	0.179	0.02
PKIA	0.569	0.211003	0.138	0.166	0.028	JUNB	0.58	0.216953	0.16	0.167	0.008	DKK3	0.58	0.243303	0.16	0.197	0.037
DPYSL3	0.569	0.178234	0.138	0.159	0.022	GLI3	0.58	0.188659	0.16	0.183	0.023	UGCG	0.58	0.219562	0.16	0.176	0.015
ST7	0.569	0.167408	0.138	0.187	0.049	BCL2	0.58	0.183779	0.16	0.259	0.098	COLEC12	0.58	0.194807	0.16	0.194	0.035
CRB1	0.569	0.158581	0.138	0.2	0.062	FTH1	0.421	-0.371453	0.158	0.369	0.465	PDE8B	0.58	0.189533	0.16	0.215	0.056
COLGALT2	0.432	-0.197103	0.136	0.06	0.195	ZMAT1	0.579	0.222315	0.158	0.202	0.044	TPPP	0.421	-0.207294	0.158	0.003	0.16
GLUL	0.432	-0.248965	0.136	0.07	0.204	ZFAND5	0.579	0.202733	0.158	0.202	0.043	OLIG1	0.421	-0.229496	0.158	0.003	0.161
CPAMD8	0.568	0.190879	0.136	0.161	0.026	YAP1	0.579	0.181556	0.158	0.179	0.021	MTUS1	0.421	-0.258391	0.158	0.113	0.265
WLS	0.568	0.178165	0.136	0.165	0.028	EHBP1	0.579	0.175395	0.158	0.266	0.11	ELL2	0.579	0.202411	0.158	0.322	0.168
PPFIA1	0.568	0.166622	0.136	0.21	0.075	SORL1	0.579	0.163334	0.158	0.3	0.142	SRCIN1	0.422	-0.21377	0.156	0.021	0.176
LAMA1	0.568	0.162973	0.136	0.181	0.046	HMGB1	0.579	0.128875	0.158	0.386	0.226	NECAB1	0.422	-0.224197	0.156	0.018	0.173
PBX1	0.568	0.15498	0.136	0.265	0.129	TLE1	0.578	0.189236	0.156	0.184	0.028	OTUD7A	0.422	-0.229158	0.156	0.081	0.232
PTPRG	0.568	0.14922	0.136	0.241	0.106	ACSS1	0.578	0.181144	0.156	0.207	0.053	EFHD1	0.422	-0.23186	0.156	0.054	0.207
BCL2L14	0.433	-0.154356	0.134	0.058	0.191	SERPINI2	0.578	0.179311	0.156	0.171	0.015	SCARB2	0.422	-0.251053	0.156	0.066	0.218
PPP1R16B	0.433	-0.168653	0.134	0.034	0.167	IQCA1	0.578	0.178421	0.156	0.188	0.033	TUBA1A	0.422	-0.25529	0.156	0.146	0.295
GAPDH	0.433	-0.175238	0.134	0.12	0.25	PHYHIPL	0.578	0.17454	0.156	0.274	0.119	BAALC	0.578	0.288959	0.156	0.197	0.042
TPPP	0.433	-0.175743	0.134	0.033	0.167	LINC01138	0.578	0.160686	0.156	0.215	0.059	LTBP1	0.578	0.226099	0.156	0.215	0.061
ADIPOR2	0.433	-0.186797	0.134	0.067	0.2	SASH1	0.578	0.157645	0.156	0.407	0.251	KALRN	0.578	0.22413	0.156	0.254	0.101
RNF13	0.433	-0.209624	0.134	0.102	0.23	SLC24A4	0.577	0.174066	0.154	0.173	0.02	HK1	0.578	0.208063	0.156	0.203	0.048
LRRC7	0.433	-0.217428	0.134	0.056	0.189	TBC1D12	0.424	-0.188639	0.152	0.063	0.214	ARHGEF10	0.578	0.207833	0.156	0.319	0.17
GPR37	0.433	-0.24616	0.134	0.026	0.16	SEMA4D	0.424	-0.197079	0.152	0.038	0.189	ADCY8	0.578	0.201206	0.156	0.188	0.032
PDK4	0.567	0.216226	0.134	0.209	0.077	OLIG1	0.424	-0.220696	0.152	0.011	0.162	TSHZ2	0.578	0.191631	0.156	0.221	0.068
ZHX2	0.567	0.166179	0.134	0.27	0.138	DNAJB1	0.576	0.210853	0.152	0.19	0.039	SAMD12	0.423	-0.216751	0.154	0.048	0.2
APOE	0.567	0.161172	0.134	0.162	0.028	NOTCH2	0.576	0.176655	0.152	0.175	0.023	TCF4	0.423	-0.218895	0.154	0.185	0.337
MAPT	0.567	0.128123	0.134	0.441	0.31	LPP	0.576	0.167706	0.152	0.276	0.124	ST6GALNAC3	0.423	-0.225625	0.154	0.057	0.208
ATP1B1	0.434	-0.185042	0.132	0.029	0.16	OGA	0.576	0.166169	0.152	0.247	0.097	PICALM	0.423	-0.240211	0.154	0.087	0.235
GAB2	0.434	-0.187417	0.132	0.169	0.295	P2RX7	0.425	-0.199155	0.15	0.068	0.217	ERMN	0.423	-0.242098	0.154	0.003	0.157
FGFR2	0.434	-0.202714	0.132	0.167	0.292	TUBA1A	0.425	-0.257779	0.15	0.154	0.296	TCF7L1	0.577	0.186514	0.154	0.185	0.031
EFNA5	0.566	0.172776	0.132	0.165	0.032	STMN1	0.425	-0.268416	0.15	0.038	0.186	BCL2L14	0.424	-0.175539	0.152	0.033	0.184
MAST4	0.566	0.17105	0.132	0.206	0.074	ZC2HC1A	0.575	0.20453	0.15	0.198	0.048	COL4A5	0.424	-0.191725	0.152	0.066	0.218
ABI3BP	0.566	0.150531	0.132	0.147	0.016	EGFR	0.575	0.195123	0.15	0.184	0.035	FGFR2	0.424	-0.223012	0.152	0.14	0.285
CDK19	0.435	-0.193458	0.13	0.097	0.224	NCOA1	0.575	0.186716	0.15	0.285	0.139	ANO4	0.424	-0.263207	0.152	0.045	0.195
YWHAQ	0.435	-0.19484	0.13	0.069	0.197	CTDSPL	0.575	0.147047	0.15	0.213	0.062	EVI2A	0.424	-0.275677	0.152	0.003	0.155
HSPA2	0.435	-0.217405	0.13	0.036	0.165	PPP1R16B	0.426	-0.185936	0.148	0.013	0.16	ANO6	0.576	0.187047	0.152	0.194	0.044
PPP1R3C	0.565	0.200556	0.13	0.144	0.014	ZDHHC9	0.426	-0.234701	0.148	0.034	0.18	PRRT2	0.576	0.164915	0.152	0.176	0.025
PAMR1	0.565	0.168811	0.13	0.144	0.015	LPAR1	0.426	-0.250502	0.148	0.034	0.18	TBC1D12	0.425	-0.186347	0.15	0.066	0.213
C1orf61	0.565	0.168584	0.13	0.189	0.06	EFNA5	0.574	0.226551	0.148	0.186	0.039	SLC30A9	0.425	-0.192357	0.15	0.066	0.213
CNKSR2	0.565	0.167234	0.13	0.162	0.033	SYNPO2	0.574	0.210698	0.148	0.188	0.041	ARFGEF3	0.425	-0.204431	0.15	0.113	0.257
AFF1	0.565	0.162801	0.13	0.22	0.092	ALDH7A1	0.574	0.207346	0.148	0.249	0.102	PDE1C	0.425	-0.225912	0.15	0.063	0.211
CDC14A	0.565	0.162148	0.13	0.15	0.021	CACHD1	0.574	0.183866	0.148	0.19	0.044	FAR1	0.425	-0.229642	0.15	0.072	0.219
SYNPO2	0.565	0.152598	0.13	0.165	0.035	BNC2	0.574	0.182199	0.148	0.202	0.054	RNF19A	0.575	0.219463	0.15	0.206	0.057
MUC20-OT1	0.565	0.151068	0.13	0.223	0.093	IRS2	0.574	0.175555	0.148	0.274	0.127	OSMR	0.575	0.205712	0.15	0.158	0.008
ITSN1	0.565	0.150248	0.13	0.203	0.073	USP54	0.427	-0.185493	0.146	0.099	0.241	CA12	0.575	0.183386	0.15	0.173	0.024
CNTNAP3B	0.565	0.146012	0.13	0.181	0.052	ZDHHC20	0.427	-0.188115	0.146	0.038	0.184	PLAAT3	0.426	-0.198791	0.148	0.054	0.201
GNAI2	0.436	-0.172249	0.128	0.067	0.194	PSEN1	0.427	-0.191684	0.146	0.116	0.258	CPM	0.426	-0.203755	0.148	0.024	0.172
KLK6	0.436	-0.19243	0.128	0.021	0.149	DIP2B	0.427	-0.210222	0.146	0.146	0.284	SSH2	0.426	-0.215868	0.148	0.182	0.323
SERINC1	0.436	-0.20011	0.128	0.052	0.177	UBE2E2	0.427	-0.211944	0.146	0.124	0.267	LRRC7	0.426	-0.236458	0.148	0.036	0.181
LGI1	0.564	0.168681	0.128	0.139	0.011	ITGA6	0.573	0.214918	0.146	0.167	0.021	TMSB4X	0.426	-0.281335	0.148	0.051	0.197
ADCY8	0.564	0.154557	0.128	0.154	0.025	CPEB4	0.573	0.211063	0.146	0.274	0.133	AEBP1	0.574	0.195531	0.148	0.152	0.005
NFIB	0.564	0.142247	0.128	0.246	0.117	SFXN5	0.573	0.186861	0.146	0.215	0.071	APLNR	0.574	0.1937	0.148	0.152	0.004
NTRK3	0.564	0.141524	0.128	0.188	0.06	KCND2	0.573	0.18604	0.146	0.209	0.064	BCKDHB	0.574	0.174341	0.148	0.242	0.094
KIF1B	0.564	0.133191	0.128	0.486	0.365	BRINP1	0.573	0.173264	0.146	0.179	0.032	AC129492.1	0.574	0.165243	0.148	0.173	0.024
VAMP2	0.437	-0.147845	0.126	0.072	0.197	ASTN2	0.573	0.172921	0.146	0.357	0.218	RAB11FIP3	0.574	0.150743	0.148	0.281	0.133
LHPP	0.437	-0.16838	0.126	0.05	0.175	ADCY8	0.573	0.170416	0.146	0.177	0.031	PPP1R12B	0.427	-0.200316	0.146	0.137	0.28
GRID1	0.437	-0.173269	0.126	0.102	0.225	PRRX1	0.573	0.166174	0.146	0.175	0.029	ZDHHC20	0.427	-0.200719	0.146	0.039	0.183
CALM1	0.437	-0.17588	0.126	0.117	0.241	LGI1	0.573	0.165253	0.146	0.163	0.017	POLR2F	0.427	-0.205862	0.146	0.087	0.229
PLEKHB1	0.437	-0.191539	0.126	0.042	0.167	VWA1	0.428	-0.185261	0.144	0.03	0.173	SLC25A13	0.427	-0.221785	0.146	0.051	0.195
MDGA2	0.437	-0.193594	0.126	0.079	0.201	CDK19	0.428	-0.197127	0.144	0.076	0.218	LPAR1	0.427	-0.22602	0.146	0.033	0.179
RBPJ	0.437	-0.196012	0.126	0.088	0.211	AATK	0.428	-0.229156	0.144	0.011	0.155	HSPA2	0.427	-0.251251	0.146	0.012	0.158
NPC1	0.437	-0.218879	0.126	0.06	0.185	C2orf72	0.572	0.171167	0.144	0.169	0.025	CLEC16A	0.573	0.208882	0.146	0.239	0.096
NR2F1-AS1	0.563	0.159909	0.126	0.15	0.024	DLGAP1	0.572	0.158541	0.144	0.308	0.163	PRDM16	0.573	0.196412	0.146	0.167	0.022
BNC2	0.563	0.15828	0.126	0.173	0.048	PLCB1	0.572	0.147023	0.144	0.266	0.121	WWTR1	0.573	0.182892	0.146	0.182	0.037
PRRT2	0.563	0.15799	0.126	0.144	0.018	CADPS	0.572	0.146245	0.144	0.236	0.091	MAPK10	0.573	0.175266	0.146	0.299	0.154
B3GAT2	0.563	0.155696	0.126	0.149	0.023	ACSBG1	0.572	0.14602	0.144	0.198	0.053	CCDC142	0.573	0.146818	0.146	0.239	0.094
NWD1	0.563	0.154464	0.126	0.173	0.048	GSN	0.429	-0.182655	0.142	0.16	0.295	CELF2	0.573	0.131644	0.146	0.248	0.098
PLCE1	0.563	0.146763	0.126	0.168	0.043	PLAAT3	0.429	-0.190351	0.142	0.063	0.202	ATP1B1	0.428	-0.197799	0.144	0.009	0.153
PPP3CA	0.563	0.120359	0.126	0.23	0.102	AKAP6	0.429	-0.202236	0.142	0.255	0.389	PRKACB	0.428	-0.204284	0.144	0.039	0.182
HSPB8	0.562	0.158697	0.124	0.138	0.013	OTUD7A	0.429	-0.205047	0.142	0.093	0.233	CDK19	0.428	-0.213376	0.144	0.078	0.217
EYA2	0.562	0.150846	0.124	0.154	0.031	SLCO1A2	0.429	-0.219972	0.142	0.025	0.166	AATK	0.428	-0.227018	0.144	0.012	0.154
MED12L	0.562	0.146664	0.124	0.157	0.033	SYT11	0.429	-0.253649	0.142	0.179	0.315	GPR37	0.428	-0.261294	0.144	0.009	0.152
KCND2	0.562	0.141162	0.124	0.184	0.059	NLGN1	0.429	-0.296404	0.142	0.103	0.239	CADM2	0.428	-0.290757	0.144	0.361	0.461
LPP	0.562	0.130395	0.124	0.243	0.118	ANTXR1	0.571	0.17958	0.142	0.183	0.041	STON2	0.572	0.167361	0.144	0.197	0.054
LIFR	0.562	0.119068	0.124	0.258	0.135	PFKFB3	0.571	0.176384	0.142	0.184	0.043	EEF1A1	0.429	-0.234209	0.142	0.275	0.395
ATXN2	0.562	0.112364	0.124	0.392	0.27	ANKFN1	0.571	0.171661	0.142	0.175	0.034	DMD	0.429	-0.239447	0.142	0.224	0.342
GSN	0.438	-0.163527	0.124	0.182	0.301	L3MBTL4	0.571	0.134554	0.142	0.287	0.146	HTRA1	0.429	-0.240588	0.142	0.048	0.188
ARHGEF2	0.438	-0.167371	0.124	0.025	0.149	TPPP	0.43	-0.188844	0.14	0.023	0.161	GFPT2	0.571	0.242477	0.142	0.161	0.02
RPL13	0.438	-0.171161	0.124	0.079	0.202	AC005747.1	0.43	-0.201715	0.14	0.078	0.214	EMP1	0.571	0.224086	0.142	0.146	0.004
KIF5C	0.438	-0.175711	0.124	0.04	0.162	JAM3	0.43	-0.230861	0.14	0.053	0.191	MATN2	0.571	0.198744	0.142	0.212	0.072
KIF13A	0.438	-0.183754	0.124	0.2	0.316	EVI2A	0.43	-0.264482	0.14	0.017	0.156	ATP2B4	0.571	0.188418	0.142	0.248	0.108
FUT8	0.438	-0.186202	0.124	0.177	0.294	PANTR1	0.57	0.204654	0.14	0.224	0.086	DHRS3	0.571	0.183	0.142	0.161	0.019
LIPA	0.438	-0.204109	0.124	0.05	0.173	TMEM161B-AS1	0.57	0.127554	0.14	0.245	0.104	TPM4	0.571	0.165095	0.142	0.2	0.059
HSP90AB1	0.438	-0.214034	0.124	0.053	0.176	ZFP36L2	0.569	0.192172	0.138	0.183	0.046	MRTFB	0.571	0.162489	0.142	0.191	0.05
OPALIN	0.438	-0.239453	0.124	0.024	0.147	CDC14A	0.569	0.178281	0.138	0.165	0.027	S100A10	0.571	0.158952	0.142	0.146	0.004
TIMP3	0.561	0.198165	0.122	0.14	0.019	ITGA7	0.569	0.164806	0.138	0.154	0.016	NMU	0.571	0.14893	0.142	0.17	0.028
RANBP3L	0.561	0.163384	0.122	0.132	0.011	KCNJ3	0.569	0.164304	0.138	0.169	0.033	RNASEL	0.571	0.147029	0.142	0.164	0.023
CDH4	0.561	0.154427	0.122	0.178	0.057	PLEC	0.569	0.152093	0.138	0.16	0.022	CAPSL	0.571	0.141345	0.142	0.155	0.013
GINS3	0.561	0.152943	0.122	0.162	0.041	ZHX2	0.569	0.14088	0.138	0.281	0.144	DPF3	0.571	0.136273	0.142	0.221	0.078
PKM	0.561	0.147091	0.122	0.192	0.07	PTPRG	0.569	0.127203	0.138	0.253	0.112	DNER	0.571	0.101009	0.142	0.349	0.199
PRRX1	0.561	0.144121	0.122	0.146	0.024	DMD	0.432	-0.176966	0.136	0.211	0.343	HDAC7	0.57	0.206933	0.14	0.155	0.015
PREX2	0.561	0.135928	0.122	0.216	0.095	ATP1B1	0.432	-0.189119	0.136	0.017	0.154	RHEB	0.57	0.160799	0.14	0.176	0.035
EPS15L1	0.561	0.128462	0.122	0.18	0.057	DKK3	0.568	0.184879	0.136	0.173	0.036	BNC2	0.57	0.156646	0.14	0.194	0.055
ATG7	0.561	0.128119	0.122	0.265	0.144	BMP2K	0.568	0.178896	0.136	0.169	0.034	SFXN5	0.57	0.137356	0.14	0.212	0.072
UBB	0.439	-0.166529	0.122	0.059	0.18	FIGN	0.568	0.161724	0.136	0.188	0.052	TMEM59	0.431	-0.198381	0.138	0.081	0.215
RPL13A	0.439	-0.183867	0.122	0.074	0.194	ATP2B4	0.568	0.142444	0.136	0.243	0.107	DPYSL5	0.431	-0.204882	0.138	0.075	0.209
YWHAB	0.439	-0.18781	0.122	0.044	0.166	ACAP2	0.568	0.139216	0.136	0.274	0.139	SPOCK1	0.431	-0.251428	0.138	0.272	0.393
OSBPL1A	0.439	-0.198664	0.122	0.214	0.324	SLC30A9	0.433	-0.180204	0.134	0.082	0.214	OPALIN	0.431	-0.26014	0.138	0.003	0.14
CAMK2N1	0.439	-0.200356	0.122	0.039	0.16	GAB1	0.433	-0.187385	0.134	0.163	0.291	CPNE8	0.569	0.227845	0.138	0.158	0.02
IGFBP5	0.56	0.180428	0.12	0.136	0.017	ERMN	0.433	-0.21118	0.134	0.025	0.158	PDK4	0.569	0.220107	0.138	0.221	0.085
AL157396.1	0.56	0.15114	0.12	0.135	0.014	TRIL	0.567	0.193105	0.134	0.141	0.006	IFITM1	0.569	0.176114	0.138	0.143	0.005
CAMK1D	0.56	0.149347	0.12	0.244	0.128	TIMP3	0.567	0.175458	0.134	0.158	0.024	MTSS2	0.569	0.152508	0.138	0.167	0.03
NPAS2	0.56	0.146619	0.12	0.153	0.034	CAMK2D	0.567	0.169567	0.134	0.23	0.096	DOCK4	0.569	0.13781	0.138	0.493	0.348
ARHGEF12	0.56	0.139319	0.12	0.167	0.048	LAMA1	0.567	0.160813	0.134	0.186	0.053	PPP1R16B	0.432	-0.174108	0.136	0.024	0.159
LINC00173	0.56	0.133871	0.12	0.127	0.007	PLCH1	0.567	0.150957	0.134	0.163	0.031	ZNF638	0.432	-0.18267	0.136	0.218	0.345
CMTM5	0.44	-0.149172	0.12	0.013	0.132	ADAMTSL3	0.567	0.149455	0.134	0.224	0.092	PPP1R21	0.432	-0.189488	0.136	0.033	0.167
FOLH1	0.44	-0.151903	0.12	0.017	0.136	TEAD1	0.567	0.140187	0.134	0.207	0.073	RNF130	0.432	-0.192017	0.136	0.125	0.256
2020-09-04	0.44	-0.152606	0.12	0.028	0.147	TTYH1	0.567	0.123464	0.134	0.274	0.138	ATP10B	0.432	-0.195085	0.136	0.045	0.178
SLC30A9	0.44	-0.158597	0.12	0.101	0.219	GNG7	0.434	-0.174916	0.132	0.07	0.201	KLK6	0.432	-0.199895	0.136	0.006	0.141
SSH2	0.44	-0.159807	0.12	0.219	0.328	HECW2	0.434	-0.183696	0.132	0.048	0.179	COLGALT2	0.432	-0.206592	0.136	0.054	0.187
EIF1	0.44	-0.169079	0.12	0.06	0.179	F3	0.566	0.234463	0.132	0.143	0.01	ABCA1	0.568	0.188071	0.136	0.158	0.022
HIP1	0.44	-0.174413	0.12	0.201	0.313	TGFBR3	0.566	0.178998	0.132	0.16	0.029	C11orf96	0.568	0.187958	0.136	0.143	0.007
PICALM	0.44	-0.180629	0.12	0.126	0.242	MLC1	0.566	0.155454	0.132	0.139	0.008	ITGA7	0.568	0.16716	0.136	0.152	0.017
AC005747.1	0.44	-0.181846	0.12	0.104	0.22	INTU	0.566	0.155121	0.132	0.169	0.037	SLC16A1-AS1	0.568	0.141354	0.136	0.254	0.117
RGS20	0.559	0.174277	0.118	0.134	0.016	SGIP1	0.566	0.142964	0.132	0.276	0.144	DAAM2	0.433	-0.164551	0.134	0.179	0.312
ATP13A4	0.559	0.166864	0.118	0.145	0.028	CAPN2	0.566	0.139202	0.132	0.175	0.043	ENOSF1	0.433	-0.16567	0.134	0.03	0.164
IQCA1	0.559	0.161951	0.118	0.146	0.028	RNF19B	0.566	0.130469	0.132	0.162	0.03	VGLL4	0.567	0.188323	0.134	0.182	0.049
PAX6	0.559	0.15955	0.118	0.126	0.008	AC074117.1	0.566	0.114001	0.132	0.27	0.136	OLFM2	0.567	0.179926	0.134	0.17	0.038
AC008014.1	0.559	0.157392	0.118	0.153	0.036	BCL2L14	0.435	-0.153222	0.13	0.057	0.184	GBE1	0.567	0.177685	0.134	0.176	0.042
ARHGEF26	0.559	0.156121	0.118	0.138	0.02	FUT8	0.435	-0.178182	0.13	0.162	0.288	STK40	0.567	0.175892	0.134	0.155	0.022
YAP1	0.559	0.148618	0.118	0.133	0.016	ABI1	0.565	0.171353	0.13	0.171	0.042	RNF19B	0.567	0.157623	0.134	0.164	0.031
PCSK5	0.559	0.143887	0.118	0.155	0.038	VIM	0.565	0.167045	0.13	0.139	0.008	MYO9A	0.567	0.151039	0.134	0.281	0.147
NCOA1	0.559	0.1357	0.118	0.251	0.134	BICD1	0.565	0.159398	0.13	0.279	0.156	PLCB1	0.567	0.144553	0.134	0.257	0.122
KCNJ3	0.559	0.13433	0.118	0.145	0.027	SLC18B1	0.565	0.155217	0.13	0.141	0.012	EIF3B	0.567	0.115869	0.134	0.272	0.136
AC020741.1	0.559	0.122068	0.118	0.251	0.134	PRDM16	0.565	0.152053	0.13	0.152	0.022	2020-09-04	0.434	-0.162841	0.132	0.009	0.14
TNRC6A	0.559	0.122037	0.118	0.304	0.187	STK33	0.565	0.151048	0.13	0.162	0.032	YWHAB	0.434	-0.202958	0.132	0.027	0.159
TMEM87A	0.441	-0.165972	0.118	0.108	0.222	P4HA1	0.565	0.15025	0.13	0.186	0.057	DDIT4	0.566	0.191143	0.132	0.149	0.017
RPL37A	0.441	-0.166557	0.118	0.081	0.198	HSPA1B	0.565	0.145764	0.13	0.162	0.032	PLCD1	0.566	0.181208	0.132	0.143	0.011
ZNF536	0.441	-0.171713	0.118	0.025	0.143	STXBP5L	0.565	0.137941	0.13	0.2	0.069	AC016831.1	0.566	0.165339	0.132	0.167	0.036
LITAF	0.441	-0.171965	0.118	0.038	0.155	DDIT4	0.565	0.13602	0.13	0.146	0.016	UBC	0.566	0.165178	0.132	0.221	0.09
PSAP	0.441	-0.191019	0.118	0.123	0.236	ACOT11	0.565	0.135764	0.13	0.192	0.062	LINC00299	0.566	0.157845	0.132	0.173	0.041
NCAN	0.558	0.156734	0.116	0.138	0.021	DST	0.565	0.110253	0.13	0.538	0.414	C1orf21	0.566	0.148183	0.132	0.17	0.039
ACSS1	0.558	0.149364	0.116	0.164	0.049	ARHGEF2	0.436	-0.1667	0.128	0.015	0.143	MT1E	0.566	0.143106	0.132	0.149	0.018
C1orf21	0.558	0.148333	0.116	0.149	0.033	LHPP	0.436	-0.181197	0.128	0.042	0.169	FNDC3B	0.566	0.133821	0.132	0.194	0.061
COL5A3	0.558	0.145372	0.116	0.128	0.013	FGFR2	0.436	-0.203179	0.128	0.165	0.285	CNTN1	0.566	0.11488	0.132	0.266	0.13
TEAD1	0.558	0.144868	0.116	0.182	0.067	VEGFA	0.564	0.178739	0.128	0.148	0.02	ARHGEF2	0.435	-0.17333	0.13	0.012	0.142
ST5	0.558	0.142938	0.116	0.159	0.044	SLCO1C1	0.564	0.176082	0.128	0.135	0.007	PPP2CB	0.565	0.198426	0.13	0.23	0.103
TCF7L2	0.558	0.136872	0.116	0.176	0.061	CDHR3	0.564	0.162319	0.128	0.169	0.042	DBI	0.565	0.170142	0.13	0.176	0.045
FLRT2	0.558	0.136233	0.116	0.153	0.036	GABBR1	0.564	0.1548	0.128	0.165	0.037	WSB1	0.565	0.140091	0.13	0.627	0.504
CAMK2D	0.558	0.135077	0.116	0.206	0.091	RNF130	0.437	-0.170921	0.126	0.133	0.257	LRP1	0.565	0.136362	0.13	0.182	0.052
SHROOM3	0.558	0.13409	0.116	0.149	0.032	GPR37	0.437	-0.240224	0.126	0.029	0.153	MIR99AHG	0.565	0.106313	0.13	0.391	0.251
NIPSNAP2	0.558	0.133961	0.116	0.198	0.081	TMSB4X	0.437	-0.258842	0.126	0.076	0.198	NAPEPLD	0.436	-0.161525	0.128	0.021	0.149
RFX3	0.558	0.132971	0.116	0.19	0.075	ANKDD1A	0.563	0.166417	0.126	0.15	0.025	VRK2	0.436	-0.176697	0.128	0.024	0.15
PTPRM	0.558	0.131929	0.116	0.204	0.089	EZR	0.563	0.153587	0.126	0.141	0.016	LHPP	0.436	-0.181776	0.128	0.042	0.168
FOXN3	0.558	0.121169	0.116	0.245	0.128	FOXG1	0.563	0.149006	0.126	0.137	0.01	HHATL	0.436	-0.192032	0.128	0.021	0.149
PAQR8	0.442	-0.163683	0.116	0.11	0.223	C1orf21	0.563	0.147541	0.126	0.163	0.038	LIPA	0.436	-0.193058	0.128	0.039	0.166
SLC48A1	0.442	-0.164795	0.116	0.027	0.143	PPFIA1	0.563	0.145721	0.126	0.207	0.081	MYLK	0.564	0.202299	0.128	0.269	0.142
CDKN1C	0.442	-0.164975	0.116	0.012	0.128	KCNMA1	0.563	0.133886	0.126	0.224	0.098	LAMA1	0.564	0.190265	0.128	0.182	0.054
UBE2E2	0.442	-0.181246	0.116	0.161	0.271	CHL1	0.563	0.12743	0.126	0.2	0.073	DOK5	0.564	0.183039	0.128	0.155	0.028
EFHD1	0.442	-0.181833	0.116	0.101	0.212	PRKN	0.563	0.12614	0.126	0.403	0.283	PIRT	0.564	0.174443	0.128	0.134	0.007
TMTC4	0.442	-0.186765	0.116	0.039	0.154	NFAT5	0.563	0.124938	0.126	0.287	0.162	PLEC	0.564	0.144196	0.128	0.152	0.024
2020-09-08	0.442	-0.222734	0.116	0.049	0.163	RPS6KA2	0.563	0.122318	0.126	0.279	0.156	OSBPL11	0.564	0.140888	0.128	0.167	0.039
C11orf49	0.557	0.135593	0.114	0.199	0.085	PBX1	0.562	0.173574	0.124	0.257	0.136	ATG7	0.564	0.13727	0.128	0.278	0.151
PPP2CB	0.557	0.130248	0.114	0.211	0.096	SBF2	0.562	0.158176	0.124	0.272	0.151	PDLIM5	0.564	0.13066	0.128	0.185	0.058
SPIRE1	0.557	0.130095	0.114	0.205	0.092	SPIRE1	0.562	0.156066	0.124	0.219	0.097	ZKSCAN1	0.437	-0.154224	0.126	0.09	0.216
RFX2	0.557	0.129449	0.114	0.176	0.064	FGF2	0.562	0.148452	0.124	0.143	0.019	CMTM5	0.437	-0.155637	0.126	0	0.126
ZFHX3	0.557	0.126081	0.114	0.174	0.06	ITSN1	0.562	0.139848	0.124	0.203	0.079	FOLH1	0.437	-0.162082	0.126	0.003	0.129
SYNE1	0.557	0.118276	0.114	0.29	0.177	AKT3	0.562	0.118157	0.124	0.361	0.237	FDFT1	0.437	-0.163228	0.126	0.069	0.195
ADGRL3	0.557	0.113386	0.114	0.295	0.179	FOLH1	0.438	-0.160505	0.124	0.006	0.13	RFTN2	0.437	-0.17398	0.126	0.054	0.178
DSCAML1	0.443	-0.141315	0.114	0.101	0.214	SAMD12	0.438	-0.182674	0.124	0.08	0.201	RAP1GDS1	0.437	-0.181889	0.126	0.054	0.177
FDFT1	0.443	-0.167244	0.114	0.089	0.201	TSPAN5	0.438	-0.205814	0.124	0.162	0.282	FAM13C	0.437	-0.182248	0.126	0.039	0.163
SUN2	0.443	-0.174914	0.114	0.05	0.162	ARRDC4	0.561	0.193103	0.122	0.129	0.007	DIP2B	0.437	-0.197306	0.126	0.167	0.282
KPNB1	0.443	-0.182761	0.114	0.082	0.194	PRCP	0.561	0.167759	0.122	0.137	0.014	PLEKHB1	0.437	-0.198726	0.126	0.036	0.16
F11-AS1	0.556	0.147101	0.112	0.138	0.026	SERPINA3	0.561	0.155613	0.122	0.135	0.012	CAMK2N1	0.437	-0.20632	0.126	0.027	0.153
CA8	0.556	0.144488	0.112	0.126	0.013	ADRA1A	0.561	0.146168	0.122	0.146	0.024	ANLN	0.437	-0.214893	0.126	0.003	0.129
CYP4F3	0.556	0.139046	0.112	0.119	0.008	KCNN2	0.561	0.144589	0.122	0.137	0.014	PRICKLE2	0.563	0.15583	0.126	0.158	0.033
GNA14	0.556	0.138227	0.112	0.152	0.04	AFF1	0.561	0.140483	0.122	0.219	0.098	CABIN1	0.563	0.155541	0.126	0.158	0.033
HSPB1	0.556	0.136987	0.112	0.137	0.025	MYOM1	0.561	0.138378	0.122	0.167	0.045	FOSL2	0.563	0.152899	0.126	0.131	0.006
STXBP5L	0.556	0.131045	0.112	0.175	0.064	MYBPC1	0.561	0.138113	0.122	0.141	0.019	AL772307.1	0.563	0.135369	0.126	0.251	0.127
TMEM161B-AS1	0.556	0.130926	0.112	0.211	0.099	LINC00173	0.561	0.13757	0.122	0.135	0.013	FGF2	0.563	0.131639	0.126	0.146	0.019
RGL3	0.556	0.123188	0.112	0.168	0.056	KALRN	0.561	0.123208	0.122	0.224	0.101	ZFP36L2	0.562	0.167485	0.124	0.17	0.047
NAV1	0.556	0.11127	0.112	0.313	0.2	ANK2	0.561	0.107391	0.122	0.572	0.456	LDLR	0.562	0.155762	0.124	0.185	0.063
PPIA	0.444	-0.141377	0.112	0.037	0.149	EPN2	0.439	-0.161746	0.122	0.061	0.183	PKD1P6	0.562	0.135509	0.124	0.167	0.044
USP54	0.444	-0.152279	0.112	0.14	0.246	OSBPL1A	0.439	-0.175886	0.122	0.205	0.319	NALCN	0.438	-0.190481	0.124	0.104	0.225
VRK2	0.444	-0.158666	0.112	0.045	0.156	KLK6	0.439	-0.176879	0.122	0.021	0.142	DOCK3	0.438	-0.192116	0.124	0.263	0.369
OTUD7A	0.444	-0.16929	0.112	0.131	0.237	LRRC7	0.439	-0.210201	0.122	0.063	0.182	TMTC4	0.438	-0.198434	0.124	0.024	0.147
BACE1	0.444	-0.173204	0.112	0.045	0.155	MTUS1	0.439	-0.22225	0.122	0.148	0.265	GPRC5B	0.438	-0.219423	0.124	0.304	0.408
B2M	0.444	-0.187355	0.112	0.041	0.153	CA8	0.56	0.160114	0.12	0.139	0.018	HES1	0.561	0.190301	0.122	0.131	0.01
ANLN	0.444	-0.188064	0.112	0.023	0.135	NADK2	0.56	0.137556	0.12	0.137	0.017	DCAF5	0.561	0.14985	0.122	0.185	0.064
DGKB	0.555	0.162982	0.11	0.159	0.049	AC008014.1	0.56	0.1299	0.12	0.162	0.042	AFF1	0.561	0.147625	0.122	0.221	0.099
CSRNP3	0.555	0.147914	0.11	0.173	0.063	HADHB	0.56	0.123972	0.12	0.184	0.064	STAT3	0.561	0.141023	0.122	0.23	0.11
PDE7B	0.555	0.140275	0.11	0.144	0.035	PLD1	0.44	-0.160954	0.12	0.011	0.13	BIK	0.561	0.126156	0.122	0.131	0.01
AKT3	0.555	0.137214	0.11	0.339	0.232	MYO1E	0.44	-0.166222	0.12	0.093	0.211	RHBG	0.561	0.125994	0.122	0.131	0.01
KREMEN1	0.555	0.127142	0.11	0.142	0.031	FAM13C	0.44	-0.171359	0.12	0.046	0.163	PRKN	0.561	0.113027	0.122	0.403	0.284
AC068587.4	0.555	0.123109	0.11	0.174	0.064	LIPA	0.44	-0.180662	0.12	0.048	0.167	ENOX1	0.439	-0.172329	0.122	0.155	0.273
BCAR3	0.555	0.120411	0.11	0.142	0.032	TMEM232	0.559	0.139636	0.118	0.165	0.047	PMP2	0.56	0.175551	0.12	0.182	0.062
ELOVL1	0.445	-0.132883	0.11	0.022	0.132	NR3C2	0.559	0.132884	0.118	0.184	0.067	FBXO16	0.56	0.158376	0.12	0.161	0.041
PLD1	0.445	-0.151811	0.11	0.026	0.135	SLC39A12	0.559	0.129601	0.118	0.133	0.015	EHBP1	0.56	0.149679	0.12	0.23	0.112
PRKACB	0.445	-0.152539	0.11	0.078	0.187	FRMPD2	0.559	0.126126	0.118	0.131	0.013	SNHG7	0.56	0.134712	0.12	0.185	0.066
FAM13C	0.445	-0.154948	0.11	0.059	0.169	NTRK3	0.559	0.121353	0.118	0.184	0.066	FAM20C	0.56	0.12784	0.12	0.137	0.017
POLR2F	0.445	-0.163798	0.11	0.129	0.234	IQCK	0.559	0.117552	0.118	0.183	0.065	HRH1	0.56	0.123191	0.12	0.137	0.018
MTUS1	0.445	-0.207977	0.11	0.169	0.27	KIF1B	0.559	0.111278	0.118	0.487	0.371	PCCB	0.56	0.108818	0.12	0.194	0.073
PFKFB2	0.554	0.142819	0.108	0.128	0.02	VRK2	0.441	-0.170707	0.118	0.034	0.151	RPL13	0.44	-0.154791	0.12	0.075	0.195
SERPINI2	0.554	0.140364	0.108	0.119	0.011	ZNF536	0.441	-0.176355	0.118	0.019	0.137	CALM1	0.44	-0.162306	0.12	0.116	0.234
OSGIN2	0.554	0.136844	0.108	0.123	0.015	TMTC4	0.441	-0.185131	0.118	0.03	0.148	SLC48A1	0.44	-0.170732	0.12	0.018	0.137
2020-09-11	0.554	0.133772	0.108	0.134	0.027	OPALIN	0.441	-0.221449	0.118	0.023	0.141	SCD5	0.44	-0.251724	0.12	0.358	0.443
ACSBG1	0.554	0.129661	0.108	0.157	0.049	ARHGAP5	0.558	0.177854	0.116	0.213	0.098	PFKFB2	0.559	0.202468	0.118	0.143	0.026
ADRA1A	0.554	0.124291	0.108	0.128	0.019	CACNB2	0.558	0.160989	0.116	0.224	0.112	HADHB	0.559	0.1919	0.118	0.182	0.065
PDLIM5	0.554	0.122794	0.108	0.161	0.052	PPM1K	0.558	0.151864	0.116	0.181	0.064	KCNE4	0.559	0.162381	0.118	0.119	0.002
L3MBTL4	0.554	0.121505	0.108	0.248	0.141	REPS1	0.558	0.148667	0.116	0.188	0.073	GBP2	0.559	0.157264	0.118	0.119	0.002
NT5C2	0.554	0.120893	0.108	0.214	0.106	PRRT2	0.558	0.127817	0.116	0.141	0.025	ENO2	0.559	0.154721	0.118	0.152	0.035
BTBD9	0.554	0.120323	0.108	0.228	0.119	PAQR8	0.442	-0.15178	0.116	0.105	0.218	2020-09-11	0.559	0.137973	0.118	0.152	0.033
CERS2	0.446	-0.139373	0.108	0.018	0.126	CDKN1C	0.442	-0.164755	0.116	0.008	0.123	RGL3	0.559	0.130436	0.118	0.179	0.062
GJB1	0.446	-0.174075	0.108	0.016	0.125	QKI	0.442	-0.180981	0.116	0.762	0.788	NFAT5	0.559	0.126245	0.118	0.281	0.163
FGFR3	0.553	0.130645	0.106	0.118	0.013	COLGALT2	0.442	-0.183224	0.116	0.074	0.188	FER1L6	0.559	0.117103	0.118	0.14	0.021
AHNAK	0.553	0.127977	0.106	0.136	0.031	UNC80	0.557	0.157536	0.114	0.158	0.044	NT5DC1	0.441	-0.164035	0.118	0.021	0.138
PANTR1	0.553	0.115117	0.106	0.187	0.081	ALDOC	0.557	0.155639	0.114	0.16	0.047	HECW2	0.441	-0.165847	0.118	0.063	0.178
IRS2	0.553	0.110344	0.106	0.229	0.123	PCSK5	0.557	0.153876	0.114	0.158	0.044	CDKN1C	0.441	-0.168214	0.118	0.003	0.122
RPL10	0.447	-0.140749	0.106	0.059	0.164	PFKP	0.557	0.151746	0.114	0.143	0.028	ACER3	0.441	-0.176531	0.118	0.054	0.17
MTSS1	0.447	-0.154217	0.106	0.033	0.138	LUC7L3	0.557	0.147357	0.114	0.224	0.11	GJB1	0.441	-0.18845	0.118	0	0.119
AC026316.4	0.447	-0.157753	0.106	0.032	0.137	OSBPL6	0.557	0.146736	0.114	0.152	0.039	ZNF3	0.558	0.155927	0.116	0.182	0.067
RAB40B	0.447	-0.160057	0.106	0.028	0.132	TSC22D2	0.557	0.1464	0.114	0.184	0.072	GALNT18	0.558	0.150936	0.116	0.158	0.043
PTK2	0.447	-0.166267	0.106	0.332	0.421	MT-ND4	0.557	0.140731	0.114	0.312	0.202	TCF7L2	0.558	0.139608	0.116	0.182	0.068
COL4A5	0.447	-0.166703	0.106	0.12	0.223	CNTNAP3B	0.557	0.140376	0.114	0.173	0.059	ADGRA3	0.558	0.136033	0.116	0.149	0.033
NCKAP5	0.447	-0.167295	0.106	0.116	0.218	RHOB	0.557	0.134069	0.114	0.232	0.12	FADS3	0.558	0.133249	0.116	0.134	0.017
DIP2B	0.447	-0.170929	0.106	0.192	0.288	DAPK1	0.557	0.126193	0.114	0.221	0.11	RHOB	0.558	0.124332	0.116	0.236	0.121
LTBP1	0.552	0.135776	0.104	0.159	0.056	NPAS2	0.557	0.125733	0.114	0.154	0.04	SRGAP1	0.558	0.119392	0.116	0.221	0.106
STK33	0.552	0.132276	0.104	0.131	0.027	DGKG	0.557	0.119785	0.114	0.19	0.075	ABCD4	0.558	0.113895	0.116	0.197	0.082
SGIP1	0.552	0.127645	0.104	0.243	0.14	CAMK2B	0.557	0.117208	0.114	0.158	0.043	PTPRM	0.558	0.113528	0.116	0.212	0.096
EGFR	0.552	0.123904	0.104	0.135	0.031	EPS15L1	0.557	0.11107	0.114	0.177	0.063	TSC22D4	0.442	-0.139343	0.116	0.137	0.249
RHOT1	0.552	0.116292	0.104	0.182	0.078	ENOSF1	0.443	-0.142566	0.114	0.051	0.164	CACNA2D1	0.442	-0.150082	0.116	0.161	0.272
SBF2	0.552	0.103491	0.104	0.251	0.146	YWHAQ	0.443	-0.160057	0.114	0.076	0.191	MTSS1	0.442	-0.164057	0.116	0.018	0.132
KCNMB4	0.448	-0.144515	0.104	0.028	0.131	SLC48A1	0.443	-0.163297	0.114	0.025	0.137	ZDHHC9	0.442	-0.17031	0.116	0.063	0.179
EPN2	0.448	-0.145014	0.104	0.086	0.187	DENND5A	0.443	-0.165991	0.114	0.086	0.196	ZNF536	0.442	-0.17322	0.116	0.021	0.136
ENDOD1	0.448	-0.153604	0.104	0.054	0.157	FEZ1	0.443	-0.181471	0.114	0.137	0.245	GNAI2	0.442	-0.173968	0.116	0.075	0.187
RPL15	0.448	-0.169238	0.104	0.043	0.145	EYA2	0.556	0.136247	0.112	0.148	0.037	GRID1	0.442	-0.176932	0.116	0.107	0.218
ENOX1	0.448	-0.172149	0.104	0.181	0.278	KLF12	0.556	0.133701	0.112	0.163	0.053	RHOQ	0.557	0.16716	0.114	0.152	0.038
PGRMC1	0.448	-0.185886	0.104	0.011	0.115	AC099792.1	0.556	0.133343	0.112	0.133	0.021	DDR2	0.557	0.16408	0.114	0.131	0.018
ASPH	0.551	0.139573	0.102	0.147	0.045	RHOT1	0.556	0.1298	0.112	0.194	0.083	CERS6	0.557	0.161111	0.114	0.176	0.063
TRIO	0.551	0.135249	0.102	0.219	0.118	SYT17	0.556	0.128866	0.112	0.146	0.034	RASD1	0.557	0.159815	0.114	0.122	0.008
TGFBR3	0.551	0.132766	0.102	0.127	0.025	PDLIM5	0.556	0.125757	0.112	0.169	0.057	SH3PXD2B	0.557	0.157868	0.114	0.179	0.067
ARHGEF26-AS1	0.551	0.131864	0.102	0.131	0.031	DSCAML1	0.444	-0.146668	0.112	0.099	0.208	GYG2	0.557	0.156882	0.114	0.146	0.034
RGS6	0.551	0.12996	0.102	0.144	0.042	NCKAP5	0.444	-0.161463	0.112	0.103	0.213	ADAM12	0.557	0.154064	0.114	0.164	0.052
MYOM1	0.551	0.12402	0.102	0.142	0.041	CAMK2N1	0.444	-0.186429	0.112	0.044	0.154	ADGRG1	0.557	0.142359	0.114	0.143	0.03
EFR3B	0.551	0.123056	0.102	0.164	0.062	LAMP1	0.444	-0.197894	0.112	0.084	0.194	KCNMA1	0.557	0.141918	0.114	0.212	0.099
WDR11-AS1	0.551	0.120265	0.102	0.131	0.03	CCN1	0.555	0.167056	0.11	0.112	0.003	PITPNM2	0.557	0.13507	0.114	0.128	0.015
LINC-PINT	0.551	0.118522	0.102	0.243	0.141	ADM	0.555	0.159705	0.11	0.118	0.008	MRTFA	0.557	0.134242	0.114	0.209	0.095
GJA1	0.551	0.115462	0.102	0.118	0.015	PAM	0.555	0.149222	0.11	0.141	0.03	MLC1	0.557	0.131067	0.114	0.122	0.009
SRGAP3	0.551	0.110499	0.102	0.203	0.101	TMEM47	0.555	0.14617	0.11	0.118	0.007	OGA	0.557	0.130053	0.114	0.212	0.098
NPEPPS	0.551	0.109617	0.102	0.267	0.164	PLOD2	0.555	0.145105	0.11	0.135	0.026	PDXK	0.557	0.126764	0.114	0.134	0.021
ANAPC5	0.449	-0.129802	0.102	0.07	0.172	DBI	0.555	0.141413	0.11	0.154	0.045	SNED1	0.557	0.126481	0.114	0.122	0.009
SOX8	0.449	-0.135367	0.102	0.021	0.122	ABCA1	0.555	0.139536	0.11	0.131	0.022	CNTNAP3	0.557	0.115475	0.114	0.149	0.036
FAM124A	0.449	-0.135735	0.102	0.024	0.125	RBMS3	0.555	0.137329	0.11	0.19	0.081	ELOVL1	0.443	-0.140148	0.114	0.012	0.126
BTBD3	0.449	-0.142188	0.102	0.035	0.137	ANOS1	0.555	0.133312	0.11	0.141	0.032	ANAPC5	0.443	-0.155934	0.114	0.054	0.166
RPS28	0.449	-0.142463	0.102	0.059	0.16	MAOB	0.555	0.131652	0.11	0.129	0.02	ADAMTS9	0.556	0.168697	0.112	0.14	0.028
NT5DC1	0.449	-0.144566	0.102	0.043	0.144	ZC3H12C	0.555	0.13042	0.11	0.144	0.034	SLC7A5	0.556	0.155376	0.112	0.125	0.013
DENND5A	0.449	-0.148179	0.102	0.1	0.2	TSC22D1	0.555	0.12022	0.11	0.203	0.093	PAM	0.556	0.14782	0.112	0.143	0.031
SEMA6A	0.449	-0.151328	0.102	0.088	0.189	TAB2	0.555	0.11345	0.11	0.177	0.066	FADS2	0.556	0.136406	0.112	0.152	0.04
ZNF638	0.449	-0.172623	0.102	0.261	0.349	VAMP2	0.445	-0.124956	0.11	0.082	0.19	AC068587.4	0.556	0.132931	0.112	0.182	0.07
OLIG2	0.449	-0.177935	0.102	0.012	0.114	CMTM5	0.445	-0.135688	0.11	0.017	0.126	ALPK1	0.556	0.128369	0.112	0.137	0.026
BAALC	0.55	0.19077	0.1	0.136	0.037	UVRAG	0.445	-0.162576	0.11	0.074	0.181	RBPMS	0.556	0.126285	0.112	0.134	0.022
RBMS3	0.55	0.125252	0.1	0.174	0.077	LITAF	0.445	-0.165226	0.11	0.04	0.149	NFKBIA	0.556	0.12585	0.112	0.14	0.027
MMD2	0.55	0.123819	0.1	0.13	0.03	GJB1	0.445	-0.176345	0.11	0.01	0.12	LINC00963	0.556	0.121736	0.112	0.17	0.059
NOTCH2	0.55	0.123129	0.1	0.12	0.019	ANLN	0.445	-0.19386	0.11	0.021	0.13	PARD3B	0.556	0.116631	0.112	0.269	0.156
LONP2	0.55	0.120538	0.1	0.233	0.133	CLIP1	0.554	0.147546	0.108	0.213	0.107	PRRX1	0.556	0.114608	0.112	0.143	0.031
ARMH1	0.55	0.115549	0.1	0.117	0.017	LINC01473	0.554	0.146267	0.108	0.181	0.074	TMEM38A	0.556	0.111894	0.112	0.131	0.019
AC091078.1	0.55	0.114744	0.1	0.131	0.031	F11-AS1	0.554	0.135543	0.108	0.139	0.032	NFIA	0.556	0.106475	0.112	0.376	0.264
CFL1	0.45	-0.130119	0.1	0.037	0.137	PDE3A	0.554	0.133072	0.108	0.131	0.024	VAMP2	0.444	-0.132644	0.112	0.078	0.189
ZCCHC24	0.45	-0.13615	0.1	0.032	0.133	FAM66C	0.554	0.114662	0.108	0.184	0.077	GTDC1	0.444	-0.150835	0.112	0.048	0.159
PPM1H	0.45	-0.140191	0.1	0.064	0.163	TDRD3	0.554	0.106399	0.108	0.184	0.077	PLD1	0.444	-0.153304	0.112	0.018	0.129
ACER3	0.45	-0.142908	0.1	0.077	0.175	ELOVL1	0.446	-0.134084	0.108	0.019	0.127	NIPAL3	0.444	-0.159758	0.112	0.015	0.126
CD81	0.45	-0.148963	0.1	0.069	0.168	KIF5C	0.446	-0.148986	0.108	0.049	0.156	SERINC1	0.444	-0.17383	0.112	0.06	0.17
HHATL	0.45	-0.153508	0.1	0.054	0.154	AMER2	0.446	-0.15028	0.108	0.076	0.183	LAMP1	0.444	-0.208371	0.112	0.084	0.193
CACNA2D1	0.45	-0.163721	0.1	0.182	0.277	PICALM	0.446	-0.159716	0.108	0.129	0.236	GNA14	0.555	0.178727	0.11	0.155	0.046
PDE4D	0.45	-0.168754	0.1	0.117	0.212	AC026316.4	0.446	-0.160147	0.108	0.025	0.132	AHNAK	0.555	0.142601	0.11	0.146	0.037
NCAM1	0.45	-0.173507	0.1	0.32	0.402	TMEM59	0.446	-0.163139	0.108	0.11	0.215	ANXA2	0.555	0.139525	0.11	0.116	0.006
EPHB1	0.549	0.185085	0.098	0.302	0.214	EFHD1	0.446	-0.177969	0.108	0.103	0.207	SMS	0.555	0.138208	0.11	0.131	0.021
LHFPL6	0.549	0.134416	0.098	0.17	0.072	TGFB2	0.553	0.191955	0.106	0.124	0.018	INTS10	0.555	0.136503	0.11	0.194	0.086
BRINP1	0.549	0.128214	0.098	0.127	0.029	ZRANB2	0.553	0.132071	0.106	0.215	0.108	HSPA1A	0.555	0.136263	0.11	0.209	0.098
TMTC1	0.549	0.126109	0.098	0.132	0.034	CHD9	0.553	0.1282	0.106	0.251	0.145	ARHGEF12	0.555	0.133498	0.11	0.164	0.055
ANKDD1A	0.549	0.124023	0.098	0.118	0.021	WFS1	0.553	0.125957	0.106	0.116	0.011	LIMS1	0.555	0.120236	0.11	0.203	0.093
RPS8	0.451	-0.131908	0.098	0.06	0.155	PDE7B	0.553	0.122852	0.106	0.146	0.04	YARS	0.555	0.114162	0.11	0.179	0.069
RPS2	0.451	-0.136298	0.098	0.039	0.136	HLA-E	0.553	0.122185	0.106	0.122	0.016	LINC01138	0.555	0.112907	0.11	0.17	0.061
CTTNBP2	0.451	-0.13634	0.098	0.024	0.12	AMZ2	0.553	0.121602	0.106	0.125	0.02	SUN2	0.445	-0.160768	0.11	0.048	0.156
HNRNPDL	0.451	-0.144341	0.098	0.049	0.145	ZNF423	0.553	0.114767	0.106	0.135	0.03	AC026316.4	0.445	-0.168381	0.11	0.021	0.131
SOX10	0.451	-0.147122	0.098	0.015	0.113	UBE2R2	0.447	-0.140092	0.106	0.076	0.181	GPT2	0.554	0.158516	0.108	0.167	0.06
WIPF1	0.451	-0.149074	0.098	0.056	0.154	NT5DC1	0.447	-0.151256	0.106	0.034	0.139	LINC01088	0.554	0.158035	0.108	0.155	0.047
RYBP	0.451	-0.158579	0.098	0.04	0.138	ROBO1	0.447	-0.153252	0.106	0.074	0.176	MEIS2	0.554	0.138912	0.108	0.242	0.135
SIDT1	0.548	0.134685	0.096	0.121	0.025	SERINC1	0.447	-0.171457	0.106	0.067	0.171	ARHGEF10L	0.554	0.138696	0.108	0.134	0.027
PHF21B	0.548	0.130265	0.096	0.117	0.021	RYBP	0.447	-0.173818	0.106	0.029	0.133	NPIPB5	0.554	0.131289	0.108	0.176	0.068
GABBR1	0.548	0.122486	0.096	0.13	0.033	EYA1	0.552	0.131235	0.104	0.125	0.023	ZBTB7C	0.554	0.12897	0.108	0.14	0.033
PRDX6	0.548	0.120974	0.096	0.119	0.023	LTBP1	0.552	0.131149	0.104	0.163	0.061	RNF24	0.554	0.126692	0.108	0.155	0.047
EZR	0.548	0.119437	0.096	0.107	0.012	CNN3	0.552	0.125996	0.104	0.133	0.028	FERMT2	0.554	0.122702	0.108	0.209	0.103
GOLIM4	0.548	0.117788	0.096	0.123	0.027	SMAD9	0.552	0.123085	0.104	0.141	0.036	MAP3K20	0.554	0.118288	0.108	0.137	0.03
HIF1A	0.548	0.111467	0.096	0.145	0.049	GNAQ	0.552	0.105093	0.104	0.35	0.247	XPO1	0.554	0.1167	0.108	0.212	0.104
TP53	0.548	0.108036	0.096	0.204	0.11	SIRT2	0.448	-0.124794	0.104	0.03	0.134	DENND4A	0.554	0.102763	0.108	0.242	0.133
KIAA1958	0.548	0.106912	0.096	0.223	0.127	SOX8	0.448	-0.141783	0.104	0.013	0.117	FAXDC2	0.446	-0.137596	0.108	0.039	0.146
CSNK2A1	0.548	0.10462	0.096	0.251	0.155	IQGAP1	0.448	-0.146354	0.104	0.063	0.167	FAM49B	0.446	-0.140946	0.108	0.033	0.14
LMNTD1	0.548	0.10388	0.096	0.184	0.089	CPM	0.448	-0.150405	0.104	0.068	0.172	SRPK2	0.446	-0.152663	0.108	0.101	0.207
SEC14L5	0.452	-0.126522	0.096	0.024	0.119	MTSS1	0.448	-0.150933	0.104	0.03	0.133	LRRC8D	0.446	-0.154854	0.108	0.027	0.133
RASGRF1	0.452	-0.128479	0.096	0.029	0.126	ZNF638	0.448	-0.157365	0.104	0.249	0.345	OLIG2	0.446	-0.18699	0.108	0	0.108
RAC1	0.452	-0.132298	0.096	0.072	0.167	OLIG2	0.448	-0.180622	0.104	0.006	0.109	PRNP	0.446	-0.229269	0.108	0.09	0.195
GNG7	0.452	-0.132736	0.096	0.111	0.205	AC245297.3	0.551	0.129118	0.102	0.15	0.048	CRISPLD1	0.553	0.167417	0.106	0.119	0.013
ATP10B	0.452	-0.133208	0.096	0.089	0.183	STOM	0.551	0.127208	0.102	0.118	0.016	BAIAP2	0.553	0.132065	0.106	0.131	0.026
ARL8A	0.452	-0.151069	0.096	0.023	0.118	COL5A3	0.551	0.124456	0.102	0.122	0.019	GBP1	0.553	0.126131	0.106	0.107	0.002
CD9	0.452	-0.187485	0.096	0.037	0.132	PHF21B	0.551	0.12429	0.102	0.127	0.026	PDK1	0.553	0.120574	0.106	0.119	0.013
SDC4	0.547	0.119299	0.094	0.112	0.018	PDZRN3	0.551	0.124006	0.102	0.141	0.039	EIF4G3	0.447	-0.132015	0.106	0.176	0.281
PHYHD1	0.547	0.114407	0.094	0.102	0.009	IMMP2L	0.551	0.113042	0.102	0.219	0.116	ASPA	0.447	-0.137458	0.106	0.003	0.109
GNG12	0.547	0.112754	0.094	0.108	0.015	FZD3	0.551	0.112392	0.102	0.124	0.022	RASGRF1	0.447	-0.138082	0.106	0.015	0.12
KALRN	0.547	0.112574	0.094	0.191	0.097	PPP1R12B	0.551	0.109556	0.102	0.376	0.276	LINC00639	0.447	-0.142751	0.106	0.003	0.108
EMID1	0.547	0.111764	0.094	0.108	0.014	ENO1	0.551	0.109121	0.102	0.171	0.068	GNAO1	0.447	-0.143115	0.106	0.096	0.201
FBXL17	0.547	0.10744	0.094	0.223	0.13	SGCD	0.551	0.106288	0.102	0.23	0.127	YWHAQ	0.447	-0.168362	0.106	0.087	0.189
CTBP2	0.547	0.107048	0.094	0.173	0.079	BAALC	0.551	0.103849	0.102	0.144	0.042	HIP1	0.447	-0.17822	0.106	0.212	0.307
MYO10	0.547	0.102396	0.094	0.207	0.113	MBD5	0.551	0.102728	0.102	0.279	0.175	CALM2	0.447	-0.188012	0.106	0.113	0.214
SRGAP1	0.547	0.100707	0.094	0.193	0.101	SSBP2	0.551	0.102701	0.102	0.232	0.13	NTM	0.552	0.215934	0.104	0.499	0.424
RPSA	0.453	-0.103747	0.094	0.077	0.169	2020-09-04	0.449	-0.117775	0.102	0.04	0.141	ALDH1L1	0.552	0.139742	0.104	0.119	0.015
RPL28	0.453	-0.114293	0.094	0.051	0.145	SH3KBP1	0.449	-0.132506	0.102	0.029	0.131	NOTCH2	0.552	0.137307	0.104	0.128	0.025
SELENOW	0.453	-0.123154	0.094	0.059	0.152	PPM1H	0.449	-0.144787	0.102	0.057	0.158	ZBTB16	0.552	0.134627	0.104	0.227	0.123
IQGAP1	0.453	-0.132018	0.094	0.078	0.172	GRID1	0.449	-0.147858	0.102	0.12	0.218	GRIN2C	0.552	0.132269	0.104	0.116	0.013
PRR5L	0.453	-0.133618	0.094	0.043	0.137	KLHL4	0.449	-0.157969	0.102	0.017	0.119	TMBIM1	0.552	0.128751	0.104	0.155	0.05
FAM49B	0.453	-0.13379	0.094	0.053	0.145	RNF13	0.449	-0.160048	0.102	0.125	0.223	YY1AP1	0.552	0.123473	0.104	0.17	0.066
PTN	0.453	-0.146454	0.094	0.051	0.143	RBPJ	0.449	-0.168714	0.102	0.105	0.204	RPS6KA2	0.552	0.119467	0.104	0.26	0.157
MOB3B	0.453	-0.148694	0.094	0.127	0.217	GEM	0.55	0.139318	0.1	0.106	0.007	TEX41	0.552	0.117077	0.104	0.131	0.028
EPB41L2	0.453	-0.155005	0.094	0.132	0.223	RIMKLB	0.55	0.138612	0.1	0.125	0.025	PDZRN3	0.552	0.114211	0.104	0.143	0.04
ADARB2	0.453	-0.156142	0.094	0.058	0.15	ARHGAP32	0.55	0.132464	0.1	0.15	0.05	TJP2	0.552	0.112776	0.104	0.203	0.099
MAGI2	0.453	-0.156451	0.094	0.664	0.704	MIR4300HG	0.55	0.128796	0.1	0.127	0.028	AC004490.1	0.552	0.109587	0.104	0.14	0.036
PDZRN3	0.546	0.131181	0.092	0.127	0.035	GOLIM4	0.55	0.124483	0.1	0.131	0.032	RNF157	0.552	0.100477	0.104	0.182	0.077
CD99	0.546	0.128799	0.092	0.113	0.022	KCNMB2-AS1	0.55	0.121134	0.1	0.129	0.03	RPSA	0.448	-0.116922	0.104	0.06	0.164
GALNT18	0.546	0.122997	0.092	0.13	0.038	RFX2	0.55	0.115875	0.1	0.169	0.07	NENF	0.448	-0.121851	0.104	0.012	0.116
HSDL2	0.546	0.119747	0.092	0.132	0.04	STXBP5	0.55	0.114177	0.1	0.169	0.069	SOX8	0.448	-0.142924	0.104	0.012	0.117
CCDC85A	0.546	0.109335	0.092	0.107	0.015	AC068587.4	0.55	0.108898	0.1	0.169	0.069	TMBIM6	0.448	-0.145074	0.104	0.176	0.274
PACS1	0.546	0.106313	0.092	0.162	0.071	SIDT1	0.55	0.106312	0.1	0.129	0.03	CIRBP	0.448	-0.151333	0.104	0.018	0.121
ULK4	0.546	0.103586	0.092	0.15	0.059	SEC14L5	0.45	-0.129336	0.1	0.015	0.115	PPM1H	0.448	-0.15849	0.104	0.057	0.158
COL27A1	0.546	0.103236	0.092	0.132	0.041	FAM49B	0.45	-0.142209	0.1	0.042	0.141	RAB40B	0.448	-0.165936	0.104	0.024	0.127
ARHGAP5	0.546	0.101227	0.092	0.187	0.094	KCNMB4	0.45	-0.146356	0.1	0.027	0.126	LHFPL6	0.551	0.169115	0.102	0.176	0.078
CADM4	0.454	-0.111184	0.092	0.029	0.12	SOX10	0.45	-0.157816	0.1	0.008	0.108	CCDC85A	0.551	0.129804	0.102	0.122	0.02
IGSF8	0.454	-0.114496	0.092	0.013	0.106	MOB3B	0.45	-0.163632	0.1	0.116	0.213	PDK3	0.551	0.123931	0.102	0.125	0.025
TACC1	0.454	-0.118918	0.092	0.115	0.205	PTPRM	0.549	0.141371	0.098	0.192	0.095	CARM1	0.551	0.122298	0.102	0.128	0.027
PREX1	0.454	-0.119966	0.092	0.067	0.158	CYP4F3	0.549	0.138509	0.098	0.112	0.013	TRAF3IP2-AS1	0.551	0.120338	0.102	0.239	0.137
H3F3A	0.454	-0.122221	0.092	0.036	0.129	WDR11-AS1	0.549	0.121495	0.098	0.133	0.035	CHL1	0.551	0.119404	0.102	0.176	0.074
LINC00639	0.454	-0.128543	0.092	0.022	0.113	MID1	0.549	0.117851	0.098	0.154	0.056	TFRC	0.551	0.112456	0.102	0.119	0.018
RHOU	0.454	-0.13424	0.092	0.048	0.139	PACS1	0.549	0.112539	0.098	0.173	0.075	MARK4	0.551	0.108147	0.102	0.191	0.089
LRRC8D	0.454	-0.134502	0.092	0.047	0.138	RGS20	0.549	0.109086	0.098	0.12	0.023	REPS1	0.551	0.102967	0.102	0.176	0.074
RAP1GDS1	0.454	-0.138515	0.092	0.091	0.182	ARNT2	0.549	0.107902	0.098	0.215	0.116	CERCAM	0.449	-0.122243	0.102	0.003	0.105
SGMS1	0.454	-0.140373	0.092	0.121	0.211	ARHGEF10L	0.549	0.105866	0.098	0.124	0.026	SEMA6A	0.449	-0.131302	0.102	0.081	0.183
HECW2	0.454	-0.144742	0.092	0.095	0.182	PRR5L	0.451	-0.13056	0.098	0.034	0.132	NEGR1	0.449	-0.146601	0.102	0.084	0.183
SLC25A13	0.454	-0.147783	0.092	0.111	0.199	SNX1	0.451	-0.136051	0.098	0.048	0.145	PTBP2	0.449	-0.148081	0.102	0.084	0.184
CD47	0.454	-0.150302	0.092	0.061	0.152	SUN2	0.451	-0.145621	0.098	0.059	0.156	UVRAG	0.449	-0.151953	0.102	0.081	0.18
ACTG1	0.454	-0.152486	0.092	0.081	0.17	NPC1	0.451	-0.155781	0.098	0.08	0.178	GRIA2	0.449	-0.156205	0.102	0.03	0.132
OPCML	0.454	-0.264689	0.092	0.066	0.153	WIPF1	0.451	-0.159839	0.098	0.053	0.149	ARL8A	0.449	-0.158966	0.102	0.012	0.113
PRDM16	0.545	0.12394	0.09	0.108	0.018	KIF13A	0.451	-0.171642	0.098	0.222	0.309	SOX10	0.449	-0.160222	0.102	0.006	0.107
FOXO1	0.545	0.122585	0.09	0.188	0.099	HSPA2	0.451	-0.176221	0.098	0.061	0.158	EPB41L2	0.449	-0.171344	0.102	0.119	0.218
ABCA1	0.545	0.121752	0.09	0.107	0.018	FAT3	0.548	0.160276	0.096	0.116	0.02	GEM	0.55	0.191225	0.1	0.107	0.008
ACO2	0.545	0.113398	0.09	0.129	0.038	FBXL17	0.548	0.134371	0.096	0.228	0.135	MT-ND4	0.55	0.151541	0.1	0.299	0.203
DHRS3	0.545	0.112669	0.09	0.105	0.015	RHOJ	0.548	0.127632	0.096	0.108	0.013	MT-ND2	0.55	0.120312	0.1	0.266	0.169
MT2A	0.545	0.111439	0.09	0.142	0.052	BAG3	0.548	0.123484	0.096	0.106	0.01	PTPRG	0.55	0.118622	0.1	0.215	0.114
SYT17	0.545	0.106978	0.09	0.121	0.03	ARHGEF6	0.548	0.117373	0.096	0.118	0.023	MFHAS1	0.55	0.112958	0.1	0.134	0.034
FGD6	0.545	0.106701	0.09	0.123	0.033	LRP1	0.548	0.116999	0.096	0.146	0.052	TEX2	0.55	0.109686	0.1	0.155	0.055
CPM	0.455	-0.121168	0.09	0.089	0.176	C11orf49	0.548	0.111309	0.096	0.186	0.091	LAMC1	0.55	0.108333	0.1	0.122	0.022
PIEZO2	0.455	-0.124874	0.09	0.06	0.149	FLRT2	0.548	0.110678	0.096	0.139	0.042	ACOT11	0.55	0.106386	0.1	0.164	0.064
DDX5	0.455	-0.125081	0.09	0.064	0.153	MT1M	0.548	0.106538	0.096	0.103	0.006	PRKCE	0.55	0.101453	0.1	0.215	0.116
HIPK2	0.455	-0.135366	0.09	0.125	0.212	NPIPB5	0.548	0.105181	0.096	0.163	0.067	DTNB	0.45	-0.115587	0.1	0.093	0.191
LRRC3B	0.544	0.115714	0.088	0.101	0.012	EMX2OS	0.548	0.104748	0.096	0.106	0.011	JUND	0.45	-0.129375	0.1	0.024	0.124
MAOB	0.544	0.110865	0.088	0.103	0.016	RASGRF1	0.452	-0.127428	0.096	0.025	0.121	HS3ST5	0.45	-0.134135	0.1	0.012	0.113
KIF9-AS1	0.544	0.10515	0.088	0.139	0.052	CACNA1A	0.452	-0.134993	0.096	0.08	0.172	PIK3C2B	0.45	-0.135468	0.1	0.021	0.121
ABI1	0.544	0.104565	0.088	0.126	0.038	ATP10B	0.452	-0.139814	0.096	0.084	0.179	KCNMB4	0.45	-0.148784	0.1	0.027	0.125
NR3C2	0.544	0.101061	0.088	0.152	0.063	RHOU	0.452	-0.142446	0.096	0.04	0.135	PGRMC1	0.45	-0.179229	0.1	0.009	0.109
PLCH1	0.544	0.100198	0.088	0.115	0.027	AL157396.1	0.547	0.135247	0.094	0.114	0.02	FKBP5	0.549	0.168089	0.098	0.191	0.095
CBR1	0.456	-0.104289	0.088	0.027	0.115	RASSF8	0.547	0.120082	0.094	0.148	0.054	AHCYL2	0.549	0.141356	0.098	0.197	0.101
CERCAM	0.456	-0.106918	0.088	0.022	0.11	SAT1	0.547	0.118848	0.094	0.106	0.012	WLS	0.549	0.138221	0.098	0.134	0.037
RPS16	0.456	-0.111223	0.088	0.033	0.121	IL17D	0.547	0.117764	0.094	0.116	0.022	NFIL3	0.549	0.129529	0.098	0.101	0.003
NKX6-2	0.456	-0.111983	0.088	0.016	0.104	NIPSNAP2	0.547	0.111544	0.094	0.181	0.087	JUNB	0.549	0.129527	0.098	0.107	0.01
JUND	0.456	-0.115992	0.088	0.041	0.128	ELP4	0.547	0.109873	0.094	0.186	0.092	ST6GAL1	0.549	0.123964	0.098	0.146	0.049
MYO5A	0.456	-0.121819	0.088	0.074	0.16	ARHGEF12	0.547	0.101898	0.094	0.148	0.054	SMAD1	0.549	0.12383	0.098	0.131	0.034
ADAMTS4	0.456	-0.122162	0.088	0.028	0.115	INTS6	0.547	0.101696	0.094	0.163	0.07	GAREM1	0.549	0.115528	0.098	0.209	0.112
PIK3C2B	0.456	-0.123845	0.088	0.038	0.126	NLK	0.453	-0.119752	0.094	0.059	0.153	ATG4C	0.451	-0.13472	0.098	0.039	0.137
SH3KBP1	0.456	-0.125532	0.088	0.047	0.135	FAR1	0.453	-0.125235	0.094	0.125	0.219	ADAMTS4	0.451	-0.136762	0.098	0.012	0.11
TIMP2	0.456	-0.131711	0.088	0.053	0.14	CERS2	0.453	-0.128703	0.094	0.027	0.12	LITAF	0.451	-0.157032	0.098	0.051	0.148
RNF144A	0.456	-0.1338	0.088	0.04	0.127	NAPEPLD	0.453	-0.131805	0.094	0.055	0.149	TXNIP	0.451	-0.15732	0.098	0.021	0.119
GALNT13	0.456	-0.148005	0.088	0.104	0.19	PPP1R21	0.453	-0.137142	0.094	0.076	0.168	DUBR	0.451	-0.161825	0.098	0.024	0.122
GALNT15	0.543	0.116851	0.086	0.167	0.081	PDE4D	0.453	-0.158282	0.094	0.118	0.207	BOC	0.548	0.147487	0.096	0.11	0.015
RBPMS	0.543	0.106705	0.086	0.104	0.018	EPB41L2	0.453	-0.163246	0.094	0.129	0.219	PAX6	0.548	0.118226	0.096	0.11	0.015
ERC1	0.543	0.106566	0.086	0.222	0.137	LRRC3B	0.546	0.136121	0.092	0.108	0.016	SLC4A4	0.548	0.117958	0.096	0.134	0.038
LGR4	0.543	0.10615	0.086	0.145	0.059	MYO9A	0.546	0.135042	0.092	0.234	0.147	LDHA	0.548	0.117228	0.096	0.125	0.029
ANOS1	0.543	0.105177	0.086	0.113	0.028	SLC7A2	0.546	0.122295	0.092	0.112	0.021	DIP2C	0.548	0.116164	0.096	0.352	0.259
CAMTA1	0.543	0.104716	0.086	0.31	0.226	PGAM2	0.546	0.11467	0.092	0.105	0.012	CD47	0.452	-0.121251	0.096	0.051	0.147
FAXDC2	0.457	-0.113437	0.086	0.066	0.15	RGS6	0.546	0.114276	0.092	0.139	0.048	SNX1	0.452	-0.121343	0.096	0.048	0.145
LGR5	0.457	-0.120785	0.086	0.023	0.108	GNA14	0.546	0.1106	0.092	0.137	0.046	FAM124A	0.452	-0.130984	0.096	0.024	0.119
KCTD8	0.457	-0.122511	0.086	0.051	0.137	CSRNP3	0.546	0.108312	0.092	0.16	0.068	BTBD3	0.452	-0.138678	0.096	0.036	0.131
PHLDB1	0.457	-0.123243	0.086	0.066	0.152	XPR1	0.546	0.106428	0.092	0.141	0.048	FOXN2	0.452	-0.139045	0.096	0.024	0.119
GOLGA7	0.457	-0.13224	0.086	0.025	0.11	NR2F1	0.546	0.106426	0.092	0.103	0.011	KLHL4	0.452	-0.150112	0.096	0.024	0.118
PLPPR1	0.457	-0.136524	0.086	0.028	0.114	SMAD1	0.546	0.106048	0.092	0.125	0.033	MOB3B	0.452	-0.15319	0.096	0.119	0.212
PRRG1	0.457	-0.139215	0.086	0.032	0.117	LAMA4	0.546	0.105865	0.092	0.112	0.019	CARMIL1	0.547	0.162607	0.094	0.143	0.05
KLHL4	0.457	-0.140452	0.086	0.038	0.123	KIAA1958	0.546	0.105793	0.092	0.222	0.132	DNAJB1	0.547	0.14789	0.094	0.134	0.041
CDH19	0.457	-0.141249	0.086	0.017	0.103	ARHGAP12	0.546	0.102541	0.092	0.141	0.048	ZHX2	0.547	0.130509	0.094	0.239	0.146
DIP2C	0.457	-0.143345	0.086	0.187	0.266	SHROOM3	0.546	0.101443	0.092	0.129	0.038	EFNA5	0.547	0.11545	0.094	0.134	0.04
ATP9A	0.542	0.1131	0.084	0.295	0.216	ARHGAP21	0.454	-0.120668	0.092	0.316	0.399	FUT11	0.547	0.11386	0.094	0.131	0.038
KCTD1	0.542	0.11195	0.084	0.13	0.045	FAM124A	0.454	-0.125466	0.092	0.029	0.119	CP	0.547	0.113619	0.094	0.107	0.014
EPHA6	0.542	0.111597	0.084	0.14	0.056	SRPK2	0.454	-0.128193	0.092	0.116	0.207	NWD1	0.547	0.112777	0.094	0.149	0.056
MAN1C1	0.542	0.110713	0.084	0.118	0.035	PIEZO2	0.454	-0.131463	0.092	0.053	0.144	CADPS2	0.547	0.111273	0.094	0.131	0.038
ZBTB7C	0.542	0.109397	0.084	0.113	0.029	KCTD8	0.454	-0.133949	0.092	0.042	0.133	ABCC1	0.547	0.111273	0.094	0.149	0.055
ARHGEF3	0.542	0.107467	0.084	0.191	0.108	GTDC1	0.454	-0.135617	0.092	0.068	0.159	EZR	0.547	0.110483	0.094	0.11	0.017
SLC25A37	0.542	0.104077	0.084	0.137	0.053	ENDOD1	0.454	-0.138501	0.092	0.061	0.152	TTC28	0.547	0.109379	0.094	0.209	0.117
ZNF521	0.542	0.103113	0.084	0.132	0.049	OPCML	0.454	-0.26105	0.092	0.061	0.149	ALDH2	0.547	0.109153	0.094	0.128	0.034
CADPS	0.542	0.101829	0.084	0.173	0.088	SEMA3A	0.545	0.127202	0.09	0.125	0.037	KIDINS220	0.453	-0.105368	0.094	0.119	0.213
NDE1	0.458	-0.107883	0.084	0.033	0.118	GUCY1A1	0.545	0.119626	0.09	0.103	0.013	LGR5	0.453	-0.129384	0.094	0.009	0.103
ASPA	0.458	-0.116387	0.084	0.029	0.113	TMTC1	0.545	0.119417	0.09	0.127	0.039	CTTNBP2	0.453	-0.133377	0.094	0.021	0.115
SNX1	0.458	-0.116861	0.084	0.066	0.149	CAST	0.545	0.11538	0.09	0.16	0.07	PRR5L	0.453	-0.136226	0.094	0.039	0.132
TULP4	0.458	-0.120343	0.084	0.086	0.168	ITGB8	0.545	0.11385	0.09	0.196	0.106	ROBO1	0.453	-0.141303	0.094	0.084	0.175
MTMR7	0.458	-0.121603	0.084	0.021	0.105	EPHA6	0.545	0.112702	0.09	0.148	0.06	GRIA4	0.453	-0.148851	0.094	0.033	0.125
SARAF	0.458	-0.123086	0.084	0.066	0.15	RHEB	0.545	0.105337	0.09	0.125	0.035	CADM1	0.546	0.167032	0.092	0.373	0.297
RPS11	0.458	-0.12338	0.084	0.065	0.148	VCL	0.545	0.105242	0.09	0.129	0.039	FAM162A	0.546	0.159213	0.092	0.116	0.025
PEA15	0.458	-0.125523	0.084	0.054	0.137	PLXNA2	0.545	0.103064	0.09	0.116	0.025	B3GAT2	0.546	0.14188	0.092	0.122	0.03
ACSL1	0.458	-0.12577	0.084	0.029	0.111	THRB	0.545	0.102948	0.09	0.144	0.054	CAPN2	0.546	0.129674	0.092	0.137	0.045
S100B	0.458	-0.16003	0.084	0.14	0.217	ARMH1	0.545	0.102599	0.09	0.112	0.022	GLI3	0.546	0.114971	0.092	0.116	0.025
MIR4300HG	0.541	0.105423	0.082	0.107	0.024	ZNF438	0.545	0.10157	0.09	0.135	0.045	SLC24A4	0.546	0.111979	0.092	0.113	0.022
TRAK1	0.541	0.104882	0.082	0.135	0.053	NENF	0.455	-0.108079	0.09	0.027	0.117	PLCB4	0.546	0.107386	0.092	0.149	0.058
PFKP	0.541	0.103949	0.082	0.107	0.025	MBNL2	0.455	-0.12037	0.09	0.173	0.254	RASSF8	0.546	0.104085	0.092	0.146	0.055
AC105052.1	0.541	0.101252	0.082	0.119	0.036	PHACTR4	0.455	-0.121287	0.09	0.118	0.206	CBR1	0.454	-0.111462	0.092	0.018	0.11
BMPR2	0.541	0.10008	0.082	0.177	0.094	DYNC1I2	0.455	-0.129493	0.09	0.048	0.136	SIRT2	0.454	-0.112764	0.092	0.042	0.133
SIRT2	0.459	-0.100292	0.082	0.055	0.137	NIPAL3	0.455	-0.132415	0.09	0.038	0.127	CADM4	0.454	-0.116732	0.092	0.024	0.115
SERPINI1	0.459	-0.110571	0.082	0.028	0.11	RAB40B	0.455	-0.147588	0.09	0.038	0.127	NDE1	0.454	-0.119367	0.092	0.021	0.113
GNAO1	0.459	-0.114442	0.082	0.126	0.205	PRRG1	0.455	-0.148238	0.09	0.023	0.113	GUSBP3	0.454	-0.120492	0.092	0.179	0.267
DNAJB2	0.459	-0.115036	0.082	0.035	0.115	ADARB2	0.455	-0.149449	0.09	0.057	0.146	LRRFIP2	0.454	-0.124674	0.092	0.069	0.16
RPL3	0.459	-0.116857	0.082	0.062	0.143	PTK2	0.455	-0.160182	0.09	0.346	0.416	PIEZO2	0.454	-0.127155	0.092	0.054	0.144
MAPRE2	0.459	-0.121629	0.082	0.1	0.181	PRXL2A	0.544	0.134388	0.088	0.16	0.072	HDAC9	0.454	-0.129169	0.092	0.033	0.124
ELL2	0.459	-0.122613	0.082	0.095	0.176	RORB	0.544	0.12098	0.088	0.122	0.033	RPL13A	0.454	-0.154475	0.092	0.099	0.187
UVRAG	0.459	-0.131019	0.082	0.106	0.185	KREMEN1	0.544	0.115963	0.088	0.125	0.037	MAP4K5	0.454	-0.156628	0.092	0.116	0.204
FOXN2	0.459	-0.137173	0.082	0.041	0.123	TFRC	0.544	0.109355	0.088	0.105	0.017	PTN	0.454	-0.15828	0.092	0.048	0.138
RETREG1	0.459	-0.139077	0.082	0.195	0.271	SLC25A37	0.544	0.107496	0.088	0.146	0.057	RICTOR	0.454	-0.158399	0.092	0.101	0.189
RPL41	0.459	-0.139576	0.082	0.073	0.154	ASTN1	0.544	0.106516	0.088	0.127	0.041	BACE1	0.454	-0.160243	0.092	0.06	0.149
MAP1B	0.459	-0.164339	0.082	0.147	0.224	PLCE1	0.544	0.105498	0.088	0.137	0.05	CDH20	0.454	-0.174227	0.092	0.287	0.361
KLHL24	0.54	0.140061	0.08	0.39	0.32	DHRS3	0.544	0.100578	0.088	0.108	0.019	CSGALNACT1	0.545	0.143911	0.09	0.155	0.065
THRB	0.54	0.117096	0.08	0.13	0.05	CERCAM	0.456	-0.108895	0.088	0.017	0.106	KDM4C	0.545	0.12358	0.09	0.272	0.184
ARHGAP31	0.54	0.103937	0.08	0.104	0.024	MYO5A	0.456	-0.117775	0.088	0.068	0.156	RAPGEF1	0.545	0.115843	0.09	0.131	0.041
DYNC1I2	0.46	-0.112061	0.08	0.062	0.14	PIK3C2B	0.456	-0.120623	0.088	0.034	0.122	ITGA6	0.545	0.113781	0.09	0.113	0.023
CIRBP	0.46	-0.115066	0.08	0.045	0.125	MAP4K5	0.456	-0.125663	0.088	0.118	0.204	ACSS3	0.545	0.109086	0.09	0.122	0.032
HNRNPA2B1	0.46	-0.119974	0.08	0.06	0.14	PHLDB1	0.456	-0.126243	0.088	0.061	0.148	GYS1	0.545	0.104216	0.09	0.11	0.021
MTDH	0.46	-0.122209	0.08	0.139	0.216	ZCCHC24	0.456	-0.128664	0.088	0.04	0.128	CHPT1	0.545	0.102886	0.09	0.146	0.055
MAP4K5	0.46	-0.128274	0.08	0.131	0.208	INSR	0.456	-0.136781	0.088	0.116	0.201	GRIP1	0.545	0.10282	0.09	0.137	0.048
TGOLN2	0.46	-0.132844	0.08	0.032	0.111	BACE1	0.456	-0.1433	0.088	0.063	0.15	MAPKAPK2	0.545	0.102417	0.09	0.119	0.029
HNRNPK	0.46	-0.134618	0.08	0.063	0.141	SLC25A13	0.456	-0.143301	0.088	0.108	0.195	MAP4	0.545	0.100762	0.09	0.263	0.173
KIDINS220	0.46	-0.135234	0.08	0.142	0.217	PGRMC1	0.456	-0.160969	0.088	0.023	0.11	RALGDS	0.545	0.100327	0.09	0.209	0.117
RPS23	0.46	-0.14559	0.08	0.043	0.122	SCARB2	0.456	-0.174268	0.088	0.135	0.218	SLC4A8	0.455	-0.113467	0.09	0.033	0.122
ZNF423	0.539	0.110154	0.078	0.104	0.027	PMP22	0.456	-0.17625	0.088	0.181	0.259	SEC14L5	0.455	-0.118724	0.09	0.024	0.114
RPL38	0.461	-0.102281	0.078	0.058	0.135	FAM184A	0.543	0.114083	0.086	0.112	0.027	RAC1	0.455	-0.122787	0.09	0.072	0.162
PTBP2	0.461	-0.116556	0.078	0.112	0.188	CDH2	0.543	0.110123	0.086	0.16	0.075	UBE2E2	0.455	-0.165857	0.09	0.182	0.265
MYO1E	0.461	-0.120159	0.078	0.138	0.214	LHFPL6	0.543	0.105749	0.086	0.163	0.077	DGKD	0.544	0.145658	0.088	0.125	0.038
NIPAL3	0.461	-0.120239	0.078	0.054	0.13	SNCAIP	0.543	0.103424	0.086	0.101	0.015	ADAMTS6	0.544	0.123041	0.088	0.158	0.072
ANKH	0.461	-0.122346	0.078	0.07	0.146	RBPMS	0.543	0.103042	0.086	0.108	0.022	MAFG	0.544	0.118486	0.088	0.11	0.022
CDK6	0.461	-0.126289	0.078	0.029	0.107	ASPA	0.457	-0.103473	0.086	0.023	0.109	KLF6	0.544	0.113102	0.088	0.107	0.019
ARL6IP5	0.461	-0.134733	0.078	0.031	0.108	CADM4	0.457	-0.109234	0.086	0.03	0.115	AC069368.1	0.544	0.110252	0.088	0.11	0.022
DNER	0.461	-0.193011	0.078	0.136	0.206	EML2	0.457	-0.111626	0.086	0.044	0.129	SMG6	0.544	0.109064	0.088	0.173	0.086
MRTFB	0.538	0.112457	0.076	0.122	0.046	NDE1	0.457	-0.112672	0.086	0.029	0.114	ABI1	0.544	0.103113	0.088	0.131	0.043
TPT1	0.462	-0.117587	0.076	0.088	0.162	LGR5	0.457	-0.116437	0.086	0.017	0.104	MEGF10	0.456	-0.105531	0.088	0.045	0.134
TUBA1B	0.462	-0.11871	0.076	0.031	0.107	RASGRP3	0.457	-0.119914	0.086	0.038	0.122	ZCCHC24	0.456	-0.115199	0.088	0.039	0.127
SERINC3	0.462	-0.124066	0.076	0.033	0.108	MTMR7	0.457	-0.121957	0.086	0.015	0.101	CERS2	0.456	-0.115809	0.088	0.033	0.12
RAP1A	0.462	-0.125866	0.076	0.068	0.142	LINC00639	0.457	-0.121958	0.086	0.023	0.109	FOXP1	0.456	-0.136058	0.088	0.14	0.225
RPL7A	0.463	-0.10317	0.074	0.043	0.117	ZKSCAN1	0.457	-0.122034	0.086	0.131	0.216	ITFG1	0.456	-0.138717	0.088	0.104	0.191
SYNDIG1	0.463	-0.107506	0.074	0.027	0.101	MAGI1	0.457	-0.124714	0.086	0.163	0.245	ARAP2	0.456	-0.144308	0.088	0.125	0.212
DUBR	0.463	-0.116291	0.074	0.052	0.126	AOPEP	0.457	-0.131635	0.086	0.148	0.228	DLG5	0.543	0.12585	0.086	0.116	0.031
ROBO1	0.463	-0.119616	0.074	0.108	0.179	ARL8A	0.457	-0.135336	0.086	0.029	0.113	HERC3	0.543	0.11489	0.086	0.14	0.055
NEGR1	0.463	-0.120508	0.074	0.115	0.187	NEGR1	0.457	-0.143089	0.086	0.103	0.183	MYOF	0.543	0.112503	0.086	0.11	0.025
NCAM2	0.463	-0.128633	0.074	0.507	0.548	MAP1B	0.457	-0.182959	0.086	0.141	0.22	RAB31	0.543	0.102687	0.086	0.146	0.059
KLHL23	0.536	0.100298	0.072	0.105	0.033	METTL7A	0.542	0.134377	0.084	0.125	0.042	SPTAN1	0.543	0.102167	0.086	0.146	0.059
SLC22A23	0.464	-0.101855	0.072	0.043	0.114	STIM1	0.542	0.120765	0.084	0.125	0.041	ADAM10	0.457	-0.106067	0.086	0.036	0.121
HS3ST5	0.464	-0.103088	0.072	0.044	0.116	WASF3	0.542	0.119171	0.084	0.114	0.03	EPN2	0.457	-0.120536	0.086	0.096	0.181
LINC01170	0.464	-0.113542	0.072	0.039	0.11	TXNIP	0.542	0.109285	0.084	0.2	0.116	ACSL1	0.457	-0.123109	0.086	0.021	0.107
ZMAT1	0.535	0.141995	0.07	0.112	0.042	MAP3K13	0.542	0.100142	0.084	0.238	0.155	TACC1	0.457	-0.124924	0.086	0.116	0.2
GABARAP	0.465	-0.100418	0.07	0.037	0.107	DNAJB2	0.458	-0.113866	0.084	0.027	0.111	RAP1A	0.457	-0.129088	0.086	0.054	0.138
PADI2	0.465	-0.106124	0.07	0.067	0.136	PALM2	0.458	-0.123456	0.084	0.025	0.107	KCTD8	0.457	-0.137183	0.086	0.048	0.132
REEP3	0.465	-0.107381	0.07	0.056	0.125	PLPPR1	0.458	-0.123538	0.084	0.027	0.109	BACE2	0.542	0.143131	0.084	0.11	0.027
DPYSL2	0.465	-0.150486	0.07	0.216	0.279	YWHAB	0.458	-0.129043	0.084	0.076	0.159	PRAG1	0.542	0.131926	0.084	0.101	0.018
RPL34	0.466	-0.103693	0.068	0.069	0.136	GNAI2	0.458	-0.129239	0.084	0.105	0.187	ACACB	0.542	0.122255	0.084	0.134	0.051
NOVA1	0.466	-0.105531	0.068	0.098	0.164	MDGA2	0.458	-0.14331	0.084	0.114	0.194	EFR3B	0.542	0.119252	0.084	0.152	0.068
DYNLL1	0.466	-0.107046	0.068	0.069	0.136	MAN1C1	0.541	0.111888	0.082	0.122	0.039	PCCA	0.542	0.112309	0.084	0.191	0.108
PPP1R21	0.466	-0.109176	0.068	0.104	0.17	DUBR	0.459	-0.112369	0.082	0.04	0.122	GNG7	0.458	-0.113257	0.084	0.116	0.2
AC245297.3	0.533	0.107796	0.066	0.111	0.045	PPP2R2A	0.459	-0.11762	0.082	0.049	0.131	EXOC6B	0.458	-0.119014	0.084	0.176	0.255
CCP110	0.467	-0.102317	0.066	0.042	0.107	FNIP2	0.459	-0.118706	0.082	0.023	0.104	SH3KBP1	0.458	-0.119204	0.084	0.048	0.13
FAU	0.467	-0.10593	0.066	0.051	0.116	ACSL1	0.459	-0.122385	0.082	0.027	0.107	PHLDB1	0.458	-0.119252	0.084	0.063	0.147
EIF4A2	0.467	-0.112017	0.066	0.037	0.102	ANKH	0.459	-0.123394	0.082	0.061	0.142	NXPE3	0.458	-0.120606	0.084	0.042	0.125
RPL23	0.467	-0.114942	0.066	0.056	0.121	SEMA3B	0.459	-0.130772	0.082	0.048	0.129	REEP3	0.458	-0.123322	0.084	0.039	0.121
UBL3	0.467	-0.121396	0.066	0.043	0.107	KIAA0930	0.54	0.143289	0.08	0.188	0.107	RBPJ	0.458	-0.127211	0.084	0.119	0.203
DSCAM	0.467	-0.274706	0.066	0.09	0.151	GOLGA8B	0.54	0.111119	0.08	0.101	0.021	RYBP	0.458	-0.135702	0.084	0.048	0.132
GRIA4	0.468	-0.111329	0.064	0.066	0.128	SPOP	0.54	0.110439	0.08	0.144	0.064	ADARB2	0.458	-0.148411	0.084	0.063	0.145
RPL26	0.468	-0.111453	0.064	0.038	0.101	SUCLG2-AS1	0.54	0.104985	0.08	0.105	0.025	C1orf198	0.541	0.126302	0.082	0.176	0.094
SEMA3B	0.469	-0.101437	0.062	0.07	0.131	ZFHX3	0.54	0.103333	0.08	0.144	0.066	BCAT2	0.541	0.121444	0.082	0.113	0.032
RPS12	0.469	-0.105753	0.062	0.061	0.122	IGSF8	0.46	-0.102538	0.08	0.021	0.101	NUFIP2	0.541	0.111196	0.082	0.137	0.056
DMD	0.469	-0.120686	0.062	0.295	0.344	RCAN2	0.46	-0.103726	0.08	0.029	0.107	EPS15L1	0.541	0.10726	0.082	0.146	0.065
ATP1A1	0.47	-0.104795	0.06	0.068	0.127	LRRC8D	0.46	-0.108312	0.08	0.053	0.133	RBMS3	0.541	0.107217	0.082	0.164	0.082
KCNIP4	0.47	-0.137726	0.06	0.083	0.139	HS3ST5	0.46	-0.110324	0.08	0.034	0.113	NEDD4L	0.541	0.10509	0.082	0.128	0.046
GNAS	0.47	-0.142613	0.06	0.131	0.186	BTBD3	0.46	-0.110335	0.08	0.051	0.132	ATF3	0.541	0.100754	0.082	0.101	0.019
FADS1	0.471	-0.108731	0.058	0.067	0.124	SLC4A8	0.46	-0.110566	0.08	0.044	0.122	FAF1	0.459	-0.1063	0.082	0.188	0.268
XYLT1	0.472	-0.103738	0.056	0.06	0.115	MTDH	0.46	-0.110745	0.08	0.133	0.212	FNIP2	0.459	-0.109839	0.082	0.021	0.104
TMED10	0.473	-0.108795	0.054	0.074	0.126	LINC01170	0.46	-0.112439	0.08	0.027	0.107	DICER1	0.459	-0.115554	0.082	0.039	0.12
DOCK3	0.474	-0.103301	0.052	0.33	0.37	GREB1L	0.46	-0.113576	0.08	0.038	0.118	RAB30	0.459	-0.133632	0.082	0.063	0.143
CLIC4	0.475	-0.104566	0.05	0.117	0.164	ANAPC5	0.46	-0.116579	0.08	0.089	0.167	PLPPR1	0.459	-0.137265	0.082	0.027	0.109
LHFPL3	0.477	-0.165785	0.046	0.059	0.103	RAP1A	0.46	-0.134906	0.08	0.061	0.139	CAMK1D	0.54	0.131862	0.08	0.212	0.135
MXI1	0.479	-0.113692	0.042	0.158	0.196	COL4A5	0.46	-0.144886	0.08	0.143	0.217	PVT1	0.54	0.114735	0.08	0.107	0.027
CNTNAP2	0.483	-0.10988	0.034	0.246	0.268	GAREM1	0.539	0.127176	0.078	0.186	0.112	EHD2	0.54	0.110212	0.08	0.101	0.022
LRRC4C	0.497	-0.107601	0.006	0.192	0.191	TOX	0.539	0.12052	0.078	0.127	0.051	KCNA7	0.54	0.107764	0.08	0.122	0.042
						HIF1A	0.539	0.115376	0.078	0.133	0.054	ABL2	0.54	0.102677	0.08	0.155	0.077
						AP1S2	0.539	0.114687	0.078	0.131	0.054	CDH4	0.54	0.101284	0.08	0.143	0.064
						OFD1	0.539	0.100609	0.078	0.118	0.041	PPIA	0.46	-0.102575	0.08	0.063	0.142
						ITCH	0.461	-0.108574	0.078	0.103	0.179	RPS9	0.46	-0.105749	0.08	0.042	0.121
						HIPK2	0.461	-0.114126	0.078	0.131	0.207	MTDH	0.46	-0.110749	0.08	0.134	0.212
						TULP4	0.461	-0.121365	0.078	0.087	0.163	NLGN4Y	0.46	-0.111853	0.08	0.039	0.119
						ENOX1	0.461	-0.15008	0.078	0.203	0.273	RPS8	0.46	-0.113465	0.08	0.072	0.15
						2020-09-08	0.461	-0.187595	0.078	0.084	0.157	TMEM87A	0.46	-0.114243	0.08	0.137	0.215
						AGL	0.538	0.121683	0.076	0.101	0.025	SEMA3B	0.46	-0.119953	0.08	0.048	0.128
						DCAF5	0.538	0.106711	0.076	0.139	0.064	PALM2	0.46	-0.120424	0.08	0.027	0.107
						FGD6	0.538	0.10404	0.076	0.114	0.038	PEA15	0.46	-0.121521	0.08	0.054	0.132
						XYLT1	0.462	-0.120315	0.076	0.038	0.113	ANKH	0.46	-0.123053	0.08	0.063	0.142
						NCAM1	0.462	-0.13867	0.076	0.331	0.397	CDK6	0.46	-0.127114	0.08	0.024	0.103
						CNTNAP2	0.462	-0.160294	0.076	0.203	0.268	RPL15	0.46	-0.134012	0.08	0.06	0.139
						DPH6-DT	0.537	0.131769	0.074	0.129	0.055	AC005747.1	0.46	-0.136515	0.08	0.137	0.213
						PTTG1IP	0.537	0.108365	0.074	0.131	0.057	ANKDD1A	0.539	0.102824	0.078	0.104	0.026
						EVA1C	0.463	-0.101715	0.074	0.038	0.111	CDKL1	0.539	0.101846	0.078	0.14	0.063
						SLC22A23	0.463	-0.102253	0.074	0.036	0.111	SERPINI1	0.461	-0.108906	0.078	0.027	0.105
						EXOC6B	0.463	-0.104108	0.074	0.186	0.256	ZNF280D	0.461	-0.109081	0.078	0.057	0.134
						CTTNBP2	0.463	-0.108112	0.074	0.042	0.115	RCAN2	0.461	-0.1091	0.078	0.03	0.106
						GOLGA7	0.463	-0.122837	0.074	0.032	0.106	RNF144A	0.461	-0.110555	0.078	0.045	0.122
						ACER3	0.463	-0.123967	0.074	0.099	0.17	MEGF9	0.461	-0.121956	0.078	0.081	0.156
						RICTOR	0.463	-0.130877	0.074	0.118	0.19	ADGRB3	0.461	-0.1252	0.078	0.29	0.361
						PLEKHB1	0.463	-0.13998	0.074	0.087	0.16	EIF1	0.461	-0.129795	0.078	0.096	0.171
						PRNP	0.463	-0.148128	0.074	0.124	0.195	PITPNA	0.538	0.103497	0.076	0.104	0.029
						FERMT2	0.536	0.103686	0.072	0.173	0.103	RPL21	0.462	-0.103575	0.076	0.057	0.132
						PACS2	0.464	-0.101649	0.072	0.076	0.146	DYNC1I2	0.462	-0.104525	0.076	0.06	0.135
						NXPE3	0.464	-0.104862	0.072	0.053	0.125	TANC2	0.462	-0.106801	0.076	0.104	0.177
						SERPINI1	0.464	-0.105689	0.072	0.034	0.106	KIF5C	0.462	-0.115267	0.076	0.081	0.155
						RNF144A	0.464	-0.11055	0.072	0.051	0.122	PAPSS1	0.462	-0.118652	0.076	0.033	0.108
						CDK6	0.464	-0.115942	0.072	0.032	0.103	CCNY	0.462	-0.120493	0.076	0.11	0.184
						ACTB	0.464	-0.183597	0.072	0.325	0.38	GOLGA7	0.462	-0.127782	0.076	0.03	0.105
						SETD5	0.535	0.103677	0.07	0.2	0.131	MDGA2	0.462	-0.134335	0.076	0.122	0.193
						SIK2	0.535	0.102053	0.07	0.188	0.119	DSCAM	0.462	-0.294354	0.076	0.078	0.148
						TIMP2	0.465	-0.109389	0.07	0.067	0.135	RB1CC1	0.537	0.131951	0.074	0.131	0.059
						BCAS3	0.465	-0.112756	0.07	0.276	0.34	MT-ND3	0.537	0.126617	0.074	0.173	0.099
						CACNA2D1	0.465	-0.117502	0.07	0.207	0.272	SNTB2	0.537	0.119001	0.074	0.113	0.041
						FOXN2	0.465	-0.124177	0.07	0.049	0.119	MT-ATP6	0.537	0.107486	0.074	0.209	0.137
						RETREG1	0.465	-0.149219	0.07	0.203	0.267	LIMK2	0.537	0.103999	0.074	0.104	0.031
						STK39	0.466	-0.103269	0.068	0.072	0.138	SLC22A23	0.463	-0.101525	0.074	0.036	0.11
						HHATL	0.466	-0.115612	0.068	0.082	0.149	PKD2	0.463	-0.101717	0.074	0.06	0.134
						KPNB1	0.466	-0.133141	0.068	0.122	0.188	HERC1	0.463	-0.103874	0.074	0.051	0.124
						VDAC3	0.533	0.105099	0.066	0.129	0.064	FAM171A1	0.463	-0.104345	0.074	0.152	0.222
						DIP2C	0.467	-0.115481	0.066	0.202	0.262	ITCH	0.463	-0.10569	0.074	0.107	0.179
						PDZD2	0.467	-0.125056	0.066	0.125	0.187	KIF6	0.463	-0.10904	0.074	0.039	0.113
						HSP90AB1	0.467	-0.133847	0.066	0.105	0.169	S100B	0.463	-0.109847	0.074	0.143	0.213
						SERINC3	0.468	-0.100537	0.064	0.04	0.104	NOVA1	0.463	-0.113911	0.074	0.09	0.161
						CD82	0.468	-0.100781	0.064	0.063	0.127	RHOU	0.463	-0.120208	0.074	0.06	0.134
						MAPRE2	0.469	-0.104005	0.062	0.118	0.177	KMT2E	0.463	-0.123359	0.074	0.14	0.209
						PTN	0.47	-0.106782	0.06	0.08	0.138	CD9	0.463	-0.143625	0.074	0.054	0.126
						KCNIP4	0.47	-0.156115	0.06	0.08	0.137	MIR4300HG	0.536	0.113186	0.072	0.101	0.029
						HSP90AA1	0.528	0.19237	0.056	0.49	0.478	TSPAN3	0.536	0.105741	0.072	0.158	0.086
						FDFT1	0.472	-0.122784	0.056	0.143	0.194	TEAD1	0.536	0.102998	0.072	0.146	0.074
						DNER	0.473	-0.156618	0.054	0.154	0.202	NAALADL2	0.464	-0.100422	0.072	0.14	0.211
						LHFPL3	0.473	-0.164159	0.054	0.048	0.101	EVL	0.464	-0.100834	0.072	0.039	0.11
						CALM1	0.474	-0.107912	0.052	0.188	0.233	ZMYND8	0.464	-0.103032	0.072	0.087	0.157
						CALM2	0.474	-0.143599	0.052	0.167	0.213	RPL7A	0.464	-0.104627	0.072	0.042	0.112
						B2M	0.475	-0.108742	0.05	0.099	0.146	STRN	0.464	-0.110125	0.072	0.042	0.112
						MAGI2	0.477	-0.101909	0.046	0.711	0.701	KPNB1	0.464	-0.146282	0.072	0.119	0.187
						RPL13A	0.477	-0.102426	0.046	0.144	0.186	RBFOX1	0.464	-0.320646	0.072	0.331	0.364
						DSCAM	0.477	-0.24534	0.046	0.108	0.148	ADAM23	0.535	0.112877	0.07	0.101	0.033
						FADS1	0.478	-0.111862	0.044	0.078	0.121	THBS2	0.535	0.111389	0.07	0.14	0.07
						CD9	0.481	-0.107743	0.038	0.089	0.126	VOPP1	0.535	0.108039	0.07	0.101	0.033
						PTGDS	0.508	-0.113486	0.016	0.578	0.498	WDR20	0.465	-0.100861	0.07	0.048	0.117
						LRRC4C	0.501	-0.104154	0.002	0.202	0.191	SGK3	0.465	-0.103285	0.07	0.218	0.284
												FRMD4A	0.465	-0.161354	0.07	0.122	0.187
												ARRDC3	0.534	0.127767	0.068	0.101	0.033
												IRF2BP2	0.534	0.1271	0.068	0.128	0.061
												NIM1K	0.534	0.10721	0.068	0.107	0.039
												ANTXR1	0.534	0.101464	0.068	0.11	0.043
												ANK2	0.466	-0.102402	0.068	0.409	0.459
												IQGAP1	0.466	-0.106143	0.068	0.099	0.166
												SERINC3	0.466	-0.109463	0.068	0.036	0.104
												UBL3	0.466	-0.113614	0.068	0.036	0.104
												MYO5A	0.466	-0.114716	0.068	0.09	0.155
												PRRG1	0.466	-0.122648	0.068	0.045	0.112
												B2M	0.466	-0.132045	0.068	0.081	0.146
												WDR7	0.467	-0.100101	0.066	0.066	0.13
												SPTBN1	0.467	-0.100572	0.066	0.116	0.18
												WIPF1	0.467	-0.104297	0.066	0.084	0.148
												USP54	0.467	-0.108342	0.066	0.179	0.239
												NSMCE2	0.467	-0.111941	0.066	0.119	0.182
												LMCD1-AS1	0.467	-0.114945	0.066	0.09	0.154
												PDE4D	0.467	-0.137551	0.066	0.146	0.206
												GRID2	0.467	-0.150255	0.066	0.119	0.179
												TBL1X	0.532	0.104555	0.064	0.182	0.12
												SLC6A1	0.468	-0.140013	0.064	0.039	0.102
												2020-09-08	0.468	-0.141772	0.064	0.096	0.156
												CAB39L	0.531	0.107227	0.062	0.101	0.041
												NUCKS1	0.469	-0.126404	0.062	0.146	0.204
												OPCML	0.469	-0.230347	0.062	0.093	0.148
												CDC42BPA	0.47	-0.100246	0.06	0.179	0.236
												ZNF704	0.47	-0.100348	0.06	0.054	0.112
												FHIT	0.47	-0.10325	0.06	0.349	0.387
												ARHGAP21	0.47	-0.109609	0.06	0.349	0.398
												NR3C1	0.47	-0.109781	0.06	0.09	0.148
												SGIP1	0.528	0.114389	0.056	0.2	0.146
												TGOLN2	0.472	-0.103037	0.056	0.051	0.106
												NPC1	0.472	-0.125294	0.056	0.122	0.177
												HSP90AB1	0.472	-0.126034	0.056	0.113	0.168
												KCNIP4	0.472	-0.148706	0.056	0.084	0.136
												HMGB1	0.527	0.110388	0.054	0.281	0.229
												PTP4A2	0.475	-0.141224	0.05	0.188	0.228
												LRRC4C	0.475	-0.160704	0.05	0.149	0.192
												GPHN	0.477	-0.120474	0.046	0.331	0.356
												ENAH	0.522	0.10866	0.044	0.161	0.121
												PTGDS	0.478	-0.133265	0.044	0.496	0.499
												FBXO32	0.52	0.102293	0.04	0.119	0.081
												INTS6	0.515	0.113335	0.03	0.101	0.072
												LRRTM4	0.486	-0.106405	0.028	0.11	0.134
												TMTC2	0.507	-0.122536	0.014	0.681	0.582

## Sheet: Tab 3
Tab 3: Primary oligodendrocyte precursor cell marker genes
OPC1						OPC2
gene	myAUC	avg_diff	power	pct.1	pct.2	gene	myAUC	avg_diff	power	pct.1	pct.2
DSCAM	0.938	1.52609	0.876	0.92	0.103	PTPRZ1	0.942	1.50409	0.884	0.923	0.079
LHFPL3	0.891	1.23823	0.782	0.816	0.059	VCAN	0.925	1.29974	0.85	0.905	0.098
LRRC4C	0.889	1.2081	0.778	0.857	0.153	DSCAM	0.876	1.19609	0.752	0.845	0.131
OPCML	0.886	1.20499	0.772	0.842	0.108	LRRC4C	0.839	0.913672	0.678	0.806	0.177
LRP1B	0.848	1.01044	0.696	0.881	0.31	MARCKS	0.833	1.00899	0.666	0.695	0.042
VCAN	0.847	1.04115	0.694	0.757	0.079	OPCML	0.833	0.939523	0.666	0.777	0.133
PTPRZ1	0.841	0.979061	0.682	0.736	0.061	PDGFRA	0.827	1.04744	0.654	0.667	0.016
NLGN1	0.82	0.938107	0.64	0.784	0.204	LHFPL3	0.812	0.940851	0.624	0.697	0.086
LRRTM4	0.811	0.833705	0.622	0.703	0.101	NRCAM	0.8	0.792096	0.6	0.698	0.118
PLP1	0.189	-1.67723	0.622	0.233	0.757	NRXN1	0.793	0.759336	0.586	0.724	0.16
KCNIP4	0.807	0.86176	0.614	0.693	0.104	SCD5	0.79	0.872066	0.58	0.846	0.433
NRXN1	0.8	0.836649	0.6	0.714	0.142	LRP1B	0.785	0.754618	0.57	0.815	0.33
GRID2	0.786	0.791365	0.572	0.686	0.15	OLIG2	0.782	0.794348	0.564	0.644	0.095
NRCAM	0.778	0.751295	0.556	0.642	0.102	GPM6A	0.779	0.828664	0.558	0.704	0.16
XYLT1	0.773	0.768402	0.546	0.607	0.083	SMOC1	0.778	0.761432	0.556	0.634	0.098
DPP6	0.772	0.732791	0.544	0.69	0.193	OLIG1	0.777	0.738971	0.554	0.673	0.147
PDZD2	0.765	0.729317	0.53	0.649	0.159	NLGN1	0.772	0.712322	0.544	0.731	0.224
LUZP2	0.765	0.725482	0.53	0.575	0.054	MMP16	0.765	0.751116	0.53	0.576	0.052
ADGRL3	0.76	0.649576	0.52	0.652	0.161	SEMA5A	0.764	0.730963	0.528	0.609	0.099
CA10	0.755	0.735665	0.51	0.544	0.04	LRRTM4	0.756	0.70595	0.512	0.618	0.122
MMP16	0.751	0.739958	0.502	0.535	0.037	BCAN	0.756	0.64119	0.512	0.528	0.018
FGF14	0.751	0.718735	0.502	0.556	0.063	PLP1	0.245	-1.09198	0.51	0.282	0.739
PCDH15	0.749	0.684644	0.498	0.553	0.069	TMTC2	0.248	-0.797179	0.504	0.121	0.594
TMTC2	0.251	-0.766191	0.498	0.146	0.608	GRID2	0.75	0.639697	0.5	0.644	0.168
KAZN	0.746	0.703021	0.492	0.675	0.231	CTNNA3	0.251	-0.824501	0.498	0.135	0.599
TF	0.258	-0.861007	0.484	0.106	0.568	LUZP2	0.747	0.716774	0.494	0.554	0.071
TMEM144	0.264	-0.736384	0.472	0.076	0.534	PCDH15	0.744	0.640238	0.488	0.559	0.085
RORA	0.731	0.608167	0.462	0.624	0.182	DPP6	0.743	0.612125	0.486	0.66	0.21
CTNNA3	0.269	-0.762048	0.462	0.203	0.61	HTRA1	0.74	0.709415	0.48	0.625	0.176
MDGA2	0.729	0.600629	0.458	0.598	0.169	CST3	0.736	0.571226	0.472	0.51	0.043
RNF220	0.272	-0.733007	0.456	0.161	0.581	RNF220	0.264	-0.788935	0.472	0.137	0.568
SNTG1	0.725	0.608739	0.45	0.511	0.072	DNER	0.729	0.729429	0.458	0.614	0.192
CSMD3	0.72	0.627424	0.44	0.511	0.085	GRIA4	0.727	0.595438	0.454	0.556	0.114
MBP	0.281	-0.646786	0.438	0.215	0.619	ST18	0.274	-0.740708	0.452	0.071	0.508
ST18	0.281	-0.688521	0.438	0.101	0.52	SLC1A2	0.725	0.613002	0.45	0.521	0.077
PTGDS	0.282	-0.683273	0.436	0.107	0.522	TMEM144	0.279	-0.70451	0.442	0.09	0.519
APLP1	0.288	-0.724152	0.424	0.083	0.492	CA10	0.719	0.642282	0.438	0.49	0.057
FGF12	0.712	0.576297	0.424	0.492	0.077	FGF14	0.718	0.585495	0.436	0.512	0.08
MAP7	0.293	-0.596208	0.414	0.08	0.485	KCNIP4	0.717	0.543736	0.434	0.55	0.126
SEMA5A	0.707	0.572551	0.414	0.492	0.088	MBP	0.285	-0.687787	0.43	0.214	0.606
NXPH1	0.707	0.559648	0.414	0.441	0.028	CD82	0.714	0.593046	0.428	0.53	0.116
PTPRG	0.703	0.531984	0.406	0.491	0.094	PDZD2	0.714	0.586745	0.428	0.574	0.177
ATRNL1	0.702	0.544061	0.404	0.468	0.072	ADGRL3	0.712	0.578948	0.424	0.581	0.179
CACNA1A	0.701	0.529634	0.402	0.528	0.15	CHL1	0.712	0.526953	0.424	0.486	0.066
GPM6B	0.3	-0.687479	0.4	0.547	0.782	APOD	0.712	0.47965	0.424	0.667	0.278
SOX6	0.698	0.541396	0.396	0.468	0.082	TF	0.292	-0.722617	0.416	0.161	0.552
MAML2	0.695	0.584968	0.39	0.512	0.135	LRP1	0.707	0.490894	0.414	0.453	0.045
FAM155A	0.695	0.543365	0.39	0.497	0.118	CSPG5	0.706	0.585595	0.412	0.435	0.025
MEGF11	0.695	0.512803	0.39	0.423	0.037	MEGF11	0.699	0.458002	0.398	0.444	0.05
DLGAP1	0.694	0.478247	0.388	0.522	0.146	MAP7	0.303	-0.584951	0.394	0.091	0.471
SLC44A1	0.307	-0.552926	0.386	0.214	0.568	FRMD5	0.304	-0.591291	0.392	0.239	0.586
CHL1	0.693	0.495828	0.386	0.436	0.055	CNTN1	0.695	0.546971	0.39	0.505	0.124
NOVA1	0.691	0.527163	0.382	0.503	0.14	SLC35F1	0.695	0.530241	0.39	0.453	0.071
CNP	0.312	-0.674198	0.376	0.136	0.488	SLC24A2	0.308	-0.574424	0.384	0.241	0.585
ERBB4	0.688	0.457939	0.376	0.673	0.342	B2M	0.692	0.4928	0.384	0.516	0.137
CHST11	0.687	0.483101	0.374	0.426	0.057	NOVA1	0.69	0.491706	0.38	0.514	0.152
GRM7	0.686	0.497169	0.372	0.438	0.076	SNTG1	0.689	0.513815	0.378	0.455	0.087
SLC35F1	0.683	0.509293	0.366	0.419	0.06	CSMD3	0.687	0.509564	0.374	0.464	0.1
LRRC7	0.682	0.491555	0.364	0.511	0.161	MAGI2	0.314	-0.549331	0.372	0.437	0.707
CTNNA2	0.68	0.426671	0.36	0.513	0.16	FGF12	0.685	0.551159	0.37	0.452	0.091
DCC	0.679	0.462731	0.358	0.449	0.103	NKAIN2	0.316	-0.587344	0.368	0.082	0.435
SCD	0.321	-0.746315	0.358	0.125	0.465	PHLDA1	0.682	0.513206	0.364	0.369	0.006
DGKG	0.677	0.488903	0.354	0.407	0.059	DPYD	0.318	-0.564212	0.364	0.073	0.427
MAN2A1	0.323	-0.52763	0.354	0.068	0.418	RAB31	0.681	0.539929	0.362	0.41	0.052
TMEM165	0.324	-0.549126	0.352	0.102	0.443	GRIA2	0.681	0.465139	0.362	0.479	0.123
NKAIN2	0.326	-0.536503	0.348	0.112	0.445	EPN2	0.681	0.419238	0.362	0.521	0.172
RTN4	0.327	-0.531665	0.346	0.249	0.561	FMNL2	0.319	-0.539178	0.362	0.196	0.529
CLDND1	0.327	-0.756907	0.346	0.059	0.4	MDGA2	0.68	0.443065	0.36	0.525	0.184
GRIA4	0.669	0.443706	0.338	0.435	0.106	FERMT1	0.677	0.477419	0.354	0.378	0.025
GRIK2	0.669	0.443485	0.338	0.402	0.069	GPR17	0.677	0.453057	0.354	0.364	0.01
DPYD	0.332	-0.505038	0.336	0.113	0.437	MT3	0.677	0.431782	0.354	0.503	0.158
LSAMP	0.667	0.4603	0.334	0.661	0.366	ATRNL1	0.676	0.459352	0.352	0.43	0.086
KIF13A	0.667	0.435456	0.334	0.592	0.291	CPE	0.676	0.429273	0.352	0.43	0.08
MAGI2	0.333	-0.462098	0.334	0.483	0.713	GNAS	0.673	0.482336	0.346	0.512	0.175
OPHN1	0.665	0.425379	0.33	0.414	0.092	NXPH1	0.673	0.448495	0.346	0.388	0.043
GALNT13	0.664	0.421557	0.328	0.484	0.167	TMEM165	0.327	-0.535445	0.346	0.097	0.432
ASAP1	0.663	0.447979	0.326	0.457	0.146	FXYD6	0.672	0.484781	0.344	0.41	0.071
SLC24A2	0.337	-0.469533	0.326	0.307	0.592	XYLT1	0.672	0.397053	0.344	0.444	0.104
MOBP	0.337	-0.487067	0.326	0.05	0.372	NLGN4X	0.668	0.488235	0.336	0.389	0.058
FTH1	0.337	-0.592836	0.326	0.185	0.479	SERPINE2	0.667	0.522279	0.334	0.404	0.079
SMOC1	0.662	0.473997	0.324	0.409	0.093	NAV1	0.667	0.411954	0.334	0.514	0.201
QKI	0.338	-0.455427	0.324	0.616	0.798	SULF2	0.664	0.434464	0.328	0.364	0.039
FMNL2	0.341	-0.465181	0.318	0.252	0.537	GRM5	0.663	0.49753	0.326	0.386	0.064
EPN2	0.658	0.414488	0.316	0.466	0.164	ATP1B2	0.663	0.41075	0.326	0.366	0.041
KAT2B	0.657	0.405781	0.314	0.481	0.182	SOX6	0.662	0.468777	0.324	0.411	0.095
PIP4K2A	0.343	-0.456059	0.314	0.175	0.466	MAML2	0.662	0.395894	0.324	0.468	0.148
CRYAB	0.343	-0.518946	0.314	0.055	0.365	ERBB4	0.662	0.391173	0.324	0.64	0.354
NAV1	0.656	0.418808	0.312	0.485	0.192	CADM2	0.662	0.361388	0.324	0.746	0.453
CD82	0.654	0.387068	0.308	0.411	0.109	CD81	0.661	0.384955	0.322	0.47	0.154
MOG	0.346	-0.410429	0.308	0.069	0.371	PPP2R2B	0.339	-0.484893	0.322	0.404	0.651
EDIL3	0.347	-0.44844	0.306	0.254	0.52	TSPAN7	0.658	0.419053	0.316	0.356	0.044
SEZ6L	0.652	0.396754	0.304	0.341	0.04	GALNT13	0.658	0.417687	0.316	0.479	0.177
SHTN1	0.35	-0.43708	0.3	0.063	0.36	LRRC7	0.658	0.39392	0.316	0.481	0.173
GRIA2	0.649	0.426324	0.298	0.405	0.115	APLP1	0.342	-0.52081	0.316	0.179	0.476
GPM6A	0.649	0.401776	0.298	0.457	0.156	MAN2A1	0.343	-0.477383	0.314	0.099	0.406
AC004852.2	0.648	0.500178	0.296	0.306	0.012	IL1RAPL1	0.343	-0.515084	0.314	0.556	0.711
SYNJ2	0.352	-0.422517	0.296	0.065	0.355	DLG2	0.344	-0.438206	0.312	0.539	0.744
UNC5C	0.352	-0.447308	0.296	0.14	0.424	TSC22D1	0.655	0.427404	0.31	0.391	0.089
FERMT1	0.647	0.428599	0.294	0.311	0.017	BRINP3	0.653	0.40306	0.306	0.349	0.045
RAPGEF5	0.354	-0.4075	0.292	0.038	0.329	SLC44A1	0.347	-0.46694	0.306	0.285	0.555
SLCO3A1	0.354	-0.412064	0.292	0.068	0.355	MAP2	0.651	0.415369	0.302	0.369	0.072
BRINP3	0.645	0.405123	0.29	0.324	0.037	RORA	0.651	0.408692	0.302	0.488	0.2
PCDH9	0.355	-0.382518	0.29	0.852	0.91	KAZN	0.651	0.374184	0.302	0.532	0.249
ENPP2	0.355	-0.419836	0.29	0.053	0.339	PTGDS	0.349	-0.451236	0.302	0.229	0.505
PEX5L	0.355	-0.451642	0.29	0.137	0.413	ADGRG1	0.648	0.390161	0.296	0.32	0.025
LINC00511	0.643	0.350705	0.286	0.356	0.075	SEZ6L	0.648	0.373354	0.296	0.342	0.049
CADM2	0.643	0.345394	0.286	0.701	0.446	SHTN1	0.352	-0.43901	0.296	0.059	0.35
TTLL7	0.357	-0.404084	0.286	0.178	0.444	DCC	0.647	0.387102	0.294	0.397	0.115
CNTNAP5	0.642	0.390428	0.284	0.363	0.087	SH3GL3	0.353	-0.415295	0.294	0.037	0.327
NLGN4Y	0.642	0.353055	0.284	0.381	0.103	MOBP	0.353	-0.441878	0.294	0.073	0.361
FGFR1	0.641	0.379085	0.282	0.35	0.074	PIP4K2A	0.354	-0.432988	0.292	0.185	0.457
TRIM9	0.641	0.358119	0.282	0.384	0.107	GPR37L1	0.645	0.332606	0.29	0.338	0.051
ABCA2	0.359	-0.326332	0.282	0.077	0.355	SYNJ2	0.355	-0.426159	0.29	0.062	0.346
SH3GL3	0.359	-0.38922	0.282	0.057	0.336	PEX5L	0.355	-0.426201	0.29	0.124	0.404
KCND2	0.64	0.361736	0.28	0.33	0.052	PCDH17	0.644	0.390271	0.288	0.406	0.126
CTNND2	0.64	0.278087	0.28	0.539	0.256	DLGAP1	0.644	0.333132	0.288	0.444	0.16
PPP2R2B	0.36	-0.374027	0.28	0.445	0.657	FAM155A	0.643	0.408141	0.286	0.411	0.132
ZFPM2	0.638	0.409822	0.276	0.322	0.051	PDE8A	0.357	-0.401919	0.286	0.097	0.374
HIF3A	0.638	0.372931	0.276	0.348	0.076	DOCK10	0.357	-0.422424	0.286	0.25	0.504
HSP90AA1	0.362	-0.41029	0.276	0.238	0.492	ELMO1	0.357	-0.42273	0.286	0.166	0.433
SORT1	0.362	-0.50223	0.276	0.115	0.381	ABHD2	0.642	0.43194	0.284	0.329	0.048
2020-09-07	0.363	-0.376883	0.274	0.155	0.419	PTN	0.641	0.366429	0.282	0.408	0.13
PEBP1	0.363	-0.40449	0.274	0.236	0.487	CHST11	0.641	0.344903	0.282	0.351	0.071
PRKCA	0.636	0.346721	0.272	0.457	0.198	PTPRG	0.64	0.339961	0.28	0.384	0.109
PCSK6	0.364	-0.396596	0.272	0.061	0.328	LIMCH1	0.36	-0.379435	0.28	0.071	0.346
GRIK1	0.635	0.423254	0.27	0.314	0.046	UNC5C	0.361	-0.453947	0.278	0.155	0.414
TMEM132D	0.635	0.396922	0.27	0.363	0.103	PCDH9	0.362	-0.359705	0.276	0.834	0.909
MAP2	0.635	0.375221	0.27	0.331	0.064	GRIK2	0.637	0.331842	0.274	0.353	0.08
SPP1	0.365	-0.504582	0.27	0.035	0.304	GRM7	0.636	0.392644	0.272	0.355	0.09
HS6ST3	0.633	0.390204	0.266	0.321	0.06	HLA-A	0.636	0.319046	0.272	0.309	0.038
LIMCH1	0.367	-0.374736	0.266	0.095	0.354	DAAM2	0.364	-0.357196	0.272	0.049	0.316
NLGN4X	0.632	0.359979	0.264	0.313	0.051	PCSK6	0.364	-0.392179	0.272	0.051	0.319
CNTN1	0.632	0.343322	0.264	0.381	0.118	APCDD1	0.635	0.403785	0.27	0.327	0.063
RAB31	0.632	0.332374	0.264	0.309	0.046	HLA-B	0.635	0.352055	0.27	0.294	0.026
FNBP1	0.369	-0.332385	0.262	0.121	0.373	LSAMP	0.634	0.360071	0.268	0.609	0.377
DAAM2	0.369	-0.342403	0.262	0.067	0.324	TRIM9	0.634	0.345207	0.268	0.38	0.116
MAP4K4	0.369	-0.3836	0.262	0.201	0.447	QKI	0.366	-0.387765	0.268	0.664	0.791
ATP8A1	0.369	-0.406532	0.262	0.132	0.382	SOX8	0.633	0.313932	0.266	0.373	0.109
SELENOP	0.369	-0.415471	0.262	0.068	0.326	FNBP1	0.367	-0.354151	0.266	0.108	0.365
PLCB1	0.63	0.350173	0.26	0.365	0.11	SLC5A11	0.367	-0.486603	0.266	0.064	0.321
SLC1A2	0.63	0.310834	0.26	0.333	0.073	ASAP1	0.632	0.333203	0.264	0.413	0.157
FRMD5	0.37	-0.368766	0.26	0.378	0.589	CDK18	0.368	-0.35699	0.264	0.033	0.294
CNTN2	0.371	-0.349732	0.258	0.059	0.315	ATP1A1	0.631	0.370122	0.262	0.373	0.118
ADGRB3	0.628	0.305952	0.256	0.58	0.347	FGFR1	0.63	0.341685	0.26	0.34	0.084
PDE8A	0.372	-0.371148	0.256	0.134	0.381	SCG3	0.63	0.332195	0.26	0.28	0.02
GRM3	0.372	-0.378728	0.256	0.049	0.301	TTLL7	0.37	-0.371214	0.26	0.19	0.435
MAG	0.372	-0.390606	0.256	0.059	0.309	FRMD4B	0.37	-0.390684	0.26	0.166	0.409
GRM5	0.627	0.342389	0.254	0.31	0.057	RAPGEF5	0.371	-0.365608	0.258	0.064	0.319
FRYL	0.373	-0.366643	0.254	0.162	0.403	SLCO3A1	0.371	-0.3701	0.258	0.095	0.345
TRIO	0.625	0.353557	0.25	0.355	0.112	DLG1	0.371	-0.381792	0.258	0.174	0.414
CDK18	0.375	-0.32616	0.25	0.053	0.301	PLCL1	0.371	-0.387878	0.258	0.088	0.34
CNTNAP4	0.375	-0.365696	0.25	0.054	0.299	DOCK5	0.372	-0.370685	0.256	0.11	0.354
SLC5A11	0.375	-0.44677	0.25	0.086	0.329	PTPRD	0.372	-0.374298	0.256	0.51	0.695
MAL	0.376	-0.41334	0.248	0.058	0.301	CRYAB	0.372	-0.440335	0.256	0.104	0.354
CLDN11	0.376	-0.565829	0.248	0.048	0.293	DGKG	0.627	0.33828	0.254	0.324	0.072
XKR4	0.623	0.384211	0.246	0.297	0.053	AK5	0.373	-0.351254	0.254	0.042	0.295
NAV2	0.623	0.304075	0.246	0.423	0.179	XKR4	0.626	0.343686	0.252	0.311	0.061
ELMO1	0.377	-0.329915	0.246	0.209	0.439	LRRTM3	0.626	0.343341	0.252	0.313	0.064
GPRC5B	0.377	-0.409045	0.246	0.192	0.419	CLSTN1	0.625	0.288937	0.25	0.356	0.11
SOX5	0.622	0.323936	0.244	0.301	0.06	CACNA1A	0.625	0.280783	0.25	0.408	0.165
MEG3	0.62	0.318533	0.24	0.29	0.045	ABCA2	0.375	-0.290277	0.25	0.101	0.346
NRG3	0.62	0.202682	0.24	0.426	0.173	GRM3	0.375	-0.364596	0.25	0.044	0.293
MYRF	0.38	-0.343409	0.24	0.044	0.282	CNTNAP4	0.375	-0.366011	0.25	0.044	0.291
ADARB2	0.619	0.335475	0.238	0.363	0.131	LRRN1	0.624	0.361268	0.248	0.263	0.015
SLC12A2	0.381	-0.361376	0.238	0.103	0.334	ASCL1	0.624	0.345013	0.248	0.254	0.006
MARCKSL1	0.382	-0.465279	0.236	0.134	0.354	SLC22A17	0.624	0.279236	0.248	0.333	0.088
COL11A1	0.617	0.335529	0.234	0.253	0.021	MOG	0.376	-0.304876	0.248	0.115	0.36
SPOCK3	0.384	-0.359244	0.232	0.212	0.425	PLPPR1	0.623	0.365419	0.246	0.344	0.102
DOCK10	0.384	-0.368761	0.232	0.317	0.508	SCD	0.377	-0.544658	0.246	0.23	0.452
AK5	0.385	-0.30855	0.23	0.074	0.302	NFIB	0.622	0.361552	0.244	0.358	0.121
ASTN2	0.614	0.300349	0.228	0.426	0.21	GPR155	0.622	0.360094	0.244	0.329	0.094
UST	0.614	0.289204	0.228	0.264	0.037	NTRK2	0.621	0.374534	0.242	0.355	0.114
FGFR2	0.386	-0.319616	0.228	0.071	0.295	CNTN2	0.38	-0.319417	0.24	0.068	0.306
LRRTM3	0.613	0.296709	0.226	0.281	0.057	MAP4K4	0.38	-0.352644	0.24	0.219	0.439
DOCK5	0.387	-0.307014	0.226	0.144	0.361	FRYL	0.381	-0.309708	0.238	0.17	0.395
GLDN	0.387	-0.330737	0.226	0.032	0.258	AC004852.2	0.617	0.355968	0.234	0.256	0.023
LAMP2	0.387	-0.367129	0.226	0.07	0.292	COL11A1	0.617	0.293132	0.234	0.261	0.028
GPR155	0.612	0.283287	0.224	0.308	0.087	KCND2	0.616	0.337324	0.232	0.291	0.062
CDH13	0.612	0.282677	0.224	0.309	0.089	TSPAN3	0.616	0.323759	0.232	0.311	0.082
TUBA1A	0.388	-0.357394	0.224	0.084	0.305	CNTNAP5	0.615	0.270733	0.23	0.324	0.097
KIAA1217	0.611	0.267908	0.222	0.305	0.084	NTRK3	0.615	0.258719	0.23	0.293	0.064
TTYH2	0.389	-0.280092	0.222	0.051	0.272	2020-09-07	0.385	-0.306363	0.23	0.192	0.409
PDGFRA	0.61	0.339619	0.22	0.239	0.019	ENPP2	0.385	-0.3234	0.23	0.102	0.329
ZDHHC14	0.61	0.300145	0.22	0.38	0.169	ZFPM2	0.614	0.309219	0.228	0.285	0.06
KCNMA1	0.61	0.287759	0.22	0.306	0.089	GSN	0.386	-0.288233	0.228	0.073	0.298
PLCL1	0.39	-0.332335	0.22	0.136	0.346	KIRREL3	0.386	-0.346728	0.228	0.038	0.264
FRMD4B	0.391	-0.298239	0.218	0.208	0.415	NLGN4Y	0.613	0.305606	0.226	0.333	0.113
SLC8A1	0.608	0.279031	0.216	0.276	0.06	NLGN3	0.613	0.270202	0.226	0.278	0.054
PLEKHH1	0.393	-0.27256	0.214	0.056	0.268	SOX5	0.612	0.327086	0.224	0.289	0.068
CNDP1	0.393	-0.332858	0.214	0.069	0.281	ZNF462	0.612	0.318101	0.224	0.294	0.074
PTMA	0.393	-0.340153	0.214	0.131	0.337	PLCB1	0.612	0.300322	0.224	0.338	0.119
GSN	0.394	-0.277883	0.212	0.098	0.304	EDIL3	0.388	-0.297251	0.224	0.32	0.51
DLG1	0.394	-0.300763	0.212	0.223	0.419	SPP1	0.388	-0.40695	0.224	0.073	0.294
NTRK3	0.605	0.299478	0.21	0.265	0.058	KIF13A	0.611	0.298537	0.222	0.503	0.303
RETREG1	0.395	-0.308136	0.21	0.071	0.276	FGFR2	0.389	-0.311084	0.222	0.069	0.288
SULF2	0.604	0.30197	0.208	0.242	0.035	CTNNA2	0.61	0.269895	0.22	0.389	0.174
CSMD2	0.604	0.290075	0.208	0.282	0.076	ATP8A1	0.39	-0.322607	0.22	0.161	0.373
MARCKS	0.604	0.278225	0.208	0.253	0.045	CNP	0.39	-0.420264	0.22	0.294	0.473
PARD3	0.604	0.240178	0.208	0.329	0.122	COL9A1	0.609	0.272709	0.218	0.238	0.019
ANK2	0.396	-0.270348	0.208	0.276	0.469	AUTS2	0.391	-0.290885	0.218	0.143	0.351
COL9A1	0.603	0.268401	0.206	0.218	0.013	SIK3	0.391	-0.309717	0.218	0.353	0.53
ABHD2	0.603	0.25944	0.206	0.248	0.043	NRXN3	0.391	-0.381054	0.218	0.143	0.345
ERBIN	0.397	-0.264623	0.206	0.111	0.312	EEF1A1	0.608	0.238774	0.216	0.59	0.389
FAM107B	0.397	-0.311842	0.206	0.066	0.268	PHLPP1	0.392	-0.323735	0.216	0.316	0.495
DLG2	0.398	-0.296612	0.204	0.655	0.744	MYRF	0.393	-0.296799	0.214	0.06	0.274
RNASE1	0.398	-0.299684	0.204	0.033	0.236	C1QL2	0.606	0.276835	0.212	0.216	0.003
SORCS3	0.601	0.302449	0.202	0.246	0.046	GRIK1	0.606	0.270667	0.212	0.265	0.056
STK32A	0.601	0.289446	0.202	0.228	0.027	C1QL1	0.606	0.255671	0.212	0.221	0.01
PTPRD	0.4	-0.279207	0.2	0.575	0.698	ERBIN	0.394	-0.299132	0.212	0.101	0.305
PTPRK	0.4	-0.296904	0.2	0.205	0.391	PTPRK	0.394	-0.300188	0.212	0.186	0.386
IL1RAPL1	0.4	-0.34208	0.2	0.637	0.712	DIP2B	0.395	-0.280161	0.21	0.08	0.285
SCN3A	0.599	0.252358	0.198	0.221	0.022	MYO1D	0.395	-0.295266	0.21	0.044	0.253
SNX22	0.599	0.250486	0.198	0.248	0.051	CLDND1	0.395	-0.484578	0.21	0.188	0.386
MTUS1	0.401	-0.311899	0.198	0.078	0.273	SLC6A1	0.604	0.396072	0.208	0.3	0.097
UGT8	0.401	-0.334372	0.198	0.114	0.308	ALDOC	0.604	0.274465	0.208	0.25	0.045
FCHSD2	0.598	0.271114	0.196	0.324	0.134	HS6ST3	0.604	0.2514	0.208	0.276	0.069
PAQR8	0.402	-0.264126	0.196	0.031	0.226	MAG	0.396	-0.288505	0.208	0.093	0.3
DST	0.402	-0.279956	0.196	0.246	0.426	GLDN	0.396	-0.309418	0.208	0.044	0.25
RGS7	0.597	0.258024	0.194	0.354	0.167	RTN4	0.396	-0.348433	0.208	0.377	0.548
COL4A5	0.403	-0.278243	0.194	0.034	0.226	ATP1A2	0.603	0.26757	0.206	0.272	0.066
PDE1A	0.403	-0.289493	0.194	0.049	0.241	KHDRBS3	0.603	0.264182	0.206	0.261	0.057
SLC2A13	0.596	0.263654	0.192	0.238	0.048	SOX10	0.602	0.251869	0.204	0.305	0.102
SETD5	0.596	0.240334	0.192	0.31	0.123	SLC12A2	0.398	-0.285997	0.204	0.122	0.326
AGAP1	0.596	0.227773	0.192	0.574	0.408	CRISPLD2	0.601	0.28767	0.202	0.238	0.038
FA2H	0.404	-0.281192	0.192	0.124	0.31	TMEM132D	0.601	0.220553	0.202	0.311	0.113
PMP22	0.404	-0.30269	0.192	0.078	0.268	PLEKHH1	0.399	-0.272167	0.202	0.062	0.261
FEZ1	0.405	-0.26351	0.19	0.067	0.253	ANK2	0.399	-0.273941	0.202	0.276	0.463
CASK	0.594	0.279567	0.188	0.297	0.113	FUT8	0.399	-0.280374	0.202	0.091	0.29
NKAIN3	0.594	0.266557	0.188	0.276	0.089	CNDP1	0.399	-0.326239	0.202	0.071	0.274
LRP1	0.594	0.218348	0.188	0.23	0.043	UNC80	0.6	0.243567	0.2	0.241	0.043
SECISBP2L	0.406	-0.244687	0.188	0.119	0.304	RAMP1	0.6	0.220714	0.2	0.225	0.026
MYO1D	0.407	-0.264136	0.186	0.075	0.258	FAM107B	0.4	-0.317324	0.2	0.066	0.261
QDPR	0.407	-0.319241	0.186	0.061	0.244	EGFR	0.599	0.259724	0.198	0.232	0.034
ALK	0.593	0.293611	0.186	0.236	0.054	LINC00511	0.599	0.23005	0.198	0.282	0.086
SCD5	0.593	0.260221	0.186	0.592	0.433	ITGA2	0.401	-0.282719	0.198	0.015	0.213
ITGA2	0.408	-0.262757	0.184	0.035	0.218	SLC8A1	0.598	0.294112	0.196	0.261	0.067
DAB1	0.592	0.244447	0.184	0.301	0.124	TMEM63A	0.403	-0.234793	0.194	0.04	0.234
UNC80	0.592	0.235828	0.184	0.221	0.037	MTUS1	0.403	-0.28662	0.194	0.075	0.267
CSMD1	0.592	0.227606	0.184	0.239	0.056	SYT11	0.596	0.266121	0.192	0.486	0.308
AGTPBP1	0.409	-0.260673	0.182	0.08	0.259	HLA-C	0.596	0.228141	0.192	0.205	0.012
SAMD4A	0.591	0.255479	0.182	0.251	0.071	PDE1A	0.404	-0.280731	0.192	0.044	0.235
SIK3	0.41	-0.241	0.18	0.386	0.534	RETREG1	0.404	-0.283062	0.192	0.08	0.27
KLHL24	0.41	-0.254549	0.18	0.163	0.334	PIK3R1	0.595	0.241434	0.19	0.32	0.13
HHIP	0.41	-0.274459	0.18	0.038	0.217	MEG3	0.595	0.239255	0.19	0.247	0.054
NFIB	0.59	0.265828	0.18	0.293	0.116	PRKCA	0.595	0.213444	0.19	0.393	0.208
MPPED2	0.59	0.250254	0.18	0.214	0.036	TTYH2	0.405	-0.233001	0.19	0.075	0.265
TMEM63A	0.411	-0.224509	0.178	0.063	0.239	SLC39A11	0.405	-0.252967	0.19	0.073	0.259
FTL	0.411	-0.232675	0.178	0.062	0.237	WSCD1	0.594	0.237478	0.188	0.214	0.027
EFHD1	0.411	-0.25449	0.178	0.038	0.214	DLL3	0.594	0.213443	0.188	0.196	0.007
KIRREL3	0.411	-0.296276	0.178	0.096	0.268	CHN2	0.406	-0.247822	0.188	0.059	0.245
KLF12	0.589	0.230679	0.178	0.222	0.045	PTK2	0.406	-0.258764	0.188	0.239	0.419
KHDRBS3	0.589	0.228561	0.178	0.23	0.052	DST	0.406	-0.275895	0.188	0.254	0.42
FUT8	0.412	-0.257398	0.176	0.126	0.295	RASGRF2	0.407	-0.264669	0.186	0.024	0.207
LANCL1	0.412	-0.269252	0.176	0.07	0.244	SLC2A13	0.593	0.283764	0.186	0.238	0.054
FRMD4A	0.588	0.376525	0.176	0.349	0.177	NKAIN3	0.593	0.238456	0.186	0.278	0.095
HIP1	0.588	0.212136	0.176	0.459	0.297	PPP1R12B	0.408	-0.241859	0.184	0.101	0.282
PRUNE2	0.413	-0.240961	0.174	0.128	0.297	TRIM2	0.408	-0.245066	0.184	0.208	0.385
OSBPL1A	0.413	-0.251575	0.174	0.158	0.325	COL4A5	0.408	-0.267074	0.184	0.037	0.22
LDB3	0.414	-0.210893	0.172	0.029	0.201	MAL	0.408	-0.318857	0.184	0.113	0.292
ABCA8	0.414	-0.220795	0.172	0.023	0.195	SCN3A	0.592	0.235963	0.184	0.212	0.029
CHN2	0.414	-0.233402	0.172	0.081	0.25	KAT2B	0.592	0.195166	0.184	0.373	0.194
ZEB1	0.586	0.225849	0.172	0.202	0.031	METTL7A	0.591	0.331397	0.182	0.219	0.04
TUBB4A	0.415	-0.197841	0.17	0.039	0.208	SORCS3	0.591	0.232343	0.182	0.234	0.053
PPP1R14A	0.415	-0.219445	0.17	0.028	0.197	IGSF21	0.591	0.204877	0.182	0.203	0.02
MVB12B	0.415	-0.240506	0.17	0.062	0.229	NCOA7	0.41	-0.254438	0.18	0.049	0.225
NRXN3	0.415	-0.318061	0.17	0.197	0.349	SORT1	0.41	-0.311256	0.18	0.196	0.371
TMEM108	0.585	0.326833	0.17	0.215	0.048	ZBTB20	0.59	0.249141	0.18	0.695	0.579
CRISPLD2	0.585	0.252017	0.17	0.201	0.034	CELF2	0.59	0.228433	0.18	0.276	0.096
PLPPR1	0.585	0.247355	0.17	0.266	0.099	ACTG1	0.59	0.223977	0.18	0.338	0.16
NPAS3	0.585	0.173065	0.17	0.631	0.478	ASTN2	0.59	0.216248	0.18	0.389	0.217
PTP4A2	0.416	-0.262694	0.168	0.071	0.237	SGK3	0.411	-0.221554	0.178	0.113	0.287
TMSB4X	0.416	-0.284761	0.168	0.035	0.204	CADM1	0.589	0.282428	0.178	0.45	0.295
MACROD2	0.584	0.208111	0.168	0.402	0.242	SPOCK3	0.412	-0.286116	0.176	0.258	0.417
ST6GALNAC3	0.417	-0.241892	0.166	0.051	0.215	ATCAY	0.588	0.219491	0.176	0.208	0.033
NDRG1	0.417	-0.250667	0.166	0.045	0.21	CSMD1	0.588	0.212584	0.176	0.236	0.062
CCSER1	0.583	0.219685	0.166	0.257	0.096	PSAP	0.588	0.206735	0.176	0.4	0.224
PITPNC1	0.583	0.151004	0.166	0.315	0.142	OPHN1	0.588	0.206726	0.176	0.28	0.106
FAM171A1	0.418	-0.218083	0.164	0.068	0.23	CTNND2	0.588	0.118161	0.176	0.453	0.268
PLAAT3	0.418	-0.221638	0.164	0.045	0.208	ETV1	0.587	0.249319	0.174	0.188	0.015
CALM2	0.418	-0.278993	0.164	0.06	0.221	DBI	0.587	0.246775	0.174	0.218	0.043
RIMS2	0.582	0.218953	0.164	0.258	0.097	TNK2	0.587	0.193644	0.174	0.203	0.03
KCNIP1	0.582	0.217825	0.164	0.197	0.033	MYO1E	0.414	-0.223824	0.172	0.04	0.212
ZBTB20	0.582	0.205838	0.164	0.706	0.574	PSEN1	0.414	-0.236751	0.172	0.091	0.259
CELF2	0.582	0.182862	0.164	0.258	0.091	PRUNE2	0.414	-0.242618	0.172	0.124	0.291
PSEN1	0.419	-0.20149	0.162	0.104	0.264	WSB1	0.414	-0.260935	0.172	0.36	0.509
PHLPP1	0.419	-0.240481	0.162	0.365	0.499	FA2H	0.414	-0.279156	0.172	0.139	0.303
AC068587.4	0.581	0.243008	0.162	0.222	0.063	CLDN11	0.414	-0.343954	0.172	0.113	0.284
TCF4	0.581	0.21343	0.162	0.478	0.326	PGRMC1	0.586	0.267492	0.172	0.274	0.104
TRIM2	0.42	-0.222863	0.16	0.241	0.389	SCG2	0.586	0.258276	0.172	0.185	0.013
CLMN	0.42	-0.228024	0.16	0.053	0.21	ALK	0.586	0.235005	0.172	0.23	0.06
STMN4	0.42	-0.271087	0.16	0.085	0.241	PRRX1	0.586	0.231979	0.172	0.199	0.029
STXBP5L	0.58	0.27179	0.16	0.22	0.063	LDB3	0.415	-0.213606	0.17	0.026	0.196
TAOK3	0.58	0.210515	0.16	0.349	0.196	CLMN	0.415	-0.241016	0.17	0.037	0.206
SHC3	0.58	0.194277	0.16	0.182	0.022	PID1	0.585	0.246894	0.17	0.203	0.034
PPP1R12B	0.421	-0.207657	0.158	0.133	0.286	CLU	0.585	0.168997	0.17	0.356	0.186
NCOA7	0.421	-0.220725	0.158	0.074	0.23	HIP1R	0.585	0.167044	0.17	0.256	0.084
GNAI1	0.421	-0.267576	0.158	0.056	0.214	TBC1D12	0.416	-0.212732	0.168	0.048	0.215
RALYL	0.579	0.217045	0.158	0.214	0.057	ATP2B4	0.584	0.292224	0.168	0.269	0.106
TMEFF2	0.422	-0.217072	0.156	0.144	0.298	CALCRL	0.584	0.244034	0.168	0.181	0.014
AMER2	0.422	-0.226564	0.156	0.033	0.189	GRIA3	0.584	0.223383	0.168	0.236	0.071
RASGRF2	0.422	-0.231633	0.156	0.059	0.212	KCNMA1	0.584	0.214763	0.168	0.263	0.097
PID1	0.578	0.216006	0.156	0.184	0.03	OLFM2	0.584	0.167222	0.168	0.203	0.036
SLC24A3	0.578	0.207899	0.156	0.192	0.037	OSBPL1A	0.417	-0.205503	0.166	0.155	0.32
NTN1	0.578	0.188118	0.156	0.192	0.037	SECISBP2L	0.417	-0.217287	0.166	0.135	0.297
TSPAN5	0.423	-0.195354	0.154	0.137	0.288	SSH2	0.417	-0.239497	0.166	0.168	0.324
SLC39A11	0.423	-0.205375	0.154	0.113	0.263	SOX2	0.583	0.270632	0.166	0.197	0.033
CARNS1	0.423	-0.207023	0.154	0.019	0.173	CCDC50	0.583	0.235358	0.166	0.177	0.012
BIN1	0.423	-0.222589	0.154	0.054	0.207	SATB1	0.583	0.234564	0.166	0.196	0.031
LPGAT1	0.423	-0.225016	0.154	0.075	0.226	ZMAT3	0.583	0.219226	0.166	0.225	0.06
DPYSL2	0.423	-0.25674	0.154	0.136	0.282	TMEM108	0.582	0.287259	0.164	0.216	0.053
EVI2A	0.423	-0.279644	0.154	0.008	0.162	CASK	0.582	0.243842	0.164	0.276	0.119
GLUL	0.423	-0.286022	0.154	0.05	0.203	CANX	0.582	0.223735	0.164	0.287	0.126
PDZRN4	0.577	0.241331	0.154	0.212	0.06	ENOX1	0.419	-0.247026	0.162	0.121	0.274
REV3L	0.577	0.196632	0.154	0.325	0.175	HHIP	0.419	-0.250565	0.162	0.049	0.211
NTM	0.577	0.170189	0.154	0.557	0.417	LRRK2	0.581	0.256091	0.162	0.183	0.021
MYO1E	0.424	-0.20521	0.152	0.066	0.216	BCHE	0.581	0.241237	0.162	0.176	0.013
MOB3B	0.424	-0.211693	0.152	0.068	0.219	MAP3K1	0.581	0.229423	0.162	0.185	0.024
NECAB1	0.424	-0.215022	0.152	0.029	0.179	SHC3	0.581	0.229364	0.162	0.188	0.027
ANKIB1	0.424	-0.217892	0.152	0.158	0.305	MTSS1	0.581	0.219474	0.162	0.287	0.127
CDH10	0.576	0.208683	0.152	0.178	0.027	SDC3	0.581	0.219429	0.162	0.181	0.019
ERMN	0.425	-0.239568	0.15	0.014	0.163	SPARCL1	0.581	0.179819	0.162	0.247	0.084
TNS3	0.575	0.22034	0.15	0.174	0.025	ST6GALNAC3	0.42	-0.235357	0.16	0.053	0.21
MAP3K1	0.575	0.209602	0.15	0.169	0.019	TMEFF2	0.42	-0.249185	0.16	0.137	0.293
ZNF462	0.575	0.188188	0.15	0.22	0.071	ASTN1	0.58	0.214881	0.16	0.197	0.039
TANC2	0.575	0.183403	0.15	0.315	0.168	FCHSD2	0.58	0.197407	0.16	0.298	0.141
SRCIN1	0.426	-0.202038	0.148	0.035	0.182	EFHD1	0.421	-0.214521	0.158	0.051	0.208
ADIPOR2	0.426	-0.20893	0.148	0.053	0.199	AGTPBP1	0.421	-0.228369	0.158	0.097	0.253
FAR1	0.426	-0.215746	0.148	0.08	0.225	LPGAT1	0.421	-0.228965	0.158	0.066	0.221
AUTS2	0.426	-0.220775	0.148	0.218	0.354	PXK	0.421	-0.230805	0.158	0.091	0.245
SLCO1A2	0.426	-0.22486	0.148	0.024	0.171	NAV2	0.579	0.163117	0.158	0.349	0.189
DNAJC6	0.426	-0.230571	0.148	0.093	0.238	SNX22	0.578	0.224644	0.156	0.212	0.058
PDE8B	0.574	0.185603	0.148	0.197	0.05	IL1RAP	0.578	0.206131	0.156	0.172	0.015
RNF150	0.574	0.185276	0.148	0.18	0.032	TUBB4A	0.423	-0.179558	0.154	0.049	0.202
SYNE1	0.574	0.178744	0.148	0.32	0.177	KLHL24	0.423	-0.193096	0.154	0.174	0.328
SEMA4D	0.427	-0.183809	0.146	0.049	0.194	MBNL2	0.423	-0.198899	0.154	0.104	0.256
MBNL2	0.427	-0.190587	0.146	0.118	0.26	SRCIN1	0.423	-0.211939	0.154	0.026	0.178
ARHGAP21	0.427	-0.191479	0.146	0.273	0.405	RNASE1	0.423	-0.221029	0.154	0.075	0.228
ANK3	0.427	-0.212597	0.146	0.33	0.455	B3GNT7	0.577	0.25373	0.154	0.157	0.004
ENOX1	0.427	-0.214904	0.146	0.138	0.279	ITGA8	0.577	0.181052	0.154	0.179	0.025
LPAR1	0.427	-0.244659	0.146	0.04	0.185	POLR2F	0.424	-0.198958	0.152	0.08	0.23
CHST9	0.573	0.224348	0.146	0.173	0.028	SASH1	0.424	-0.216012	0.152	0.11	0.257
SLAIN1	0.428	-0.217613	0.144	0.161	0.301	TSPAN5	0.424	-0.236435	0.152	0.135	0.283
STMN1	0.428	-0.264038	0.144	0.047	0.19	DNAJC6	0.424	-0.244246	0.152	0.084	0.233
EGFR	0.572	0.225155	0.144	0.173	0.03	ADGRB3	0.576	0.218258	0.152	0.492	0.357
ITPR2	0.572	0.201883	0.144	0.226	0.083	PLPP3	0.576	0.209754	0.152	0.276	0.128
CRB1	0.572	0.196961	0.144	0.206	0.064	PDE8B	0.576	0.200529	0.152	0.207	0.055
SORCS1	0.572	0.194681	0.144	0.206	0.064	CDH13	0.576	0.199351	0.152	0.245	0.098
TOX	0.572	0.194338	0.144	0.189	0.045	HNRNPK	0.576	0.195915	0.152	0.285	0.132
ATP2B4	0.572	0.182891	0.144	0.244	0.102	THY1	0.576	0.167461	0.152	0.185	0.032
KIF26B	0.572	0.170886	0.144	0.206	0.064	ABCA8	0.425	-0.197028	0.15	0.04	0.189
MTSS1	0.572	0.169961	0.144	0.266	0.123	OTUD7A	0.425	-0.199581	0.15	0.086	0.233
TSC22D4	0.429	-0.179552	0.142	0.116	0.254	MVB12B	0.425	-0.205201	0.15	0.075	0.223
PXK	0.429	-0.190903	0.142	0.11	0.249	PAQR8	0.425	-0.20701	0.15	0.069	0.218
HHATL	0.429	-0.212367	0.142	0.013	0.155	AC005747.1	0.425	-0.217115	0.15	0.068	0.215
GPR37	0.429	-0.257909	0.142	0.017	0.158	STK32A	0.575	0.194832	0.15	0.185	0.034
HDAC9	0.571	0.199212	0.142	0.255	0.116	ARHGAP21	0.426	-0.200385	0.148	0.269	0.4
CADM1	0.571	0.189798	0.142	0.423	0.291	ANKS1B	0.426	-0.20744	0.148	0.446	0.567
BCAN	0.571	0.172134	0.142	0.164	0.021	SELENOP	0.426	-0.236438	0.148	0.174	0.315
CST3	0.571	0.160138	0.142	0.188	0.045	QDPR	0.426	-0.243251	0.148	0.09	0.237
LHPP	0.43	-0.186319	0.14	0.034	0.173	RALYL	0.574	0.220172	0.148	0.21	0.062
S100B	0.43	-0.225561	0.14	0.082	0.219	ADARB2	0.574	0.213685	0.148	0.285	0.141
SDC3	0.57	0.171698	0.14	0.155	0.015	MPPED2	0.574	0.19983	0.148	0.188	0.042
OLFM2	0.57	0.15904	0.14	0.172	0.032	ZEB1	0.574	0.194176	0.148	0.183	0.037
SAMD12	0.431	-0.184489	0.138	0.068	0.206	TRIO	0.574	0.186067	0.148	0.269	0.121
SLC25A13	0.431	-0.203539	0.138	0.063	0.2	USP54	0.427	-0.174993	0.146	0.097	0.242
HSPA2	0.431	-0.230053	0.138	0.025	0.163	SEMA4D	0.427	-0.191991	0.146	0.044	0.189
DMD	0.569	0.193586	0.138	0.453	0.334	AKAP6	0.427	-0.20444	0.146	0.256	0.389
CADPS	0.569	0.188601	0.138	0.224	0.086	SLC25A13	0.427	-0.205517	0.146	0.049	0.196
CACNG4	0.569	0.182903	0.138	0.152	0.014	SLCO1A2	0.427	-0.228557	0.146	0.02	0.166
SLC30A9	0.432	-0.174166	0.136	0.086	0.218	UST	0.573	0.216927	0.146	0.19	0.046
GAB1	0.432	-0.185873	0.136	0.164	0.295	SLITRK2	0.573	0.210917	0.146	0.163	0.017
C10orf90	0.432	-0.202281	0.136	0.135	0.266	DAB1	0.573	0.179135	0.146	0.271	0.131
AL772307.1	0.568	0.154499	0.136	0.256	0.122	CACNG4	0.573	0.176545	0.146	0.165	0.018
TPPP	0.433	-0.178271	0.134	0.032	0.165	RPL13	0.573	0.169448	0.146	0.333	0.19
TMEM59	0.433	-0.180021	0.134	0.089	0.22	NPAS3	0.573	0.13095	0.146	0.627	0.483
KLK6	0.433	-0.197443	0.134	0.013	0.147	PLAAT3	0.428	-0.189804	0.144	0.059	0.202
ARPP21	0.567	0.199509	0.134	0.161	0.028	MOB3B	0.428	-0.195181	0.144	0.069	0.214
GSG1L	0.567	0.180262	0.134	0.168	0.034	FAM171A1	0.428	-0.198466	0.144	0.082	0.224
NTN4	0.567	0.168189	0.134	0.157	0.024	FEZ1	0.428	-0.206645	0.144	0.106	0.246
VWA1	0.434	-0.162545	0.132	0.047	0.177	ANK3	0.428	-0.219053	0.144	0.331	0.451
TBC1D12	0.434	-0.17727	0.132	0.089	0.218	PEBP1	0.428	-0.240523	0.144	0.362	0.476
GPR17	0.566	0.240312	0.132	0.142	0.01	MALAT1	0.428	-0.258011	0.144	0.203	0.333
GRIA3	0.566	0.211625	0.132	0.198	0.067	FYN	0.572	0.180479	0.144	0.327	0.187
FYN	0.566	0.200737	0.132	0.312	0.183	HSPA5	0.572	0.162396	0.144	0.216	0.071
RAB3IP	0.566	0.184504	0.132	0.172	0.041	ADIPOR2	0.429	-0.194634	0.142	0.053	0.194
FAM110B	0.566	0.176478	0.132	0.153	0.021	SAMD12	0.429	-0.194692	0.142	0.06	0.201
DIAPH2	0.566	0.161717	0.132	0.239	0.109	ITM2A	0.571	0.231471	0.142	0.152	0.011
AGPAT4	0.435	-0.162287	0.13	0.096	0.222	NSG2	0.571	0.216541	0.142	0.176	0.036
ARAP2	0.435	-0.18881	0.13	0.089	0.217	TOX	0.571	0.198461	0.142	0.19	0.05
JAM3	0.435	-0.207181	0.13	0.068	0.195	MAGED1	0.571	0.174603	0.142	0.166	0.025
OPALIN	0.435	-0.244358	0.13	0.015	0.145	NECAB1	0.43	-0.180869	0.14	0.035	0.174
CAMSAP2	0.565	0.191697	0.13	0.226	0.097	CARNS1	0.43	-0.188077	0.14	0.027	0.168
AKT3	0.565	0.166391	0.13	0.355	0.233	DLC1	0.43	-0.199011	0.14	0.17	0.306
MIAT	0.565	0.162111	0.13	0.163	0.032	GAB2	0.43	-0.200262	0.14	0.154	0.289
USP54	0.436	-0.172594	0.128	0.121	0.245	AGPAT4	0.43	-0.211023	0.14	0.082	0.218
IQGAP1	0.436	-0.172978	0.128	0.045	0.172	ITPR2	0.57	0.196035	0.14	0.227	0.088
AC005747.1	0.436	-0.173493	0.128	0.093	0.218	CDH10	0.57	0.193612	0.14	0.172	0.032
GAB2	0.436	-0.178793	0.128	0.167	0.293	SETD5	0.57	0.165576	0.14	0.269	0.13
YWHAQ	0.436	-0.181453	0.128	0.067	0.195	TMBIM6	0.57	0.146098	0.14	0.411	0.27
SERINC1	0.436	-0.18959	0.128	0.049	0.175	GAPDH	0.57	0.118591	0.14	0.382	0.238
ACTB	0.436	-0.226781	0.128	0.275	0.385	ARPP21	0.569	0.177932	0.138	0.17	0.032
FLRT2	0.564	0.191688	0.128	0.164	0.037	TNKS	0.569	0.17456	0.138	0.283	0.151
POU6F2	0.564	0.181958	0.128	0.163	0.035	LINGO1	0.569	0.148612	0.138	0.155	0.017
PLPP4	0.564	0.167946	0.128	0.17	0.042	ATP9A	0.432	-0.153836	0.136	0.088	0.225
NFIA	0.564	0.15904	0.128	0.384	0.258	DPYSL5	0.432	-0.180534	0.136	0.075	0.21
LINC00937	0.564	0.144522	0.128	0.175	0.048	SEMA3E	0.568	0.181065	0.136	0.183	0.047
DPP10	0.564	-0.34876	0.128	0.39	0.224	RNF150	0.568	0.174279	0.136	0.172	0.037
ZDHHC9	0.437	-0.137897	0.126	0.059	0.184	CALR	0.568	0.155087	0.136	0.216	0.081
PTK2	0.437	-0.163656	0.126	0.307	0.421	C10orf90	0.433	-0.195516	0.134	0.133	0.262
ELL2	0.437	-0.16803	0.126	0.053	0.177	KLHL32	0.433	-0.201798	0.134	0.112	0.241
ZDHHC20	0.437	-0.171772	0.126	0.064	0.187	ANKIB1	0.433	-0.202998	0.134	0.172	0.3
ATP1B1	0.437	-0.172383	0.126	0.032	0.157	DOCK4	0.433	-0.213156	0.134	0.23	0.352
EEF1A1	0.437	-0.180125	0.126	0.285	0.399	PTP4A2	0.433	-0.213331	0.134	0.099	0.231
WSB1	0.437	-0.190283	0.126	0.407	0.511	SPOCK1	0.567	0.195409	0.134	0.51	0.388
NOL4	0.563	0.20376	0.126	0.155	0.031	MPZL1	0.567	0.194732	0.134	0.154	0.02
MKLN1	0.563	0.179366	0.126	0.406	0.29	FAM110B	0.567	0.179085	0.134	0.159	0.025
ADGRG1	0.563	0.169092	0.126	0.15	0.024	ESRRG	0.567	0.172352	0.134	0.223	0.091
SEMA3E	0.563	0.164874	0.126	0.168	0.043	REV3L	0.567	0.171625	0.134	0.309	0.18
NBEA	0.563	0.155728	0.126	0.236	0.113	NTN4	0.567	0.162479	0.134	0.163	0.028
TNK2	0.563	0.144341	0.126	0.154	0.027	TESK2	0.434	-0.170232	0.132	0.049	0.18
ATCAY	0.563	0.144119	0.126	0.155	0.03	KIF1B	0.434	-0.173414	0.132	0.256	0.376
NTRK2	0.562	0.209613	0.124	0.237	0.113	BAALC	0.566	0.176437	0.132	0.174	0.041
PCDH17	0.562	0.184456	0.124	0.247	0.125	TCF4	0.566	0.162976	0.132	0.453	0.332
STK32B	0.562	0.164468	0.124	0.149	0.027	ZDHHC20	0.435	-0.172675	0.13	0.055	0.184
OLIG1	0.562	0.162443	0.124	0.275	0.152	BIN1	0.435	-0.196023	0.13	0.073	0.201
OLIG2	0.562	0.161283	0.124	0.224	0.1	NT5E	0.565	0.242797	0.13	0.135	0.006
GLTP	0.438	-0.163422	0.124	0.067	0.189	CDH19	0.565	0.195535	0.13	0.223	0.094
PICALM	0.438	-0.165874	0.124	0.119	0.24	BRINP1	0.565	0.168775	0.13	0.163	0.033
RNF13	0.438	-0.182705	0.124	0.107	0.227	MKLN1	0.565	0.164723	0.13	0.413	0.294
LIPA	0.438	-0.203125	0.124	0.049	0.171	SCRG1	0.565	0.158528	0.13	0.155	0.026
LAMP1	0.438	-0.216434	0.124	0.077	0.198	CCSER1	0.565	0.157377	0.13	0.23	0.102
TTTY14	0.561	0.178708	0.122	0.232	0.112	GNPTAB	0.564	0.224585	0.128	0.168	0.041
APCDD1	0.561	0.170599	0.122	0.184	0.062	ZCCHC24	0.564	0.185305	0.128	0.249	0.123
CSGALNACT1	0.561	0.158172	0.122	0.182	0.06	CSPG4	0.564	0.170775	0.128	0.137	0.009
TNKS	0.561	0.146826	0.122	0.267	0.147	LMO4	0.564	0.160271	0.128	0.172	0.044
CSPG4	0.561	0.142823	0.122	0.128	0.005	ACTB	0.564	0.136233	0.128	0.505	0.376
EPB41L2	0.439	-0.165726	0.122	0.101	0.223	TJP1	0.437	-0.178222	0.126	0.185	0.306
EIF1	0.439	-0.167249	0.122	0.055	0.177	IQGAP1	0.437	-0.179257	0.126	0.042	0.168
MAP1B	0.439	-0.205174	0.122	0.105	0.225	BASP1	0.563	0.213418	0.126	0.168	0.041
DGKB	0.56	0.170619	0.12	0.169	0.05	ST6GAL2	0.563	0.187982	0.126	0.143	0.017
SLC1A1	0.56	0.16246	0.12	0.131	0.012	HSP90AB1	0.563	0.181391	0.126	0.287	0.165
THRB	0.56	0.161961	0.12	0.168	0.049	PLPPR5	0.563	0.177635	0.126	0.139	0.013
C1QL1	0.56	0.141117	0.12	0.128	0.008	BMP7	0.563	0.175408	0.126	0.165	0.039
KANK1	0.56	0.134407	0.12	0.304	0.186	PHYHIPL	0.563	0.140086	0.126	0.245	0.12
2020-09-04	0.44	-0.152175	0.12	0.025	0.145	HSPA8	0.563	0.139222	0.126	0.21	0.084
SEMA6A	0.44	-0.166958	0.12	0.069	0.188	C1orf61	0.563	0.131966	0.126	0.192	0.066
SUN2	0.44	-0.175623	0.12	0.041	0.161	LINC00461	0.562	0.185205	0.124	0.179	0.056
CCDC88A	0.44	-0.182085	0.12	0.285	0.393	KANK1	0.562	0.162988	0.124	0.309	0.19
NPC1	0.44	-0.215923	0.12	0.065	0.182	LDLRAD3	0.562	0.14869	0.124	0.216	0.094
SYT17	0.559	0.142231	0.118	0.147	0.03	CRTAC1	0.562	0.141308	0.124	0.144	0.02
APBB2	0.559	0.138087	0.118	0.409	0.292	BGN	0.562	0.135263	0.124	0.132	0.008
FOLH1	0.441	-0.153612	0.118	0.017	0.134	YPEL2	0.438	-0.157117	0.124	0.037	0.161
DOCK4	0.441	-0.174043	0.118	0.247	0.355	ITCH	0.438	-0.160613	0.124	0.059	0.18
ZEB2	0.441	-0.174269	0.118	0.24	0.352	FAM13C	0.438	-0.175184	0.124	0.04	0.164
ANLN	0.441	-0.19077	0.118	0.016	0.134	UBE2E2	0.438	-0.177439	0.124	0.144	0.266
SLC35F3	0.558	0.168045	0.116	0.172	0.057	LANCL1	0.438	-0.183862	0.124	0.115	0.237
ADAMTS17	0.558	0.158174	0.116	0.149	0.032	LPAR1	0.438	-0.197772	0.124	0.057	0.18
GNPTAB	0.558	0.151679	0.116	0.153	0.038	VEGFA	0.561	0.214495	0.122	0.143	0.02
DISC1	0.558	0.149952	0.116	0.146	0.031	ZDHHC14	0.561	0.194782	0.122	0.294	0.178
PIK3R1	0.558	0.130343	0.116	0.244	0.128	MSMO1	0.561	0.18359	0.122	0.19	0.069
FAM13C	0.442	-0.15629	0.116	0.051	0.167	CD59	0.561	0.155303	0.122	0.143	0.021
EPS15	0.442	-0.1586	0.116	0.053	0.169	HHATL	0.439	-0.183987	0.122	0.027	0.15
PLEKHB1	0.442	-0.172061	0.116	0.049	0.164	EPB41L2	0.439	-0.186911	0.122	0.099	0.219
AKAP6	0.442	-0.182	0.116	0.291	0.392	H3F3A	0.56	0.168634	0.12	0.238	0.12
RBMS3	0.557	0.18931	0.114	0.189	0.077	CHST9	0.56	0.164425	0.12	0.152	0.033
HECW1	0.557	0.164714	0.114	0.178	0.066	H3F3B	0.56	0.149992	0.12	0.276	0.156
PDE7B	0.557	0.163318	0.114	0.149	0.036	CADPS	0.56	0.126536	0.12	0.212	0.091
TNIK	0.557	0.136865	0.114	0.249	0.136	MT2A	0.56	0.118681	0.12	0.177	0.055
PRRX1	0.557	0.134307	0.114	0.141	0.026	EPS15	0.44	-0.133412	0.12	0.046	0.165
ST6GAL1	0.557	0.125463	0.114	0.158	0.044	TPPP	0.44	-0.164662	0.12	0.042	0.161
SLC48A1	0.443	-0.160418	0.114	0.028	0.141	FAR1	0.44	-0.17491	0.12	0.102	0.219
CYFIP2	0.556	0.207589	0.112	0.203	0.094	NDRG1	0.44	-0.183816	0.12	0.086	0.204
EHBP1	0.556	0.162375	0.112	0.218	0.107	GPM6B	0.44	-0.262517	0.12	0.773	0.77
TMEM163	0.556	0.160239	0.112	0.141	0.03	FAM171B	0.559	0.192487	0.118	0.168	0.051
TAFA2	0.556	0.152794	0.112	0.176	0.066	RCN2	0.559	0.171658	0.118	0.154	0.035
LRRN1	0.556	0.146323	0.112	0.128	0.015	APLP2	0.559	0.160323	0.118	0.166	0.048
ITGA8	0.556	0.140144	0.112	0.134	0.022	KLF12	0.559	0.149638	0.118	0.17	0.052
RUNX1T1	0.556	0.139649	0.112	0.144	0.032	ASB3	0.559	0.148385	0.118	0.238	0.121
HIP1R	0.556	0.128072	0.112	0.193	0.082	ETV5	0.559	0.138545	0.118	0.139	0.021
ELOVL1	0.444	-0.134015	0.112	0.018	0.131	OMG	0.559	0.132116	0.118	0.197	0.078
RASGRF1	0.444	-0.144245	0.112	0.013	0.125	KCNIP1	0.559	0.130908	0.118	0.157	0.039
TJP1	0.444	-0.145513	0.112	0.202	0.309	ENOSF1	0.441	-0.144929	0.118	0.048	0.165
NT5DC1	0.444	-0.155053	0.112	0.031	0.143	SLC38A1	0.558	0.157055	0.116	0.161	0.046
OTUD7A	0.444	-0.169313	0.112	0.13	0.236	FABP7	0.558	0.14878	0.116	0.121	0.005
MT3	0.555	0.152359	0.11	0.269	0.16	MIAT	0.558	0.131277	0.116	0.154	0.037
SH3D19	0.555	0.135569	0.11	0.356	0.254	AOPEP	0.442	-0.137368	0.116	0.115	0.229
PPP1R12A	0.555	0.123731	0.11	0.207	0.097	GAB1	0.442	-0.139933	0.116	0.177	0.291
DPYSL5	0.445	-0.160934	0.11	0.105	0.213	FTX	0.442	-0.140054	0.116	0.197	0.312
UBB	0.445	-0.162262	0.11	0.069	0.177	SHROOM4	0.442	-0.151371	0.116	0.086	0.2
PDE1C	0.445	-0.169578	0.11	0.107	0.215	USP32	0.442	-0.151568	0.116	0.077	0.192
SERPINE2	0.554	0.186731	0.108	0.187	0.081	PPP1R14A	0.442	-0.152354	0.116	0.077	0.19
GLCCI1	0.554	0.166686	0.108	0.155	0.047	ZNF536	0.442	-0.155502	0.116	0.022	0.137
CSRNP3	0.554	0.144284	0.108	0.172	0.064	ELL2	0.442	-0.170391	0.116	0.059	0.173
GPC6	0.554	0.144244	0.108	0.208	0.101	ZEB2	0.442	-0.18329	0.116	0.243	0.349
LRRK2	0.554	0.137696	0.108	0.127	0.019	PLXDC2	0.442	-0.200795	0.116	0.079	0.192
NEGR1	0.554	0.137314	0.108	0.283	0.176	PPP1R12A	0.557	0.208064	0.114	0.21	0.1
ESRRG	0.554	0.132313	0.108	0.196	0.088	CNN3	0.557	0.201151	0.114	0.141	0.028
LARGE1	0.554	0.13124	0.108	0.222	0.116	ATP2A2	0.557	0.170184	0.114	0.212	0.101
PTPRJ	0.554	0.123156	0.108	0.195	0.086	LRATD1	0.557	0.16133	0.114	0.119	0.005
NEBL	0.554	0.118533	0.108	0.205	0.094	ELAVL4	0.557	0.158158	0.114	0.139	0.024
NCAM2	0.554	0.105194	0.108	0.631	0.54	ACSL3	0.557	0.143629	0.114	0.225	0.113
EPHB1	0.446	-0.115234	0.108	0.119	0.226	TAFA2	0.557	0.139346	0.114	0.183	0.069
TACC1	0.446	-0.137497	0.108	0.098	0.205	ITGB8	0.557	0.129573	0.114	0.219	0.105
YPEL2	0.446	-0.140658	0.108	0.058	0.164	ZFP36L1	0.557	0.129185	0.114	0.168	0.054
SPTLC2	0.446	-0.144061	0.108	0.101	0.207	AATK	0.443	-0.177719	0.114	0.042	0.155
GJB1	0.446	-0.166276	0.108	0.016	0.123	HSPA2	0.443	-0.200393	0.114	0.046	0.158
AKAP12	0.553	0.179535	0.106	0.128	0.022	PLAT	0.556	0.192381	0.112	0.122	0.01
GAD1	0.553	0.148119	0.106	0.118	0.011	PTPRE	0.556	0.184997	0.112	0.186	0.078
BMPR2	0.553	0.142572	0.106	0.2	0.094	ABAT	0.556	0.184034	0.112	0.17	0.061
RIN2	0.553	0.139468	0.106	0.227	0.123	PDIA6	0.556	0.182472	0.112	0.146	0.036
WSCD1	0.553	0.12796	0.106	0.132	0.026	BAMBI	0.556	0.180249	0.112	0.13	0.018
RNF130	0.447	-0.108784	0.106	0.153	0.26	ITGAV	0.556	0.168035	0.112	0.203	0.092
ACTN4	0.447	-0.120369	0.106	0.158	0.26	PREX2	0.556	0.143811	0.112	0.212	0.101
GNAO1	0.447	-0.150199	0.106	0.101	0.205	CHDH	0.556	0.121163	0.112	0.132	0.02
ZNF536	0.447	-0.156976	0.106	0.035	0.14	CDK19	0.444	-0.146459	0.112	0.106	0.217
RAB40B	0.447	-0.162339	0.106	0.026	0.131	FOLH1	0.444	-0.147964	0.112	0.018	0.13
CSPG5	0.552	0.149149	0.104	0.132	0.028	BCAS3	0.444	-0.154196	0.112	0.236	0.341
CPEB4	0.552	0.141292	0.104	0.233	0.131	MYLK	0.444	-0.166944	0.112	0.035	0.147
FOXN3	0.552	0.135802	0.104	0.234	0.131	LAMP2	0.444	-0.167896	0.112	0.174	0.283
DNER	0.552	0.134483	0.104	0.3	0.196	PMP22	0.444	-0.201156	0.112	0.154	0.26
C1orf21	0.552	0.131668	0.104	0.138	0.035	ATP2B1	0.555	0.154421	0.11	0.165	0.054
GALNT10	0.552	0.131298	0.104	0.173	0.07	PLPP4	0.555	0.146155	0.11	0.155	0.046
GPR158	0.552	0.12773	0.104	0.146	0.042	IL6ST	0.555	0.140303	0.11	0.176	0.065
TRAF3IP2-AS1	0.552	0.120879	0.104	0.236	0.133	PDZRN4	0.555	0.139759	0.11	0.174	0.066
MAP3K5	0.552	0.117686	0.104	0.179	0.075	PACS2	0.445	-0.132759	0.11	0.037	0.147
BCL2L14	0.448	-0.122179	0.104	0.086	0.187	SNX29	0.445	-0.133737	0.11	0.073	0.181
CERS2	0.448	-0.135507	0.104	0.02	0.124	ARID4B	0.445	-0.145209	0.11	0.157	0.265
ATP9A	0.448	-0.144916	0.104	0.126	0.227	KLK6	0.445	-0.165583	0.11	0.033	0.142
CDKN1C	0.448	-0.145363	0.104	0.023	0.126	ERMN	0.445	-0.174273	0.11	0.048	0.157
POLR2F	0.448	-0.148889	0.104	0.131	0.232	MAP1B	0.445	-0.179764	0.11	0.113	0.221
KLHL32	0.448	-0.166098	0.104	0.143	0.244	NEGR1	0.554	0.147233	0.108	0.285	0.179
APP	0.448	-0.173827	0.104	0.406	0.483	CYFIP2	0.554	0.144992	0.108	0.203	0.097
BAALC	0.551	0.180152	0.102	0.14	0.038	LRP4	0.554	0.142739	0.108	0.15	0.043
TSC22D1	0.551	0.141215	0.102	0.191	0.09	NFIA	0.554	0.14195	0.108	0.364	0.263
LPP	0.551	0.135614	0.102	0.221	0.122	COL20A1	0.554	0.117651	0.108	0.113	0.006
PREX2	0.551	0.135022	0.102	0.2	0.098	SLC30A9	0.446	-0.116034	0.108	0.104	0.213
KLHL7	0.551	0.133278	0.102	0.142	0.041	RASGRF1	0.446	-0.137678	0.108	0.013	0.121
TIAM1	0.551	0.129078	0.102	0.191	0.091	PLD1	0.446	-0.146883	0.108	0.022	0.13
ERC2	0.551	0.116925	0.102	0.197	0.094	OLFM1	0.553	0.171302	0.106	0.13	0.024
MAPK10	0.551	0.111597	0.102	0.252	0.151	COL6A1	0.553	0.14654	0.106	0.113	0.008
CMTM5	0.449	-0.127658	0.102	0.027	0.129	LRRN3	0.553	0.145751	0.106	0.119	0.014
ANAPC5	0.449	-0.130237	0.102	0.068	0.17	FLRT2	0.553	0.145342	0.106	0.148	0.042
NEO1	0.449	-0.131874	0.102	0.068	0.168	CDH2	0.553	0.138524	0.106	0.179	0.074
CPM	0.449	-0.133919	0.102	0.074	0.175	PALLD	0.553	0.128526	0.106	0.176	0.069
VRK2	0.449	-0.149484	0.102	0.054	0.154	POU6F2	0.553	0.125129	0.106	0.146	0.04
SCARB2	0.449	-0.155008	0.102	0.121	0.221	SOX4	0.553	0.124702	0.106	0.115	0.009
PSAP	0.449	-0.166025	0.102	0.134	0.234	EMILIN3	0.553	0.123127	0.106	0.11	0.003
CAMK2N1	0.449	-0.179038	0.102	0.056	0.157	ASIC1	0.553	0.11705	0.106	0.117	0.012
ST8SIA1	0.55	0.153443	0.1	0.131	0.031	CSMD2	0.553	0.110431	0.106	0.192	0.085
CDH18	0.55	0.140889	0.1	0.174	0.076	KMT5C	0.447	-0.11289	0.106	0.13	0.233
TAFA1	0.55	0.132888	0.1	0.131	0.031	PADI2	0.447	-0.145396	0.106	0.029	0.134
FXYD6	0.55	0.129359	0.1	0.173	0.073	LHPP	0.447	-0.146107	0.106	0.064	0.168
CPE	0.55	0.108907	0.1	0.182	0.082	EPHB1	0.447	-0.147295	0.106	0.121	0.223
SELENOW	0.45	-0.131387	0.1	0.051	0.151	ANLN	0.447	-0.191479	0.106	0.024	0.13
KCNMB4	0.45	-0.140778	0.1	0.029	0.129	SLC24A3	0.552	0.142346	0.104	0.146	0.043
ATG4C	0.45	-0.14125	0.1	0.042	0.141	NDFIP1	0.552	0.140362	0.104	0.236	0.135
LITAF	0.45	-0.142944	0.1	0.053	0.152	NTN1	0.552	0.131114	0.104	0.146	0.043
PPM1H	0.45	-0.143724	0.1	0.062	0.162	SCN2A	0.552	0.122521	0.104	0.13	0.026
DIP2B	0.45	-0.149387	0.1	0.194	0.286	RPS28	0.552	0.119722	0.104	0.252	0.151
SYT11	0.45	-0.193396	0.1	0.224	0.317	ATP1B1	0.448	-0.136531	0.104	0.049	0.153
FIGN	0.549	0.132686	0.098	0.146	0.049	HS3ST5	0.448	-0.141063	0.104	0.009	0.114
RAPGEF4	0.549	0.129239	0.098	0.131	0.033	PPP1R21	0.448	-0.147511	0.104	0.066	0.168
CDK14	0.549	0.125891	0.098	0.173	0.077	NT5DC1	0.448	-0.151016	0.104	0.037	0.139
GABRB3	0.549	0.120397	0.098	0.14	0.042	PKP4	0.448	-0.151715	0.104	0.194	0.295
EEPD1	0.451	-0.119013	0.098	0.041	0.138	ZNF638	0.448	-0.152705	0.104	0.25	0.345
ENDOD1	0.451	-0.13433	0.098	0.056	0.155	AC026316.4	0.448	-0.154215	0.104	0.027	0.132
PREX1	0.451	-0.135241	0.098	0.059	0.157	GNAI1	0.448	-0.171928	0.104	0.102	0.207
HSP90AB1	0.451	-0.158621	0.098	0.075	0.172	TMSB4X	0.448	-0.206517	0.104	0.097	0.197
BACE1	0.451	-0.159517	0.098	0.056	0.153	EVI2A	0.448	-0.208555	0.104	0.053	0.156
AATK	0.451	-0.16283	0.098	0.062	0.158	HSP90B1	0.551	0.182858	0.102	0.185	0.084
PRNP	0.451	-0.206811	0.098	0.104	0.199	CSRNP3	0.551	0.169943	0.102	0.168	0.068
PRICKLE1	0.548	0.150853	0.096	0.128	0.032	RPL15	0.551	0.148352	0.102	0.236	0.135
ATP1B2	0.548	0.131318	0.096	0.14	0.043	SLC1A1	0.551	0.139395	0.102	0.117	0.016
BEST3	0.548	0.12112	0.096	0.104	0.008	DSEL	0.551	0.134053	0.102	0.133	0.032
MYO16	0.548	0.119409	0.096	0.137	0.041	NOTCH2	0.551	0.127083	0.102	0.126	0.024
PRKD1	0.548	0.116335	0.096	0.153	0.058	STK32B	0.551	0.125322	0.102	0.133	0.031
ARNT2	0.548	0.110028	0.096	0.209	0.113	IFI6	0.551	0.119364	0.102	0.115	0.014
PRR5L	0.452	-0.129335	0.096	0.039	0.135	MTSS2	0.551	0.115549	0.102	0.132	0.03
PADI2	0.452	-0.132756	0.096	0.041	0.137	RAB3IP	0.551	0.111928	0.102	0.148	0.046
PLD1	0.452	-0.134759	0.096	0.038	0.133	RPL3	0.551	0.105448	0.102	0.236	0.135
AC026316.4	0.452	-0.142192	0.096	0.039	0.135	DPP10	0.551	-0.398733	0.102	0.366	0.23
CD9	0.452	-0.168614	0.096	0.034	0.13	AC020741.1	0.449	-0.114524	0.102	0.044	0.145
ASTN1	0.547	0.123631	0.094	0.131	0.037	EXOC6B	0.449	-0.13025	0.102	0.157	0.257
NRXN2	0.547	0.110066	0.094	0.142	0.049	CDC14B	0.449	-0.147545	0.102	0.101	0.2
PLEKHH2	0.547	0.106931	0.094	0.115	0.021	UGT8	0.449	-0.187614	0.102	0.203	0.299
TMBIM6	0.453	-0.109889	0.094	0.187	0.278	RPL23	0.55	0.158264	0.1	0.214	0.114
VAMP2	0.453	-0.115928	0.094	0.101	0.193	DUSP6	0.55	0.157593	0.1	0.104	0.005
ASPA	0.453	-0.126524	0.094	0.019	0.113	IDH1	0.55	0.129831	0.1	0.133	0.033
FAM124A	0.453	-0.126857	0.094	0.03	0.123	RIMS2	0.55	0.129146	0.1	0.203	0.104
PPP1R21	0.453	-0.129821	0.094	0.077	0.171	SORCS1	0.55	0.126137	0.1	0.168	0.07
RYBP	0.453	-0.13848	0.094	0.043	0.136	GLRB	0.55	0.122711	0.1	0.113	0.013
CDK19	0.453	-0.145498	0.094	0.129	0.22	DTNB	0.45	-0.118975	0.1	0.091	0.192
PDGFC	0.546	0.13344	0.092	0.111	0.02	MAP4	0.45	-0.12286	0.1	0.077	0.177
SLC44A5	0.546	0.123946	0.092	0.128	0.036	PPP1R16B	0.45	-0.131099	0.1	0.06	0.159
PTN	0.546	0.12092	0.092	0.224	0.132	DIP2C	0.45	-0.144963	0.1	0.166	0.263
LRP4	0.546	0.120605	0.092	0.131	0.04	SPRY4	0.549	0.183567	0.098	0.102	0.005
SMYD3	0.546	0.119389	0.092	0.236	0.145	DDX5	0.549	0.166044	0.098	0.239	0.144
ARHGAP31	0.546	0.118713	0.092	0.117	0.025	MYT1	0.549	0.148471	0.098	0.106	0.009
CHD9	0.546	0.118367	0.092	0.233	0.142	PRCP	0.549	0.134185	0.098	0.113	0.015
ETV1	0.546	0.115836	0.092	0.106	0.014	HDAC9	0.549	0.127649	0.098	0.216	0.121
RIMS1	0.546	0.113547	0.092	0.155	0.063	GABRB3	0.549	0.125288	0.098	0.143	0.046
SGK3	0.454	-0.122516	0.092	0.2	0.287	SGCB	0.549	0.123654	0.098	0.157	0.059
SEMA3B	0.454	-0.131865	0.092	0.041	0.132	AL772307.1	0.549	0.123535	0.098	0.223	0.127
PRRG1	0.454	-0.150665	0.092	0.025	0.116	SYT17	0.549	0.118002	0.098	0.132	0.034
CALCRL	0.545	0.126077	0.09	0.103	0.012	ARHGAP31	0.549	0.114159	0.098	0.126	0.028
GRIK4	0.545	0.120537	0.09	0.158	0.069	TTLL5	0.451	-0.124831	0.098	0.068	0.165
PXDN	0.545	0.115941	0.09	0.107	0.018	2020-09-04	0.451	-0.128915	0.098	0.044	0.141
PKNOX2	0.545	0.111142	0.09	0.122	0.031	VRK2	0.451	-0.140171	0.098	0.053	0.151
CHD7	0.545	0.107614	0.09	0.169	0.079	PDE1C	0.451	-0.157093	0.098	0.117	0.211
NKX6-2	0.455	-0.112893	0.09	0.013	0.103	JAM3	0.451	-0.164882	0.098	0.093	0.19
CORO2B	0.455	-0.118043	0.09	0.034	0.123	GPR37	0.451	-0.165725	0.098	0.055	0.153
SEC14L5	0.455	-0.12025	0.09	0.027	0.117	RGS7	0.548	0.143753	0.096	0.267	0.175
PIEZO2	0.455	-0.128169	0.09	0.059	0.147	TIMP3	0.548	0.137014	0.096	0.121	0.025
ACSL1	0.455	-0.132482	0.09	0.02	0.11	MYO16	0.548	0.120754	0.096	0.139	0.045
SPRED2	0.544	0.130802	0.088	0.117	0.03	NONO	0.548	0.119972	0.096	0.135	0.039
CACNA1D	0.544	0.124493	0.088	0.136	0.049	NECTIN3	0.548	0.115752	0.096	0.133	0.037
BASP1	0.544	0.11385	0.088	0.127	0.039	RPL13A	0.548	0.103259	0.096	0.283	0.183
LRRFIP1	0.544	0.113503	0.088	0.137	0.049	HSP90AA1	0.452	-0.112982	0.096	0.384	0.48
MCTP1	0.544	0.112398	0.088	0.142	0.055	NDE1	0.452	-0.119312	0.096	0.018	0.114
TSPAN7	0.544	0.109202	0.088	0.133	0.046	EEPD1	0.452	-0.120819	0.096	0.04	0.135
CREM	0.544	0.108524	0.088	0.123	0.036	SLC22A23	0.452	-0.125657	0.096	0.016	0.111
DNAJB2	0.456	-0.110406	0.088	0.026	0.114	PIEZO2	0.452	-0.13355	0.096	0.049	0.145
DYNC1I2	0.456	-0.111982	0.088	0.051	0.139	GUSBP3	0.452	-0.133762	0.096	0.177	0.267
ADAMTS4	0.456	-0.115963	0.088	0.026	0.114	LRRFIP2	0.452	-0.135589	0.096	0.066	0.16
ARHGEF2	0.456	-0.121158	0.088	0.058	0.145	ARAP2	0.452	-0.139247	0.096	0.119	0.212
HS3ST5	0.456	-0.123958	0.088	0.029	0.116	CDKN1C	0.452	-0.14141	0.096	0.027	0.122
MAPRE2	0.456	-0.124371	0.088	0.094	0.18	TSHZ1	0.547	0.14504	0.094	0.108	0.015
SOX2-OT	0.456	-0.12582	0.088	0.328	0.408	CRB1	0.547	0.131675	0.094	0.163	0.069
RPL13A	0.456	-0.126048	0.088	0.103	0.19	LMO3	0.547	0.131417	0.094	0.122	0.029
MYLK	0.456	-0.131287	0.088	0.062	0.149	PDGFC	0.547	0.122988	0.094	0.117	0.023
RTN3	0.456	-0.141715	0.088	0.193	0.275	NTNG1	0.547	0.121877	0.094	0.121	0.027
IGSF21	0.543	0.124695	0.086	0.106	0.02	GOLM1	0.547	0.120399	0.094	0.126	0.033
DGKI	0.543	0.115997	0.086	0.154	0.069	SLC38A2	0.547	0.120032	0.094	0.186	0.093
WWP2	0.543	0.107128	0.086	0.151	0.066	RHOBTB3	0.547	0.120008	0.094	0.221	0.128
CBR1	0.457	-0.105818	0.086	0.027	0.113	AC068587.4	0.547	0.11699	0.094	0.163	0.069
FGF1	0.457	-0.110076	0.086	0.042	0.127	RAPGEF4	0.547	0.105257	0.094	0.13	0.036
TMEM87A	0.457	-0.113861	0.086	0.135	0.219	WWOX	0.453	-0.110297	0.094	0.371	0.453
PEA15	0.457	-0.120095	0.086	0.05	0.135	FAM124A	0.453	-0.115911	0.094	0.026	0.12
TESK2	0.457	-0.12348	0.086	0.098	0.181	FBXL7	0.453	-0.122717	0.094	0.179	0.273
RXRA	0.542	0.130986	0.084	0.108	0.024	ASPA	0.453	-0.123147	0.094	0.016	0.11
CNTN4	0.542	0.124834	0.084	0.163	0.08	PRR5L	0.453	-0.125257	0.094	0.038	0.132
ACAP3	0.542	0.116494	0.084	0.122	0.039	RYR2	0.453	-0.129967	0.094	0.042	0.135
ANTXR1	0.542	0.11443	0.084	0.123	0.039	KCNMB4	0.453	-0.140412	0.094	0.033	0.126
ATP13A4	0.542	0.109792	0.084	0.116	0.031	C1orf21	0.546	0.140587	0.092	0.13	0.039
MPZL1	0.542	0.109791	0.084	0.102	0.019	PDE7B	0.546	0.126192	0.092	0.132	0.04
GRIN2B	0.542	0.108015	0.084	0.121	0.036	BTG1	0.546	0.123101	0.092	0.112	0.02
TTC28	0.542	0.10331	0.084	0.197	0.114	DIAPH2	0.546	0.120319	0.092	0.205	0.114
MEGF9	0.458	-0.105498	0.084	0.077	0.16	ADAMTS17	0.546	0.117368	0.092	0.128	0.037
DDX17	0.458	-0.109194	0.084	0.163	0.245	NRXN2	0.546	0.115979	0.092	0.144	0.052
HEPACAM	0.458	-0.112384	0.084	0.068	0.152	TMEM163	0.546	0.114213	0.092	0.126	0.034
SASH1	0.458	-0.113526	0.084	0.179	0.258	NBEA	0.546	0.103156	0.092	0.21	0.118
MEGF10	0.458	-0.11872	0.084	0.054	0.138	KIF13B	0.454	-0.114742	0.092	0.026	0.117
NDRG2	0.458	-0.16962	0.084	0.05	0.132	WDFY2	0.454	-0.115067	0.092	0.112	0.202
NMNAT2	0.541	0.130242	0.082	0.12	0.039	RASGRP3	0.454	-0.116065	0.092	0.031	0.122
NLGN3	0.541	0.123611	0.082	0.136	0.054	PPM1H	0.454	-0.128548	0.092	0.068	0.158
NTNG1	0.541	0.117285	0.082	0.107	0.024	SPTLC2	0.454	-0.14116	0.092	0.113	0.203
ABCC8	0.541	0.106955	0.082	0.104	0.022	PTMA	0.454	-0.19728	0.092	0.249	0.328
FAM184B	0.541	0.10689	0.082	0.104	0.023	PCYOX1	0.545	0.177236	0.09	0.139	0.049
NELL1	0.541	0.100209	0.082	0.137	0.056	SPCS2	0.545	0.156519	0.09	0.166	0.078
IGSF8	0.459	-0.101919	0.082	0.022	0.104	AFAP1	0.545	0.153576	0.09	0.117	0.028
RHOU	0.459	-0.104197	0.082	0.055	0.137	GLCCI1	0.545	0.146003	0.09	0.139	0.051
PACS2	0.459	-0.10528	0.082	0.067	0.149	DGKB	0.545	0.142459	0.09	0.144	0.055
PPIA	0.459	-0.106265	0.082	0.064	0.145	TNFRSF21	0.545	0.140487	0.09	0.144	0.055
GAREM1	0.459	-0.107036	0.082	0.036	0.118	PMP2	0.545	0.139366	0.09	0.152	0.062
CD47	0.459	-0.121951	0.082	0.068	0.15	CDH18	0.545	0.131722	0.09	0.168	0.08
CALM1	0.459	-0.126217	0.082	0.158	0.236	HECW1	0.545	0.126137	0.09	0.159	0.07
GOLGA7	0.459	-0.126591	0.082	0.028	0.109	SLC35F3	0.545	0.124101	0.09	0.152	0.061
PLLP	0.459	-0.126706	0.082	0.19	0.266	LAMA4	0.545	0.114378	0.09	0.11	0.019
CAMK2D	0.54	0.118995	0.08	0.174	0.094	GSG1L	0.545	0.112823	0.09	0.13	0.04
CNTN3	0.54	0.117346	0.08	0.112	0.032	SV2A	0.545	0.108437	0.09	0.152	0.062
BRINP1	0.54	0.11358	0.08	0.112	0.031	RNF130	0.455	-0.10453	0.09	0.166	0.256
MTSS2	0.54	0.10297	0.08	0.107	0.028	ATG4C	0.455	-0.115486	0.09	0.048	0.138
XKR6	0.54	0.102835	0.08	0.139	0.059	NLK	0.455	-0.115694	0.09	0.064	0.152
PLA2G4C	0.46	-0.101993	0.08	0.058	0.137	HECW2	0.455	-0.122074	0.09	0.088	0.178
FAXDC2	0.46	-0.102085	0.08	0.069	0.149	PTBP2	0.455	-0.122345	0.09	0.097	0.184
PPP1R16B	0.46	-0.104354	0.08	0.082	0.162	CPM	0.455	-0.122958	0.09	0.082	0.172
LINC00882	0.46	-0.110442	0.08	0.055	0.133	WNK1	0.455	-0.123131	0.09	0.062	0.152
DYNLL1	0.46	-0.116486	0.08	0.056	0.136	DOCK3	0.455	-0.126887	0.09	0.285	0.369
RAP1GDS1	0.46	-0.119085	0.08	0.101	0.18	BAZ2B	0.455	-0.132198	0.09	0.192	0.278
ARL8A	0.46	-0.12477	0.08	0.036	0.116	SEMA3B	0.455	-0.136289	0.09	0.04	0.129
SSH2	0.46	-0.1322	0.08	0.256	0.324	NCKAP5	0.455	-0.140792	0.09	0.124	0.213
SATB1	0.539	0.130941	0.078	0.107	0.03	TMTC4	0.455	-0.151644	0.09	0.059	0.148
ABAT	0.539	0.11405	0.078	0.137	0.059	POU3F3	0.544	0.167662	0.088	0.148	0.061
RNF157	0.539	0.113949	0.078	0.151	0.074	RUNX1T1	0.544	0.161805	0.088	0.124	0.036
LHFPL6	0.539	0.113463	0.078	0.152	0.075	NOL4	0.544	0.135832	0.088	0.122	0.035
ASB3	0.539	0.106071	0.078	0.196	0.119	CNTN3	0.544	0.131497	0.088	0.122	0.035
FAM13A	0.539	0.101356	0.078	0.128	0.05	SSPN	0.544	0.118107	0.088	0.133	0.046
CTTNBP2	0.539	0.1008	0.078	0.187	0.11	PPP3CA	0.544	0.111516	0.088	0.197	0.109
LRRFIP2	0.461	-0.101876	0.078	0.085	0.163	SPRED1	0.544	0.111274	0.088	0.144	0.056
EXOC6B	0.461	-0.102298	0.078	0.182	0.258	TNS3	0.544	0.110676	0.088	0.119	0.031
GABARAP	0.461	-0.102848	0.078	0.029	0.107	GALNT10	0.544	0.106261	0.088	0.161	0.074
SERPINI1	0.461	-0.111552	0.078	0.03	0.108	ENO1	0.544	0.105228	0.088	0.155	0.068
DUBR	0.461	-0.116237	0.078	0.047	0.125	DAG1	0.544	0.10219	0.088	0.121	0.033
CLASP2	0.461	-0.11976	0.078	0.217	0.29	PBX1	0.544	0.100522	0.088	0.225	0.137
TUBA1B	0.461	-0.120367	0.078	0.028	0.106	PLA2G4C	0.456	-0.114617	0.088	0.048	0.135
SOX8	0.538	0.117379	0.076	0.185	0.111	GLTP	0.456	-0.116399	0.088	0.097	0.184
SNAP91	0.538	0.11501	0.076	0.122	0.045	FGF1	0.456	-0.11905	0.088	0.037	0.124
PIK3C2B	0.462	-0.105867	0.076	0.047	0.124	SEC14L5	0.456	-0.119152	0.088	0.027	0.114
RASGRP3	0.462	-0.106199	0.076	0.05	0.124	ZDHHC9	0.456	-0.120905	0.088	0.091	0.179
UVRAG	0.462	-0.125676	0.076	0.11	0.183	PICALM	0.456	-0.121045	0.088	0.146	0.235
HSPA1A	0.462	-0.13525	0.076	0.029	0.104	POGZ	0.456	-0.140478	0.088	0.124	0.209
NCOA1	0.537	0.125611	0.074	0.209	0.139	PARD3	0.543	0.142542	0.086	0.216	0.131
MARK1	0.537	0.115206	0.074	0.108	0.034	ST8SIA1	0.543	0.14026	0.086	0.121	0.034
HTRA1	0.537	0.108179	0.074	0.255	0.182	ST6GAL1	0.543	0.128874	0.086	0.133	0.048
SGIP1	0.537	0.105507	0.074	0.217	0.143	RIN2	0.543	0.126412	0.086	0.208	0.127
MCF2L2	0.537	0.104661	0.074	0.135	0.061	KLHL7	0.543	0.123457	0.086	0.13	0.044
SPATA13	0.463	-0.104535	0.074	0.067	0.139	NCALD	0.543	0.110358	0.086	0.121	0.035
MIR100HG	0.463	-0.105314	0.074	0.113	0.185	CDK14	0.543	0.1051	0.086	0.165	0.08
GNAI2	0.463	-0.111028	0.074	0.116	0.189	KIAA1328	0.457	-0.100591	0.086	0.082	0.169
DLC1	0.463	-0.112278	0.074	0.239	0.307	SPATA13	0.457	-0.116863	0.086	0.053	0.137
RAC1	0.463	-0.114334	0.074	0.092	0.164	SH3PXD2A	0.457	-0.120307	0.086	0.018	0.105
KANSL1L	0.536	0.108087	0.072	0.152	0.081	KIF6	0.457	-0.121186	0.086	0.027	0.114
SCMH1	0.536	0.10294	0.072	0.154	0.083	GNAO1	0.457	-0.124456	0.086	0.117	0.201
SH3PXD2A	0.464	-0.101379	0.072	0.035	0.107	UVRAG	0.457	-0.127316	0.086	0.095	0.181
TMTC4	0.464	-0.118459	0.072	0.079	0.149	FTL	0.457	-0.131043	0.086	0.15	0.229
CLIC4	0.464	-0.12338	0.072	0.094	0.165	SUN2	0.457	-0.134881	0.086	0.071	0.156
MYCBP2	0.535	0.114349	0.07	0.167	0.099	GABRB1	0.542	0.144118	0.084	0.157	0.075
BTBD3	0.465	-0.102383	0.07	0.064	0.134	THRB	0.542	0.126216	0.084	0.137	0.054
SPARC	0.465	-0.102675	0.07	0.034	0.105	MCTP1	0.542	0.126143	0.084	0.141	0.058
ANKS1B	0.465	-0.107376	0.07	0.517	0.567	TXNIP	0.542	0.12345	0.084	0.199	0.116
RAP1A	0.465	-0.113417	0.07	0.071	0.141	ALCAM	0.542	0.123096	0.084	0.411	0.327
MALAT1	0.465	-0.140912	0.07	0.274	0.333	STXBP5L	0.542	0.120726	0.084	0.154	0.07
USP25	0.534	0.111164	0.068	0.104	0.035	FIGN	0.542	0.120163	0.084	0.137	0.053
TIMP2	0.466	-0.101351	0.068	0.069	0.137	SLC44A5	0.542	0.120091	0.084	0.122	0.039
CCP110	0.466	-0.102323	0.068	0.039	0.107	TENM1	0.542	0.115546	0.084	0.13	0.046
RPS6KA5	0.466	-0.102812	0.068	0.074	0.14	AC009041.2	0.542	0.109072	0.084	0.144	0.061
PTBP2	0.466	-0.107386	0.068	0.119	0.186	GPC6	0.542	0.102582	0.084	0.188	0.105
SERINC3	0.466	-0.111316	0.068	0.039	0.106	HIPK2	0.458	-0.10477	0.084	0.124	0.208
ERGIC1	0.533	0.107036	0.066	0.148	0.082	GAREM1	0.458	-0.109115	0.084	0.031	0.115
RAB30	0.467	-0.100063	0.066	0.08	0.146	PLPP1	0.458	-0.110885	0.084	0.044	0.127
KIF6	0.467	-0.101865	0.066	0.05	0.115	AC012158.1	0.458	-0.110996	0.084	0.026	0.109
POGZ	0.467	-0.102976	0.066	0.146	0.21	ASH1L	0.458	-0.114438	0.084	0.115	0.199
CPD	0.467	-0.10559	0.066	0.05	0.114	TOM1L2	0.458	-0.114724	0.084	0.066	0.148
TGOLN2	0.467	-0.109825	0.066	0.044	0.109	ACSL1	0.458	-0.121758	0.084	0.024	0.107
KLHL4	0.467	-0.109955	0.066	0.055	0.12	ATXN2	0.458	-0.125331	0.084	0.203	0.28
APOD	0.467	-0.109965	0.066	0.233	0.289	ANAPC5	0.458	-0.127139	0.084	0.086	0.167
RPL15	0.467	-0.117976	0.066	0.077	0.141	GJB1	0.458	-0.14085	0.084	0.037	0.119
PLXDC2	0.467	-0.146748	0.066	0.131	0.192	GLUL	0.458	-0.157334	0.084	0.115	0.196
COLGALT2	0.468	-0.109775	0.064	0.128	0.189	DPY19L3	0.541	0.133595	0.082	0.122	0.041
NIPAL3	0.469	-0.100465	0.062	0.067	0.128	HSPA13	0.541	0.120928	0.082	0.102	0.021
FADS1	0.469	-0.110129	0.062	0.061	0.123	SLC8A3	0.541	0.119727	0.082	0.102	0.02
PRKG1	0.469	-0.110475	0.062	0.065	0.126	NLGN2	0.541	0.114221	0.082	0.108	0.026
SLC1A3	0.47	-0.102221	0.06	0.131	0.19	KCNAB1	0.541	0.111277	0.082	0.148	0.067
NCAM1	0.47	-0.103625	0.06	0.354	0.398	GABRA3	0.541	0.109427	0.082	0.11	0.028
ARL6IP5	0.47	-0.112647	0.06	0.047	0.106	ACYP2	0.459	-0.107279	0.082	0.119	0.2
2020-09-08	0.472	-0.128198	0.056	0.104	0.158	DEPTOR	0.459	-0.110558	0.082	0.035	0.117
ADGRV1	0.476	-0.111227	0.048	0.062	0.108	ACTN4	0.459	-0.111077	0.082	0.179	0.256
CLU	0.48	-0.107788	0.04	0.158	0.191	PIK3C2B	0.459	-0.111506	0.082	0.04	0.122
BCAS1	0.516	0.152304	0.032	0.301	0.274	CLIC4	0.459	-0.128952	0.082	0.08	0.163
SPOCK1	0.488	-0.110757	0.024	0.384	0.391	AMER2	0.459	-0.129526	0.082	0.102	0.182
						ATP6AP2	0.54	0.122622	0.08	0.146	0.066
						ERGIC1	0.54	0.106841	0.08	0.163	0.084
						RPS3A	0.54	0.106173	0.08	0.174	0.094
						HMGCS1	0.54	0.104668	0.08	0.117	0.038
						TMEM245	0.54	0.102276	0.08	0.196	0.117
						TMC7	0.46	-0.105714	0.08	0.057	0.135
						NEO1	0.46	-0.109282	0.08	0.086	0.165
						NIPAL3	0.46	-0.109414	0.08	0.048	0.127
						DENND5A	0.46	-0.115121	0.08	0.115	0.195
						RERE	0.46	-0.120897	0.08	0.243	0.314
						DUBR	0.46	-0.12747	0.08	0.044	0.122
						LIPA	0.46	-0.127663	0.08	0.086	0.166
						HSD17B12	0.539	0.139569	0.078	0.186	0.113
						EIF2AK2	0.539	0.129793	0.078	0.119	0.042
						SPRED2	0.539	0.118002	0.078	0.11	0.033
						MAN1A2	0.539	0.113749	0.078	0.139	0.062
						MATN2	0.539	0.10199	0.078	0.15	0.072
						AC027644.4	0.461	-0.103583	0.078	0.038	0.116
						ADAMTS4	0.461	-0.106189	0.078	0.033	0.111
						DNAJB2	0.461	-0.108058	0.078	0.033	0.111
						GREB1L	0.461	-0.109721	0.078	0.04	0.118
						PRRG1	0.461	-0.135031	0.078	0.035	0.113
						TUBA1A	0.461	-0.178426	0.078	0.229	0.294
						GUCY1A2	0.538	0.129097	0.076	0.119	0.043
						KIF26B	0.538	0.126291	0.076	0.144	0.07
						SAMHD1	0.538	0.124118	0.076	0.102	0.027
						PREX1	0.462	-0.102691	0.076	0.079	0.154
						NFASC	0.462	-0.103012	0.076	0.128	0.201
						KIAA0930	0.462	-0.103088	0.076	0.035	0.11
						SPG11	0.462	-0.103865	0.076	0.064	0.138
						ARHGAP26	0.462	-0.10516	0.076	0.037	0.112
						CPQ	0.462	-0.106136	0.076	0.038	0.113
						CPEB4	0.537	0.136343	0.074	0.208	0.135
						GPR158	0.537	0.125797	0.074	0.119	0.046
						PRICKLE1	0.537	0.116364	0.074	0.108	0.035
						YBX1	0.537	0.109829	0.074	0.112	0.038
						FADS2	0.537	0.102763	0.074	0.113	0.04
						ITPKB	0.463	-0.10456	0.074	0.035	0.108
						SLC4A8	0.463	-0.107021	0.074	0.049	0.122
						RAP1GDS1	0.463	-0.112696	0.074	0.104	0.177
						BTBD3	0.463	-0.113069	0.074	0.059	0.131
						PAG1	0.536	0.117091	0.072	0.122	0.051
						PPT1	0.536	0.11384	0.072	0.113	0.041
						TAOK3	0.536	0.108063	0.072	0.269	0.203
						PAM	0.536	0.105978	0.072	0.102	0.031
						TJP2	0.464	-0.101247	0.072	0.031	0.102
						DIXDC1	0.464	-0.103247	0.072	0.051	0.122
						SESTD1	0.464	-0.103413	0.072	0.057	0.128
						PSMA3-AS1	0.464	-0.108748	0.072	0.112	0.181
						RYBP	0.464	-0.123907	0.072	0.062	0.132
						RAP2A	0.535	0.135161	0.07	0.108	0.038
						PAK3	0.535	0.110287	0.07	0.11	0.041
						INSR	0.465	-0.10123	0.07	0.133	0.201
						OPALIN	0.465	-0.139236	0.07	0.071	0.14
						RTN1	0.534	0.130648	0.068	0.185	0.118
						SELENOT	0.534	0.125967	0.068	0.141	0.074
						RDH11	0.534	0.102448	0.068	0.124	0.057
						RAB40B	0.466	-0.115909	0.068	0.06	0.127
						SC5D	0.533	0.111378	0.066	0.13	0.064
						TAFA1	0.533	0.101316	0.066	0.101	0.035
						ENDOD1	0.467	-0.101918	0.066	0.088	0.151
						IGSF11	0.467	-0.112933	0.066	0.046	0.111
						GPC5	0.467	-0.116524	0.066	0.073	0.137
						CLASP2	0.467	-0.118026	0.066	0.229	0.288
						BACE1	0.467	-0.11909	0.066	0.084	0.149
						DPYSL2	0.467	-0.12408	0.066	0.216	0.276
						FTH1	0.467	-0.217253	0.066	0.452	0.464
						ARNT2	0.532	0.104989	0.064	0.179	0.117
						MIR100HG	0.468	-0.102076	0.064	0.121	0.182
						ARHGAP12	0.531	0.118363	0.062	0.11	0.049
						PDIA3	0.531	0.106226	0.062	0.154	0.093
						PLEKHB1	0.469	-0.117264	0.062	0.099	0.159
						RBBP6	0.53	0.123545	0.06	0.124	0.066
						RBFOX1	0.47	-0.243259	0.06	0.331	0.364
						KANSL1L	0.529	0.11094	0.058	0.141	0.084
						ADGRV1	0.471	-0.115788	0.058	0.051	0.107
						SNX13	0.528	0.104537	0.056	0.101	0.046
						KLHL4	0.473	-0.103422	0.054	0.066	0.118
						CCDC88A	0.473	-0.107219	0.054	0.34	0.388
						SLAIN1	0.473	-0.108355	0.054	0.249	0.294
						RAB2A	0.526	0.106736	0.052	0.168	0.119
						PRKG1	0.475	-0.103315	0.05	0.075	0.123
						PRXL2A	0.523	0.114307	0.046	0.119	0.073
						STMN1	0.477	-0.139056	0.046	0.143	0.183
						DTNA	0.483	-0.144286	0.034	0.177	0.201

## Sheet: Tab 4
Tab 4: Primary neuron marker genes
Exc_Neuron1						Exc_Neuron2						Int_Neuron
gene	myAUC	avg_diff	power	pct.1	pct.2	gene	myAUC	avg_diff	power	pct.1	pct.2	gene	myAUC	avg_diff	power	pct.1	pct.2
RBFOX1	0.94	1.42535	0.88	0.982	0.347	SYT1	0.932	1.85313	0.864	0.894	0.068	SNHG14	0.909	1.28197	0.818	0.908	0.215
MEG3	0.937	1.53285	0.874	0.894	0.037	SNAP25	0.921	1.56758	0.842	0.858	0.038	SYT1	0.901	1.47344	0.802	0.845	0.067
SYT1	0.927	1.35362	0.854	0.889	0.055	MAP1B	0.885	1.35507	0.77	0.87	0.212	CNTNAP2	0.895	1.29915	0.79	0.893	0.26
SNHG14	0.896	1.10483	0.792	0.899	0.206	RTN1	0.881	1.37642	0.762	0.821	0.113	DLGAP1	0.875	1.12841	0.75	0.838	0.159
OPCML	0.889	1.10819	0.778	0.869	0.129	GNAS	0.878	1.27755	0.756	0.854	0.176	RBFOX1	0.858	1.23427	0.716	0.889	0.357
CELF2	0.884	1.09236	0.768	0.818	0.082	NRGN	0.864	1.04514	0.728	0.736	0.013	PCDH9	0.153	-1.07878	0.694	0.476	0.912
LRP1B	0.881	1.187	0.762	0.921	0.326	QKI	0.137	-1.22673	0.726	0.102	0.795	GPM6B	0.153	-1.33809	0.694	0.159	0.776
QKI	0.128	-1.2772	0.744	0.113	0.805	UCHL1	0.851	1.16567	0.702	0.732	0.042	MEG3	0.841	1.00732	0.682	0.731	0.051
NRXN1	0.864	0.96912	0.728	0.838	0.156	GPM6A	0.836	1.17385	0.672	0.78	0.166	PLP1	0.164	-2.04768	0.672	0.129	0.736
PLP1	0.149	-2.16792	0.702	0.093	0.745	CALM3	0.826	0.756892	0.652	0.683	0.04	FGF14	0.832	0.933893	0.664	0.727	0.082
RALYL	0.849	1.0279	0.698	0.728	0.048	BASP1	0.824	1.2154	0.648	0.675	0.037	NRXN3	0.825	0.903665	0.65	0.863	0.335
FAM155A	0.848	0.885701	0.696	0.781	0.122	CALM1	0.822	0.972265	0.644	0.789	0.227	ERBB4	0.821	1.06166	0.642	0.823	0.355
MIAT	0.847	0.906401	0.694	0.712	0.022	TUBA1B	0.819	0.839767	0.638	0.711	0.096	TCF4	0.815	0.711933	0.63	0.852	0.329
DPP10	0.847	0.898796	0.694	0.892	0.216	STMN2	0.819	0.782292	0.638	0.646	0.012	QKI	0.201	-0.981675	0.598	0.332	0.793
NRG1	0.846	0.984922	0.692	0.73	0.068	VSNL1	0.818	0.947884	0.636	0.646	0.015	GRIK2	0.796	0.882659	0.592	0.649	0.08
CADPS	0.845	0.8485	0.69	0.748	0.077	HSP90AB1	0.818	0.859388	0.636	0.756	0.161	GNAS	0.792	0.962401	0.584	0.716	0.177
DLGAP1	0.838	0.852117	0.676	0.781	0.151	PLP1	0.191	-1.59858	0.618	0.15	0.735	KAZN	0.768	0.685284	0.536	0.727	0.25
PDE4D	0.836	0.861483	0.672	0.799	0.19	PCDH9	0.192	-0.903834	0.616	0.553	0.911	GRIP1	0.767	0.722755	0.534	0.568	0.044
FRMPD4	0.835	0.892914	0.67	0.7	0.047	CHN1	0.807	0.946809	0.614	0.659	0.066	NXPH1	0.765	0.641728	0.53	0.572	0.044
KALRN	0.83	0.871058	0.66	0.722	0.088	THY1	0.802	0.792178	0.604	0.626	0.03	FRMD4A	0.764	0.626288	0.528	0.672	0.181
NRG3	0.829	0.840295	0.658	0.802	0.171	IL1RAPL1	0.2	-0.979575	0.6	0.167	0.713	TF	0.237	-0.966312	0.526	0.03	0.549
MDGA2	0.828	0.862797	0.656	0.771	0.177	YWHAB	0.795	0.968865	0.59	0.691	0.152	CADPS	0.762	0.602617	0.524	0.605	0.088
FRMD4A	0.827	0.77275	0.654	0.776	0.171	YWHAG	0.795	0.87912	0.59	0.622	0.045	PLCB1	0.759	0.712809	0.518	0.613	0.118
GPM6B	0.176	-1.22965	0.648	0.254	0.783	EIF4A2	0.794	0.871338	0.588	0.659	0.092	MBP	0.241	-0.877693	0.518	0.122	0.602
KIAA1217	0.817	0.963547	0.634	0.682	0.081	ENC1	0.786	0.88744	0.572	0.577	0.007	GABRB2	0.757	0.661668	0.514	0.542	0.032
HS3ST4	0.809	0.941882	0.618	0.646	0.043	MAGI2	0.218	-0.815264	0.564	0.175	0.706	ZNF385D	0.756	0.743925	0.512	0.557	0.061
DSCAM	0.794	0.572497	0.588	0.73	0.132	CLU	0.777	0.841739	0.554	0.687	0.185	NRG3	0.756	0.588886	0.512	0.69	0.181
ADGRB3	0.793	0.711367	0.586	0.835	0.348	ATP2B1	0.775	0.861993	0.55	0.589	0.051	ATP8A2	0.752	0.642072	0.504	0.561	0.07
NEGR1	0.788	0.671362	0.576	0.709	0.168	DLG2	0.228	-0.816055	0.544	0.272	0.744	GRIA1	0.752	0.617476	0.504	0.528	0.028
RGS7	0.787	0.763907	0.574	0.689	0.164	RTN3	0.771	0.758543	0.542	0.732	0.266	GRIK1	0.751	0.868841	0.502	0.542	0.055
PHACTR1	0.78	0.680274	0.56	0.661	0.126	TSPAN7	0.77	0.70875	0.54	0.577	0.045	GRIN2A	0.75	0.729809	0.5	0.539	0.048
MBP	0.228	-0.908316	0.544	0.092	0.61	ATP1A1	0.768	0.822165	0.536	0.626	0.118	CELF4	0.75	0.609695	0.5	0.531	0.035
CNTNAP2	0.768	0.672343	0.536	0.732	0.255	TMTC2	0.234	-0.833042	0.532	0.065	0.589	OPCML	0.749	0.652992	0.498	0.631	0.142
KCNIP4	0.766	0.863714	0.532	0.627	0.123	CPE	0.764	0.735059	0.528	0.593	0.082	UNC5D	0.748	0.840206	0.496	0.531	0.048
TF	0.236	-0.977858	0.528	0.038	0.556	DKK3	0.763	0.906314	0.526	0.553	0.034	FXYD6	0.744	0.620889	0.488	0.554	0.073
RYR2	0.762	0.73157	0.524	0.612	0.121	CTNNA3	0.24	-0.861871	0.52	0.098	0.593	SNAP25	0.744	0.616593	0.488	0.528	0.041
TMTC2	0.239	-0.829828	0.522	0.098	0.596	PREPL	0.759	0.964703	0.518	0.598	0.107	ST18	0.257	-0.79178	0.486	0.022	0.503
FGF14	0.759	0.603172	0.518	0.594	0.076	SERINC1	0.759	0.709725	0.518	0.65	0.164	RNF220	0.257	-0.79432	0.486	0.103	0.564
ASIC2	0.755	0.925058	0.51	0.561	0.074	FXYD6	0.759	0.601347	0.518	0.585	0.073	PTGDS	0.258	-0.766086	0.484	0.026	0.505
LRRTM4	0.754	0.765499	0.508	0.609	0.121	MBP	0.242	-0.842995	0.516	0.11	0.602	TMEM144	0.258	-0.786017	0.484	0.041	0.515
PLCB1	0.753	0.611482	0.506	0.602	0.112	FRMD5	0.244	-0.75244	0.512	0.077	0.583	CTNNA3	0.262	-0.80738	0.476	0.173	0.593
ZBTB20	0.248	-0.727493	0.504	0.113	0.593	ENO2	0.755	0.642282	0.51	0.537	0.032	SLC6A1	0.735	0.947595	0.47	0.546	0.096
GPM6A	0.75	0.634267	0.5	0.656	0.16	CLSTN1	0.754	0.810846	0.508	0.589	0.11	SLC44A1	0.266	-0.687379	0.468	0.107	0.554
TMEM144	0.25	-0.801705	0.5	0.029	0.522	NEFL	0.754	0.741156	0.508	0.512	0.004	FAM155A	0.732	0.575661	0.464	0.587	0.133
PTGDS	0.252	-0.782116	0.496	0.02	0.511	OLFM1	0.753	0.746697	0.506	0.524	0.021	GPM6A	0.731	0.578226	0.462	0.627	0.167
DCLK1	0.746	0.544261	0.492	0.57	0.084	STXBP1	0.752	0.684129	0.504	0.528	0.029	KCNC2	0.731	0.573604	0.462	0.469	0.007
ERC2	0.741	0.573635	0.482	0.558	0.088	DNM1	0.751	0.665773	0.502	0.516	0.016	GRM5	0.729	0.554277	0.458	0.517	0.066
ST18	0.259	-0.786735	0.482	0.034	0.51	GPM6B	0.249	-0.878807	0.502	0.394	0.773	GRIN2B	0.721	0.492454	0.442	0.476	0.036
CTNNA3	0.259	-0.818259	0.482	0.172	0.599	CALM2	0.75	0.75287	0.5	0.663	0.208	NRXN1	0.72	0.540275	0.44	0.598	0.168
NRXN3	0.74	0.594393	0.48	0.746	0.33	IDS	0.749	0.639021	0.498	0.549	0.059	CNTN5	0.716	0.676453	0.432	0.494	0.078
RIMS2	0.74	0.576735	0.48	0.558	0.094	PPP2R2B	0.251	-0.796836	0.498	0.215	0.65	GAD1	0.716	0.56549	0.432	0.443	0.012
BASP1	0.739	0.682375	0.478	0.509	0.032	SPARCL1	0.747	0.946909	0.494	0.557	0.083	MAP2	0.716	0.457095	0.432	0.502	0.074
SLC8A1	0.737	0.59554	0.474	0.529	0.06	VAMP2	0.746	0.523077	0.492	0.642	0.183	CNP	0.286	-0.776598	0.428	0.055	0.473
CELF4	0.737	0.54885	0.474	0.501	0.028	KLC1	0.744	0.620265	0.488	0.52	0.038	DAB1	0.714	0.554523	0.428	0.535	0.129
FGF12	0.737	0.516029	0.474	0.558	0.087	GABRB2	0.742	0.696314	0.484	0.512	0.033	RGS7	0.713	0.567511	0.426	0.568	0.173
CACNA1A	0.736	0.503187	0.472	0.61	0.159	ZBTB20	0.258	-0.686415	0.484	0.118	0.586	ADARB2	0.712	0.808015	0.424	0.528	0.14
FRMD5	0.264	-0.71138	0.472	0.149	0.589	PRKCB	0.739	0.655655	0.478	0.561	0.098	DPP6	0.712	0.471844	0.424	0.616	0.215
SLC44A1	0.266	-0.710908	0.468	0.118	0.56	TF	0.261	-0.854555	0.478	0.081	0.548	CCSER1	0.71	0.462448	0.42	0.509	0.1
ARPP21	0.732	0.686042	0.464	0.484	0.024	YWHAH	0.736	0.686555	0.472	0.488	0.018	XKR4	0.709	0.558151	0.418	0.472	0.062
AGBL4	0.732	0.524313	0.464	0.565	0.116	GAPDH	0.736	0.543331	0.472	0.671	0.237	SNRPN	0.708	0.480726	0.416	0.494	0.086
SORBS2	0.73	0.610584	0.46	0.516	0.067	PPP3CA	0.735	0.722656	0.47	0.557	0.106	PIP4K2A	0.293	-0.602151	0.414	0.048	0.455
DOCK10	0.271	-0.70635	0.458	0.064	0.509	SLC17A7	0.733	0.560974	0.466	0.476	0.012	GRIA4	0.706	0.523209	0.412	0.517	0.12
PTPRD	0.727	0.546064	0.454	0.91	0.686	GDI1	0.731	0.57993	0.462	0.557	0.117	MIAT	0.706	0.514508	0.412	0.446	0.035
MAP2	0.727	0.510073	0.454	0.519	0.068	TMEM144	0.27	-0.742935	0.46	0.069	0.514	FGF12	0.705	0.490855	0.41	0.498	0.095
ANKS1B	0.726	0.544487	0.452	0.859	0.557	ATP6V1B2	0.729	0.637309	0.458	0.48	0.024	PHLPP1	0.296	-0.589228	0.408	0.103	0.496
CNP	0.275	-0.817805	0.45	0.039	0.48	CELF4	0.727	0.724884	0.454	0.484	0.036	EDIL3	0.296	-0.602028	0.408	0.122	0.51
STXBP5L	0.723	0.619585	0.446	0.499	0.061	SLC44A1	0.274	-0.667696	0.452	0.114	0.553	FRMPD4	0.704	0.50205	0.408	0.461	0.059
ADGRL3	0.723	0.462335	0.446	0.612	0.177	SNHG14	0.725	0.624077	0.45	0.634	0.219	MEF2C	0.702	0.506279	0.404	0.45	0.05
PTPRG	0.721	0.492284	0.442	0.538	0.105	ST18	0.277	-0.715819	0.446	0.061	0.502	SCD	0.3	-0.868762	0.4	0.059	0.451
RNF220	0.279	-0.733922	0.442	0.169	0.568	TUBB2A	0.721	0.653225	0.442	0.451	0.011	RTN1	0.698	0.562235	0.396	0.498	0.116
NPTX1	0.72	0.517948	0.44	0.45	0.009	SLC30A9	0.721	0.544257	0.442	0.61	0.207	PDE4D	0.697	0.515379	0.394	0.565	0.201
CACNA1C	0.72	0.512356	0.44	0.506	0.075	DIRAS2	0.719	0.639653	0.438	0.447	0.011	SLC24A2	0.304	-0.629282	0.392	0.251	0.581
XKR4	0.718	0.533387	0.436	0.489	0.055	FMNL2	0.281	-0.644763	0.438	0.102	0.526	SV2A	0.696	0.44138	0.392	0.45	0.06
GRM5	0.717	0.488087	0.434	0.491	0.06	RNF220	0.281	-0.652254	0.438	0.146	0.563	SYNPR	0.693	0.708559	0.386	0.406	0.026
PRKCB	0.716	0.489049	0.432	0.516	0.092	PHLPP1	0.282	-0.615576	0.436	0.065	0.496	MACROD2	0.693	0.506144	0.386	0.59	0.247
CDH18	0.714	0.507824	0.428	0.488	0.071	PGM2L1	0.718	0.572589	0.436	0.455	0.022	NBEA	0.693	0.43982	0.386	0.494	0.116
MYT1L	0.714	0.492177	0.428	0.465	0.041	PJA2	0.717	0.676359	0.434	0.504	0.086	PAK3	0.693	0.432019	0.386	0.421	0.038
CNTNAP5	0.712	0.531148	0.424	0.502	0.092	PRNP	0.717	0.644923	0.434	0.606	0.189	PTPRT	0.687	0.508743	0.374	0.443	0.081
R3HDM1	0.712	0.484818	0.424	0.545	0.135	DOCK10	0.284	-0.597135	0.432	0.065	0.502	ADGRB3	0.685	0.453717	0.37	0.683	0.356
NRCAM	0.712	0.434984	0.424	0.547	0.12	HSP90AA1	0.715	0.605043	0.43	0.789	0.475	TMEM165	0.316	-0.552484	0.368	0.066	0.428
PIP4K2A	0.289	-0.62613	0.422	0.044	0.461	PDE4B	0.286	-0.614226	0.428	0.053	0.472	PDE4B	0.317	-0.532489	0.366	0.122	0.472
SNAP25	0.71	0.530777	0.42	0.457	0.036	PTGDS	0.286	-0.650486	0.428	0.085	0.503	LSAMP	0.682	0.429582	0.364	0.694	0.378
EDIL3	0.291	-0.612965	0.418	0.121	0.516	NDRG4	0.714	0.609956	0.428	0.447	0.022	CELF2	0.681	0.377263	0.362	0.461	0.096
PTPRT	0.708	0.481046	0.416	0.481	0.075	PKM	0.714	0.499808	0.428	0.496	0.075	MYT1L	0.68	0.378789	0.36	0.406	0.048
SCD	0.293	-0.919669	0.414	0.059	0.457	SYN2	0.712	0.570664	0.424	0.447	0.026	CACNA1A	0.68	0.371938	0.36	0.517	0.166
GALNT17	0.706	0.541413	0.412	0.468	0.069	RGS4	0.71	0.684551	0.42	0.423	0.003	LRRTM4	0.679	0.447339	0.358	0.48	0.13
LRRC7	0.704	0.436127	0.408	0.566	0.17	MEF2C	0.709	0.582962	0.418	0.463	0.05	PTPRM	0.679	0.433776	0.358	0.443	0.093
OXR1	0.7	0.443456	0.4	0.465	0.068	NPTX1	0.708	0.637581	0.416	0.431	0.016	FMNL2	0.321	-0.518109	0.358	0.203	0.525
GPRC5B	0.301	-0.65369	0.398	0.023	0.417	MAP7	0.294	-0.601327	0.412	0.061	0.467	DPYD	0.321	-0.538362	0.358	0.074	0.423
APLP1	0.303	-0.711468	0.394	0.113	0.479	NDFIP1	0.706	0.518555	0.412	0.528	0.134	CLDND1	0.321	-0.811463	0.358	0.033	0.385
PHLPP1	0.304	-0.576694	0.392	0.133	0.501	NPAS3	0.296	-0.614698	0.408	0.098	0.49	DLX6-AS1	0.678	0.517476	0.356	0.358	0.003
CACNA1B	0.696	0.499284	0.392	0.424	0.036	WSB1	0.297	-0.600522	0.406	0.118	0.509	APLP1	0.322	-0.64519	0.356	0.148	0.473
GABRB2	0.696	0.478981	0.392	0.419	0.028	NSF	0.703	0.530763	0.406	0.467	0.07	RORA	0.676	0.446827	0.352	0.542	0.203
PDZRN4	0.696	0.471042	0.392	0.444	0.059	CAMK2B	0.703	0.480777	0.406	0.443	0.041	LRRC7	0.675	0.42269	0.35	0.513	0.176
CHRM3	0.696	0.470559	0.392	0.422	0.035	SYP	0.703	0.419611	0.406	0.443	0.04	NTRK2	0.675	0.38935	0.35	0.461	0.116
KCNMA1	0.696	0.443374	0.392	0.476	0.091	RTN4	0.701	0.522238	0.402	0.793	0.542	PPP2R2B	0.326	-0.590628	0.348	0.395	0.649
TMEM165	0.305	-0.613792	0.39	0.052	0.434	SCN2A	0.699	0.622829	0.398	0.419	0.025	CSMD3	0.673	0.530775	0.346	0.439	0.105
IL1RAPL1	0.305	-0.64212	0.39	0.483	0.714	SV2B	0.699	0.576039	0.398	0.427	0.032	MOG	0.327	-0.467151	0.346	0.015	0.359
NBEA	0.695	0.405976	0.39	0.494	0.11	GABRA1	0.699	0.565424	0.398	0.411	0.014	GPRC5B	0.327	-0.579234	0.346	0.074	0.411
ATP8A2	0.694	0.464279	0.388	0.448	0.066	HSPA8	0.699	0.546637	0.398	0.472	0.083	NEGR1	0.672	0.402147	0.344	0.509	0.178
CAMK2B	0.693	0.406257	0.386	0.421	0.036	SCG5	0.698	0.565672	0.396	0.443	0.054	BASP1	0.671	0.455693	0.342	0.384	0.04
FRMD4B	0.309	-0.547576	0.382	0.034	0.413	SNRPN	0.698	0.437379	0.396	0.476	0.087	MAN2A1	0.329	-0.528285	0.342	0.07	0.403
CTNND2	0.691	0.343399	0.382	0.643	0.262	PNMA2	0.696	0.588598	0.392	0.402	0.011	GALNTL6	0.67	0.609483	0.34	0.391	0.06
GABRG3	0.689	0.470677	0.378	0.414	0.04	YWHAZ	0.696	0.474918	0.392	0.484	0.102	ARL4C	0.669	0.459585	0.338	0.343	0.006
PLEKHA5	0.689	0.351154	0.378	0.548	0.171	SV2A	0.695	0.567667	0.39	0.443	0.061	FGF13	0.669	0.442752	0.338	0.365	0.03
MEF2C	0.685	0.458107	0.37	0.414	0.045	PTPRD	0.307	-0.521307	0.386	0.358	0.695	FRMD4B	0.331	-0.49981	0.338	0.081	0.408
NLGN1	0.685	0.393017	0.37	0.589	0.227	PIP4K2A	0.307	-0.572019	0.386	0.077	0.454	GABBR2	0.668	0.41498	0.336	0.369	0.036
CLSTN2	0.684	0.462393	0.368	0.404	0.042	ATP2A2	0.693	0.646518	0.386	0.467	0.099	MOBP	0.332	-0.511683	0.336	0.026	0.359
CACNA2D3	0.683	0.413419	0.366	0.496	0.141	CAP2	0.693	0.615524	0.386	0.411	0.031	MGAT4C	0.667	0.492715	0.334	0.417	0.091
PCDH9	0.317	-0.501941	0.366	0.805	0.91	SEZ6L2	0.692	0.446785	0.384	0.443	0.067	GABRG3	0.666	0.426116	0.332	0.373	0.046
EFNA5	0.682	0.439112	0.364	0.394	0.033	TMEM165	0.31	-0.58523	0.38	0.049	0.428	DOCK5	0.336	-0.420445	0.328	0.026	0.353
CHN1	0.681	0.403178	0.362	0.422	0.063	NELL2	0.69	0.697929	0.38	0.407	0.032	DCLK1	0.663	0.370032	0.326	0.417	0.092
SPOCK3	0.319	-0.549021	0.362	0.067	0.422	TAGLN3	0.69	0.509272	0.38	0.39	0.012	CALM1	0.663	0.361885	0.326	0.542	0.229
MAP1B	0.68	0.410337	0.36	0.556	0.21	CNP	0.311	-0.692605	0.378	0.114	0.472	ZBTB20	0.337	-0.401331	0.326	0.269	0.585
CACNB2	0.68	0.383736	0.36	0.457	0.106	PPIA	0.689	0.421948	0.378	0.504	0.137	RIMS2	0.66	0.373854	0.32	0.413	0.103
MGAT4C	0.679	0.769322	0.358	0.427	0.086	APLP2	0.688	0.543407	0.376	0.419	0.047	SYNJ2	0.34	-0.469344	0.32	0.026	0.343
PPP3CA	0.679	0.432763	0.358	0.455	0.102	PSAP	0.688	0.52678	0.376	0.573	0.225	SLC8A1	0.658	0.473974	0.316	0.38	0.068
CADM2	0.678	0.318482	0.356	0.786	0.451	GAP43	0.688	0.48013	0.376	0.39	0.016	FRMD5	0.342	-0.486961	0.316	0.321	0.581
SOX2-OT	0.323	-0.540438	0.354	0.065	0.412	PRKAR1B	0.687	0.388854	0.374	0.407	0.034	SYN2	0.657	0.397826	0.314	0.339	0.027
FTH1	0.323	-0.672009	0.354	0.154	0.471	FRMD4B	0.313	-0.52523	0.374	0.037	0.408	RAB3C	0.657	0.394588	0.314	0.336	0.023
CLDND1	0.323	-0.802066	0.354	0.044	0.39	APP	0.685	0.612174	0.37	0.732	0.477	MYO16	0.656	0.370745	0.312	0.351	0.043
NRGN	0.676	0.391776	0.352	0.365	0.012	PEBP1	0.685	0.436517	0.37	0.764	0.47	MDGA2	0.656	0.327596	0.312	0.491	0.189
NPAS3	0.324	-0.518991	0.352	0.167	0.494	SERPINI1	0.683	0.504805	0.366	0.455	0.101	AUTS2	0.656	0.286705	0.312	0.627	0.343
MOBP	0.325	-0.527101	0.35	0.015	0.363	MT-CO1	0.683	0.458138	0.366	0.439	0.08	ABCA2	0.345	-0.363795	0.31	0.037	0.344
GABRB3	0.674	0.403048	0.348	0.385	0.039	MAP4K4	0.317	-0.509165	0.366	0.077	0.438	ENPP2	0.345	-0.434833	0.31	0.018	0.327
CCSER1	0.674	0.385408	0.348	0.437	0.096	NRCAM	0.682	0.462432	0.364	0.484	0.127	ATRNL1	0.654	0.359777	0.308	0.395	0.09
GRIA2	0.674	0.346844	0.348	0.47	0.122	EDIL3	0.32	-0.472775	0.36	0.163	0.509	DOCK10	0.347	-0.46359	0.306	0.221	0.501
CNTN4	0.673	0.411767	0.346	0.414	0.076	ARL6IP1	0.678	0.574811	0.356	0.439	0.093	THRB	0.652	0.356657	0.304	0.354	0.053
KHDRBS3	0.673	0.383577	0.346	0.398	0.053	SYN1	0.678	0.437523	0.356	0.366	0.011	SIK3	0.348	-0.43961	0.304	0.273	0.529
CDH20	0.327	-0.499866	0.346	0.025	0.369	SOX2-OT	0.322	-0.543803	0.356	0.057	0.407	GABRA1	0.651	0.358182	0.302	0.317	0.015
ZNF385B	0.671	0.41146	0.342	0.367	0.026	WWOX	0.323	-0.531081	0.354	0.122	0.455	KMT2A	0.651	0.295053	0.302	0.458	0.162
ATP2B1	0.671	0.399872	0.342	0.391	0.048	CCK	0.676	0.5298	0.352	0.358	0.006	DLG1	0.349	-0.430213	0.302	0.118	0.412
MCTP1	0.671	0.388058	0.342	0.39	0.051	ATP6V1A	0.676	0.519638	0.352	0.423	0.081	SLIT2	0.65	0.403329	0.3	0.339	0.043
LARGE1	0.67	0.344749	0.34	0.448	0.114	PLD3	0.676	0.346773	0.352	0.451	0.108	GAD2	0.65	0.376345	0.3	0.317	0.02
DOCK5	0.33	-0.465975	0.34	0.02	0.357	PDE8A	0.325	-0.497448	0.35	0.02	0.371	KCTD16	0.65	0.349954	0.3	0.339	0.042
SNTG1	0.669	0.400518	0.338	0.421	0.087	NAPB	0.674	0.491204	0.348	0.411	0.074	CRYAB	0.35	-0.530884	0.3	0.059	0.351
GRIN2B	0.669	0.399039	0.338	0.37	0.033	STMN1	0.674	0.475357	0.348	0.516	0.179	MAGI1	0.649	0.327133	0.298	0.52	0.241
CDH12	0.668	0.423367	0.336	0.394	0.066	SIK3	0.326	-0.484575	0.348	0.207	0.529	PTPRG	0.649	0.323981	0.298	0.406	0.112
PRKCE	0.668	0.353768	0.336	0.442	0.109	BEX1	0.673	0.496187	0.346	0.366	0.02	SPOCK2	0.647	0.303849	0.294	0.317	0.023
KHDRBS2	0.667	0.44133	0.334	0.368	0.038	DPYD	0.328	-0.520261	0.344	0.085	0.423	ELMO1	0.353	-0.43887	0.294	0.162	0.43
MAP4K4	0.333	-0.489875	0.334	0.126	0.442	SCD	0.328	-0.728881	0.344	0.118	0.45	PAM	0.646	0.374918	0.292	0.321	0.03
CRYAB	0.334	-0.574352	0.332	0.029	0.356	CREG2	0.671	0.551098	0.342	0.366	0.027	CAMK2B	0.645	0.286424	0.29	0.332	0.042
PDE8A	0.335	-0.464588	0.33	0.051	0.376	SPOCK3	0.329	-0.470365	0.342	0.077	0.417	GRIA2	0.645	0.280408	0.29	0.421	0.127
PCLO	0.664	0.383029	0.328	0.376	0.05	NPTN	0.669	0.577095	0.338	0.378	0.047	SLC5A11	0.355	-0.520407	0.29	0.033	0.319
CACNB4	0.664	0.364295	0.328	0.501	0.19	NEFM	0.669	0.565045	0.338	0.341	0.003	KIT	0.643	0.530075	0.286	0.292	0.007
DMD	0.664	0.336678	0.328	0.632	0.333	USP11	0.669	0.431222	0.338	0.378	0.044	MAP4K4	0.357	-0.435506	0.286	0.17	0.437
MACROD2	0.663	0.357179	0.326	0.552	0.243	NCDN	0.669	0.395078	0.338	0.358	0.022	MAG	0.357	-0.441656	0.286	0.015	0.299
MSRA	0.663	0.356227	0.326	0.414	0.088	OVCH1-AS1	0.668	0.413111	0.336	0.394	0.063	FTH1	0.357	-0.571429	0.286	0.229	0.466
MOG	0.337	-0.441758	0.326	0.041	0.363	RAB3A	0.668	0.33724	0.336	0.346	0.009	FSTL5	0.642	0.377609	0.284	0.339	0.061
MARCKSL1	0.337	-0.596623	0.326	0.028	0.35	PGAM1	0.667	0.385558	0.334	0.386	0.057	CALM3	0.642	0.286223	0.284	0.328	0.043
KCNQ5	0.662	0.461849	0.324	0.358	0.04	GPRC5B	0.333	-0.512385	0.334	0.081	0.41	FA2H	0.358	-0.431297	0.284	0.022	0.303
GRIA1	0.662	0.373587	0.324	0.349	0.026	TUBB	0.666	0.461431	0.332	0.366	0.036	UGT8	0.358	-0.487102	0.284	0.018	0.3
PDE4B	0.338	-0.459764	0.324	0.173	0.475	DLG1	0.334	-0.4709	0.332	0.085	0.412	TMEM132D	0.641	0.34617	0.282	0.387	0.114
ELMO1	0.34	-0.469352	0.32	0.134	0.434	AGAP1	0.335	-0.442029	0.33	0.098	0.42	CTNNA2	0.641	0.29784	0.282	0.458	0.176
SH3GL2	0.659	0.370195	0.318	0.337	0.02	FRYL	0.335	-0.461877	0.33	0.069	0.393	PTPRK	0.359	-0.380645	0.282	0.1	0.384
DGKI	0.659	0.35611	0.318	0.381	0.066	FAIM2	0.664	0.382106	0.328	0.402	0.08	ELAVL2	0.64	0.409821	0.28	0.292	0.013
MRTFB	0.656	0.358846	0.312	0.355	0.044	SARAF	0.663	0.430489	0.326	0.455	0.141	DAAM2	0.36	-0.364013	0.28	0.037	0.313
GRIK2	0.656	0.346991	0.312	0.39	0.079	CAMK2A	0.662	0.444091	0.324	0.337	0.014	PCSK6	0.36	-0.403791	0.28	0.041	0.317
CELF5	0.655	0.342288	0.31	0.334	0.024	CDH20	0.338	-0.455961	0.324	0.041	0.363	SELENOP	0.36	-0.461734	0.28	0.041	0.315
SIK3	0.345	-0.445138	0.31	0.267	0.533	UNC5C	0.338	-0.51934	0.324	0.102	0.412	CTNND2	0.639	0.207294	0.278	0.557	0.269
MAP7	0.345	-0.46166	0.31	0.178	0.47	MTCH1	0.661	0.357048	0.322	0.398	0.08	PCLO	0.638	0.341699	0.276	0.328	0.056
MAN2A1	0.345	-0.492353	0.31	0.115	0.406	CNTN1	0.66	0.459565	0.32	0.443	0.129	GABRB3	0.638	0.286463	0.276	0.321	0.045
SELENOP	0.345	-0.497726	0.31	0.011	0.32	CYFIP2	0.66	0.399503	0.32	0.407	0.097	ARHGAP21	0.363	-0.368389	0.274	0.14	0.4
PPP2R2B	0.345	-0.528827	0.31	0.442	0.651	PPP3R1	0.66	0.373953	0.32	0.337	0.018	CDH20	0.363	-0.394734	0.274	0.092	0.363
NELL2	0.653	0.373622	0.306	0.334	0.028	MOG	0.34	-0.42581	0.32	0.041	0.358	PREPL	0.636	0.401212	0.272	0.376	0.109
ATRNL1	0.653	0.335334	0.306	0.39	0.086	TCF12	0.34	-0.441746	0.32	0.069	0.384	ATP1B2	0.636	0.322164	0.272	0.317	0.046
ABCA2	0.347	-0.359796	0.306	0.046	0.348	LMO4	0.659	0.446382	0.318	0.358	0.044	IDS	0.636	0.303109	0.272	0.332	0.061
ENPP2	0.347	-0.444669	0.306	0.028	0.331	ACTG1	0.659	0.399428	0.318	0.476	0.161	CAMTA1	0.636	0.273719	0.272	0.491	0.229
AC068587.4	0.652	0.445256	0.304	0.363	0.064	SCN3B	0.659	0.364162	0.318	0.329	0.012	CDK18	0.364	-0.367718	0.272	0.022	0.291
CAMK1D	0.652	0.329282	0.304	0.424	0.129	EEF1A2	0.659	0.343363	0.318	0.341	0.025	APOD	0.364	-0.3715	0.272	0.018	0.289
TMEM108	0.651	0.311808	0.302	0.352	0.049	AC003112.1	0.657	0.419717	0.314	0.329	0.018	SLC12A2	0.364	-0.413887	0.272	0.055	0.325
PCSK6	0.349	-0.434693	0.302	0.021	0.321	GHITM	0.656	0.477276	0.312	0.329	0.02	FLRT2	0.635	0.364261	0.27	0.31	0.041
FOCAD	0.65	0.378671	0.3	0.349	0.051	MAN2A1	0.344	-0.475833	0.312	0.098	0.402	ASIC2	0.635	0.343005	0.27	0.347	0.083
SYNE1	0.65	0.315161	0.3	0.468	0.178	TMSB4X	0.655	0.473253	0.31	0.484	0.192	MAP7	0.365	-0.410557	0.27	0.218	0.466
TCF12	0.35	-0.415863	0.3	0.095	0.388	SERINC3	0.655	0.417598	0.31	0.407	0.1	CXCL14	0.634	0.755617	0.268	0.269	0.001
EPHB1	0.649	0.371994	0.298	0.493	0.214	AP2M1	0.655	0.330736	0.31	0.35	0.041	ADGRL3	0.634	0.338584	0.268	0.439	0.185
SLC4A10	0.648	0.339202	0.296	0.324	0.029	FNBP1	0.345	-0.407704	0.31	0.057	0.363	GAB1	0.366	-0.368672	0.268	0.026	0.291
LRRC4C	0.648	0.296911	0.296	0.478	0.184	GABBR2	0.654	0.45414	0.308	0.341	0.037	PLCL1	0.366	-0.40186	0.268	0.077	0.337
FA2H	0.352	-0.445258	0.296	0.013	0.307	ATP2B2	0.654	0.443932	0.308	0.333	0.029	SPP1	0.366	-0.510934	0.268	0.026	0.292
KLHL24	0.646	0.378507	0.292	0.576	0.319	TSPYL1	0.654	0.393023	0.308	0.321	0.013	CCK	0.633	0.417429	0.266	0.273	0.007
LDB2	0.645	0.36001	0.29	0.326	0.038	DOCK5	0.347	-0.398605	0.306	0.045	0.352	GABRB1	0.633	0.35613	0.266	0.336	0.074
SMYD3	0.645	0.29602	0.29	0.43	0.143	NCAM2	0.347	-0.445588	0.306	0.28	0.548	PNMA2	0.633	0.345279	0.266	0.277	0.012
RASAL2	0.644	0.3172	0.288	0.368	0.082	MOBP	0.347	-0.4619	0.306	0.053	0.358	MAL	0.367	-0.456678	0.266	0.026	0.291
KCNQ3	0.644	0.306991	0.288	0.324	0.037	ACTB	0.652	0.37461	0.304	0.646	0.377	NSG2	0.632	0.336584	0.264	0.299	0.036
RABGAP1L	0.644	0.296883	0.288	0.484	0.202	MAPT	0.652	0.36069	0.304	0.589	0.316	STXBP5L	0.632	0.305452	0.264	0.332	0.069
NKAIN2	0.644	0.290439	0.288	0.697	0.42	ERBB4	0.348	-0.405824	0.304	0.061	0.363	ADGRL2	0.632	0.299208	0.264	0.332	0.073
DAAM2	0.356	-0.376016	0.288	0.033	0.317	PLCL1	0.348	-0.450234	0.304	0.037	0.337	SLC2A13	0.632	0.295897	0.264	0.317	0.056
NTRK2	0.643	0.296381	0.286	0.401	0.112	SNCA	0.651	0.444603	0.302	0.378	0.082	SYNE1	0.632	0.267975	0.264	0.435	0.182
SLIT3	0.642	0.319496	0.284	0.324	0.043	CHGA	0.651	0.429789	0.302	0.305	0.004	AGAP1	0.368	-0.372171	0.264	0.177	0.419
UGT8	0.358	-0.485276	0.284	0.021	0.304	PTK2	0.349	-0.381472	0.302	0.122	0.418	PEX5L	0.368	-0.400855	0.264	0.155	0.401
HECW1	0.641	0.3037	0.282	0.345	0.065	SLC24A2	0.349	-0.458514	0.302	0.321	0.58	UCHL1	0.631	0.369492	0.262	0.306	0.046
ALCAM	0.359	-0.439582	0.282	0.059	0.336	GRIA2	0.65	0.389894	0.3	0.419	0.128	OXR1	0.631	0.313148	0.262	0.336	0.075
SLC5A11	0.359	-0.509034	0.282	0.047	0.323	MLLT11	0.65	0.381342	0.3	0.309	0.01	APLP2	0.631	0.301227	0.262	0.31	0.048
CHSY3	0.64	0.329178	0.28	0.324	0.048	FHIT	0.35	-0.396823	0.3	0.089	0.39	KALRN	0.631	0.296762	0.262	0.362	0.101
SPTBN4	0.64	0.304615	0.28	0.331	0.054	NCAM1	0.35	-0.409407	0.3	0.106	0.399	GSN	0.369	-0.340203	0.262	0.037	0.295
APOD	0.36	-0.379587	0.28	0.015	0.293	ATP6AP2	0.649	0.565185	0.298	0.358	0.065	MYRF	0.369	-0.377693	0.262	0.011	0.272
MAG	0.36	-0.432059	0.28	0.026	0.303	ARPP19	0.649	0.407185	0.298	0.366	0.074	EPHA6	0.63	0.304372	0.26	0.314	0.059
ZFPM2	0.639	0.33226	0.278	0.336	0.058	TMEM130	0.647	0.376109	0.294	0.341	0.052	NMNAT2	0.63	0.275108	0.26	0.299	0.041
CNTN2	0.361	-0.383183	0.278	0.033	0.308	MDH1	0.647	0.336903	0.294	0.321	0.028	MAP1B	0.63	0.267198	0.26	0.476	0.215
MAL	0.361	-0.475263	0.278	0.02	0.295	ELMO1	0.353	-0.408968	0.294	0.15	0.43	CACNB4	0.63	0.263627	0.26	0.446	0.195
FRYL	0.362	-0.408543	0.276	0.139	0.396	CADM3	0.646	0.347254	0.292	0.301	0.009	CACNA1B	0.629	0.324836	0.258	0.299	0.043
SPP1	0.362	-0.512211	0.276	0.021	0.296	OXR1	0.645	0.440108	0.29	0.358	0.075	CACNB2	0.629	0.301057	0.258	0.365	0.112
RTN1	0.637	0.33792	0.274	0.383	0.113	ENPP2	0.355	-0.414659	0.29	0.037	0.327	CNTN2	0.371	-0.346403	0.258	0.048	0.304
MAPK10	0.637	0.300604	0.274	0.419	0.15	NTRK2	0.644	0.34495	0.288	0.402	0.117	LRRC4C	0.628	0.326244	0.256	0.439	0.189
CDK18	0.363	-0.368025	0.274	0.021	0.295	ATP1B1	0.644	0.334587	0.288	0.427	0.148	CNTN4	0.628	0.319316	0.256	0.332	0.082
RYR3	0.636	0.299941	0.272	0.375	0.105	DAAM2	0.356	-0.363644	0.288	0.024	0.313	SLC12A5	0.628	0.311166	0.256	0.266	0.01
ARHGAP21	0.364	-0.363421	0.272	0.144	0.404	STMN3	0.643	0.3277	0.286	0.301	0.015	BCAS1	0.372	-0.397226	0.256	0.026	0.278
CLDN11	0.364	-0.649755	0.272	0.016	0.287	CLDND1	0.357	-0.682191	0.286	0.118	0.384	MARCKSL1	0.372	-0.503714	0.256	0.103	0.345
GABBR2	0.635	0.301689	0.27	0.303	0.033	NSG2	0.642	0.403231	0.284	0.317	0.036	EXT1	0.627	0.368806	0.254	0.347	0.098
CTNNA2	0.634	0.397357	0.268	0.435	0.173	NKAIN2	0.358	-0.430609	0.284	0.15	0.43	CLDN11	0.373	-0.621963	0.254	0.033	0.283
KCNH7	0.634	0.362446	0.268	0.291	0.026	SLC5A11	0.358	-0.493314	0.284	0.037	0.319	KIAA1217	0.626	0.400232	0.252	0.336	0.093
CALN1	0.634	0.321657	0.268	0.385	0.124	VPS35	0.641	0.479978	0.282	0.337	0.063	PLLP	0.374	-0.336699	0.252	0.015	0.265
SNRPN	0.634	0.280713	0.268	0.352	0.084	PFN2	0.641	0.466219	0.282	0.309	0.029	FGFR2	0.374	-0.351046	0.252	0.037	0.286
SHTN1	0.366	-0.406155	0.268	0.093	0.35	CFL1	0.641	0.313291	0.282	0.402	0.127	ERBIN	0.374	-0.359527	0.252	0.055	0.304
SYT7	0.633	0.303879	0.266	0.275	0.008	TTLL7	0.359	-0.392683	0.282	0.163	0.432	SCD5	0.374	-0.455391	0.252	0.218	0.444
ATP9A	0.633	0.289674	0.266	0.47	0.215	ABCA2	0.36	-0.328627	0.28	0.069	0.343	PBX1	0.625	0.318946	0.25	0.38	0.136
MYRF	0.367	-0.376801	0.266	0.011	0.276	SKP1	0.639	0.379663	0.278	0.358	0.084	KCNAB1	0.625	0.299005	0.25	0.314	0.066
BCAS1	0.367	-0.407991	0.266	0.018	0.282	BAIAP2	0.639	0.327232	0.278	0.301	0.025	CSRNP3	0.625	0.267277	0.25	0.317	0.068
THRB	0.632	0.324565	0.264	0.313	0.049	CDK18	0.361	-0.373213	0.278	0.012	0.291	PMP22	0.375	-0.402274	0.25	0.011	0.26
GAB1	0.369	-0.361358	0.262	0.036	0.295	SELENOP	0.361	-0.449258	0.278	0.041	0.315	LRP1B	0.624	0.323026	0.248	0.561	0.338
CDH10	0.63	0.339501	0.26	0.288	0.029	SULT4A1	0.638	0.388703	0.276	0.28	0.004	ASTN2	0.624	0.307333	0.248	0.45	0.219
RORA	0.63	0.258184	0.26	0.466	0.2	DCLK1	0.638	0.342602	0.276	0.366	0.093	GRM3	0.376	-0.36746	0.248	0.044	0.29
SLAIN1	0.37	-0.405515	0.26	0.043	0.299	ARHGAP21	0.362	-0.333051	0.276	0.122	0.4	TMTC2	0.376	-0.389647	0.248	0.387	0.586
LAMP2	0.37	-0.427482	0.26	0.029	0.287	DST	0.362	-0.335209	0.276	0.146	0.419	ELAVL4	0.623	0.316148	0.246	0.269	0.024
HS6ST3	0.629	0.338036	0.258	0.322	0.067	GABBR1	0.637	0.379896	0.274	0.309	0.037	TTYH2	0.377	-0.311866	0.246	0.018	0.263
PRKAG2	0.629	0.295236	0.258	0.298	0.041	BEX3	0.637	0.335338	0.274	0.321	0.047	TTLL7	0.377	-0.378814	0.246	0.21	0.432
TMEM132D	0.629	0.287684	0.258	0.363	0.111	OAZ1	0.636	0.400755	0.272	0.329	0.059	SORT1	0.377	-0.476783	0.246	0.14	0.369
TNIK	0.629	0.273139	0.258	0.394	0.136	N4BP2L2	0.364	-0.356985	0.272	0.073	0.338	AGBL4	0.622	0.308478	0.244	0.358	0.124
TTYH2	0.371	-0.327984	0.258	0.01	0.267	ZEB2	0.364	-0.379665	0.272	0.081	0.349	CACNA1C	0.622	0.306193	0.244	0.321	0.083
GSN	0.371	-0.339149	0.258	0.044	0.299	SLC12A2	0.364	-0.417585	0.272	0.057	0.325	KCNJ3	0.622	0.253557	0.244	0.277	0.033
PLLP	0.371	-0.344039	0.258	0.011	0.269	LMO3	0.635	0.429594	0.27	0.297	0.028	LAMP2	0.378	-0.41266	0.244	0.044	0.283
STRBP	0.628	0.301798	0.256	0.304	0.049	RAB6B	0.635	0.329963	0.27	0.28	0.012	TMSB4X	0.621	0.351452	0.242	0.424	0.193
PCSK2	0.628	0.2853	0.256	0.295	0.04	MALAT1	0.365	-0.258576	0.27	0.069	0.333	KIF13A	0.379	-0.342825	0.242	0.074	0.31
FNBP1	0.372	-0.335149	0.256	0.119	0.366	KIF13A	0.365	-0.377078	0.27	0.045	0.31	CNDP1	0.379	-0.406607	0.242	0.033	0.272
ERBIN	0.372	-0.356479	0.256	0.052	0.307	NUAK1	0.634	0.45114	0.268	0.333	0.073	SCG2	0.62	0.422029	0.24	0.255	0.014
2020-09-07	0.372	-0.38627	0.256	0.175	0.41	PEG3	0.634	0.414374	0.268	0.289	0.022	SMYD3	0.62	0.339011	0.24	0.376	0.147
PTMA	0.372	-0.416455	0.256	0.085	0.332	UBE2QL1	0.634	0.327145	0.268	0.272	0.005	LRFN5	0.62	0.267423	0.24	0.266	0.026
CNDP1	0.372	-0.419863	0.256	0.021	0.275	PCSK6	0.366	-0.375722	0.268	0.049	0.316	RTN3	0.62	0.222785	0.24	0.513	0.268
EXT1	0.627	0.278615	0.254	0.347	0.094	CREB5	0.366	-0.390931	0.268	0.024	0.292	C10orf90	0.38	-0.33971	0.24	0.022	0.262
DGKG	0.627	0.26664	0.254	0.326	0.071	SLC22A17	0.633	0.297132	0.266	0.354	0.091	PDE8A	0.38	-0.351016	0.24	0.14	0.37
FTX	0.627	0.228518	0.254	0.548	0.303	TSPYL4	0.632	0.42841	0.264	0.276	0.013	FRRS1L	0.619	0.283995	0.238	0.273	0.036
SCD5	0.373	-0.457609	0.254	0.229	0.447	CLTC	0.632	0.398184	0.264	0.366	0.111	PRKCE	0.619	0.270112	0.238	0.347	0.115
TANC2	0.626	0.252063	0.252	0.419	0.17	DYNC1H1	0.632	0.347978	0.264	0.398	0.139	AL772307.1	0.619	0.239526	0.238	0.362	0.126
PLCL1	0.374	-0.382961	0.252	0.097	0.34	CLSTN3	0.632	0.342058	0.264	0.276	0.014	DLC1	0.381	-0.32617	0.238	0.074	0.306
GRIN2A	0.625	0.344944	0.25	0.295	0.047	YWHAE	0.632	0.288137	0.264	0.378	0.116	OSBPL6	0.618	0.266197	0.236	0.273	0.039
LINC00632	0.625	0.304633	0.25	0.321	0.073	SLCO3A1	0.368	-0.388453	0.264	0.085	0.342	UNC80	0.618	0.247014	0.236	0.28	0.044
MMP16	0.625	0.261855	0.25	0.309	0.057	REEP5	0.631	0.36775	0.262	0.333	0.076	PLEKHH1	0.382	-0.308028	0.236	0.026	0.259
CNTN1	0.625	0.232069	0.25	0.38	0.126	2020-03-01	0.369	-0.320043	0.262	0.073	0.336	DOCK4	0.382	-0.348554	0.236	0.122	0.352
DOCK3	0.625	0.217161	0.25	0.604	0.361	FGFR2	0.369	-0.346759	0.262	0.024	0.285	ARL6IP1	0.617	0.344336	0.234	0.325	0.094
NTM	0.375	-0.36038	0.25	0.196	0.431	FUT8	0.369	-0.369685	0.262	0.028	0.288	RALYL	0.617	0.308011	0.234	0.295	0.063
ZNF385D	0.624	0.351509	0.248	0.304	0.06	CCDC88A	0.369	-0.385492	0.262	0.138	0.39	RBFOX2	0.617	0.227099	0.234	0.347	0.111
RGS6	0.624	0.317613	0.248	0.29	0.043	PRKAR1A	0.63	0.374771	0.26	0.35	0.094	PPP3CA	0.616	0.274498	0.232	0.339	0.108
CACNA1E	0.624	0.270895	0.248	0.268	0.022	DYNLL1	0.63	0.333193	0.26	0.386	0.129	SLC4A10	0.616	0.271321	0.232	0.266	0.034
PBX1	0.624	0.270153	0.248	0.38	0.133	TSC22D1	0.63	0.317475	0.26	0.35	0.093	SCN2A	0.616	0.209494	0.232	0.258	0.026
PLEKHH1	0.376	-0.319558	0.248	0.016	0.263	CRYAB	0.37	-0.457667	0.26	0.102	0.351	2020-09-07	0.384	-0.353308	0.232	0.196	0.407
FGFR2	0.376	-0.350101	0.248	0.044	0.289	VDAC1	0.629	0.425554	0.258	0.285	0.028	GPR155	0.615	0.251303	0.23	0.325	0.096
SLC17A7	0.623	0.264599	0.246	0.257	0.01	SNAP91	0.629	0.371871	0.258	0.301	0.046	CYFIP2	0.615	0.24356	0.23	0.325	0.097
SLC24A2	0.377	-0.410102	0.246	0.406	0.581	MT-CO3	0.629	0.288632	0.258	0.37	0.113	FRYL	0.385	-0.344747	0.23	0.181	0.392
CABP1	0.622	0.273659	0.244	0.268	0.025	KIF21A	0.628	0.453525	0.256	0.317	0.069	DNER	0.614	0.329088	0.228	0.424	0.199
FP700111.1	0.622	0.258533	0.244	0.363	0.12	NUDT3	0.628	0.442608	0.256	0.358	0.11	NRIP3	0.614	0.295255	0.228	0.232	0.005
ANK2	0.622	0.202331	0.244	0.681	0.453	NAP1L3	0.628	0.412273	0.256	0.268	0.013	CPEB3	0.614	0.289644	0.228	0.347	0.125
C10orf90	0.378	-0.350314	0.244	0.023	0.265	MOAP1	0.628	0.380171	0.256	0.264	0.008	KCNQ3	0.614	0.258627	0.228	0.269	0.041
PTPRN2	0.621	0.284384	0.242	0.286	0.046	FBXW7	0.628	0.337505	0.256	0.297	0.043	STMN2	0.614	0.246328	0.228	0.244	0.016
SV2B	0.621	0.271368	0.242	0.272	0.03	NRXN1	0.628	0.265246	0.256	0.431	0.17	OIP5-AS1	0.614	0.242265	0.228	0.295	0.068
GRID2	0.621	0.268906	0.242	0.412	0.173	SLAIN1	0.372	-0.406326	0.256	0.045	0.296	VAMP2	0.614	0.214456	0.228	0.41	0.185
SLC35F1	0.621	0.257653	0.242	0.314	0.073	TERF2IP	0.627	0.463794	0.254	0.366	0.123	CREB5	0.386	-0.35572	0.228	0.07	0.292
PMP22	0.379	-0.393923	0.242	0.023	0.263	ELAVL4	0.627	0.427091	0.254	0.276	0.024	LRRTM3	0.613	0.290879	0.226	0.292	0.067
ARHGAP44	0.62	0.282796	0.24	0.27	0.032	SNCB	0.627	0.268454	0.254	0.26	0.006	RUNX1T1	0.613	0.256831	0.226	0.262	0.036
SLC35F3	0.62	0.266698	0.24	0.295	0.057	GAB1	0.373	-0.346076	0.254	0.037	0.291	KCNIP4	0.612	0.350558	0.224	0.351	0.133
SCN2A	0.62	0.24521	0.24	0.264	0.023	B4GAT1	0.626	0.32272	0.252	0.276	0.025	KHDRBS2	0.612	0.312219	0.224	0.266	0.043
BICD1	0.62	0.233398	0.24	0.39	0.152	PGK1	0.626	0.319686	0.252	0.321	0.075	GALNT17	0.612	0.244765	0.224	0.299	0.076
CREB5	0.38	-0.364738	0.24	0.061	0.295	MAG	0.374	-0.384955	0.252	0.049	0.298	NSF	0.612	0.24068	0.224	0.295	0.071
SORT1	0.38	-0.483165	0.24	0.149	0.372	BCAS1	0.374	-0.390347	0.252	0.028	0.278	RYR2	0.612	0.240159	0.224	0.351	0.131
PAK3	0.618	0.290306	0.236	0.272	0.036	MARCKSL1	0.374	-0.425839	0.252	0.102	0.345	NCAM1	0.388	-0.32473	0.224	0.196	0.398
SHANK2	0.618	0.267865	0.236	0.275	0.04	KIFAP3	0.625	0.403636	0.25	0.301	0.057	RNASE1	0.388	-0.334872	0.224	0.004	0.227
ARHGAP26	0.618	0.262702	0.236	0.339	0.105	HSPH1	0.625	0.382275	0.25	0.276	0.028	RBMS3	0.611	0.278974	0.222	0.299	0.081
WSB1	0.382	-0.373107	0.236	0.311	0.51	CALY	0.625	0.26894	0.25	0.256	0.006	NDFIP1	0.611	0.227305	0.222	0.354	0.135
CADPS2	0.617	0.336248	0.234	0.265	0.034	SGK1	0.375	-0.258132	0.25	0.061	0.31	NLGN1	0.611	0.173273	0.222	0.461	0.233
TRPM3	0.617	0.309389	0.234	0.367	0.138	CNTN2	0.375	-0.305983	0.25	0.053	0.303	TSC22D4	0.389	-0.279909	0.222	0.03	0.249
DLGAP2	0.617	0.273821	0.234	0.26	0.027	DIP2B	0.375	-0.335202	0.25	0.037	0.283	PTK2	0.389	-0.333303	0.222	0.218	0.417
GPR158	0.617	0.262924	0.234	0.275	0.042	DOCK4	0.375	-0.371372	0.25	0.11	0.352	SHTN1	0.389	-0.356235	0.222	0.137	0.346
TSC22D4	0.383	-0.295182	0.234	0.021	0.253	DPYSL2	0.624	0.376681	0.248	0.496	0.272	PCSK2	0.61	0.326856	0.22	0.262	0.043
FBXL7	0.383	-0.330245	0.234	0.047	0.276	KIF5A	0.624	0.322297	0.248	0.264	0.016	SRRM4	0.61	0.253744	0.22	0.24	0.02
TTLL7	0.383	-0.348749	0.234	0.224	0.435	CELF2	0.624	0.307314	0.248	0.346	0.098	DSCAM	0.61	0.161021	0.22	0.376	0.144
SYN2	0.616	0.311096	0.232	0.255	0.024	MT-ND2	0.624	0.252191	0.248	0.415	0.167	RAPGEF5	0.39	-0.322804	0.22	0.103	0.315
PTPRR	0.616	0.275479	0.232	0.252	0.02	SSH2	0.376	-0.265536	0.248	0.077	0.323	CHSY3	0.609	0.245763	0.218	0.269	0.052
ROBO2	0.616	0.250581	0.232	0.268	0.038	ERBIN	0.376	-0.311927	0.248	0.057	0.303	PRNP	0.609	0.244485	0.218	0.413	0.191
TRIO	0.615	0.251208	0.23	0.349	0.119	AKAP6	0.376	-0.337441	0.248	0.146	0.389	THY1	0.609	0.244047	0.218	0.251	0.033
RTN4	0.385	-0.388263	0.23	0.368	0.549	APBB2	0.376	-0.339276	0.248	0.057	0.301	FAM107B	0.391	-0.336335	0.218	0.044	0.259
CNKSR2	0.614	0.259303	0.228	0.264	0.036	GAB2	0.376	-0.349638	0.248	0.041	0.289	WSB1	0.391	-0.383849	0.218	0.339	0.507
CSMD1	0.614	0.253024	0.228	0.286	0.06	NTM	0.376	-0.357254	0.248	0.195	0.427	PIP5K1B	0.608	0.275331	0.216	0.244	0.028
MTUS1	0.386	-0.369164	0.228	0.044	0.268	TSPAN13	0.623	0.489209	0.246	0.252	0.007	MCTP1	0.608	0.23425	0.216	0.273	0.057
UCHL1	0.613	0.290998	0.226	0.27	0.043	CDK5R1	0.623	0.357539	0.246	0.26	0.014	MSRA	0.608	0.228767	0.216	0.31	0.094
SLC12A2	0.387	-0.373844	0.226	0.115	0.327	TOMM20	0.623	0.338515	0.246	0.313	0.069	PDE8B	0.608	0.225601	0.216	0.273	0.056
ATP2B2	0.612	0.240996	0.224	0.25	0.026	TUBB4B	0.623	0.267503	0.246	0.26	0.015	ARNT2	0.608	0.213121	0.216	0.332	0.116
CALM1	0.612	0.214582	0.224	0.45	0.227	MAL	0.377	-0.402973	0.246	0.049	0.29	NRCAM	0.608	0.193013	0.216	0.351	0.128
NMNAT2	0.611	0.245681	0.222	0.26	0.038	MAP2K1	0.622	0.364906	0.244	0.28	0.04	ERBB3	0.392	-0.277624	0.216	0.041	0.254
CPEB3	0.611	0.227619	0.222	0.342	0.122	MAGED1	0.622	0.317929	0.244	0.268	0.025	PSEN1	0.393	-0.271312	0.214	0.044	0.258
KMT2A	0.611	0.213499	0.222	0.383	0.16	CLIP3	0.622	0.306095	0.244	0.313	0.073	FNBP1	0.393	-0.292265	0.214	0.155	0.362
PRKG1	0.611	0.212437	0.222	0.339	0.117	PTPRN	0.622	0.27615	0.244	0.248	0.005	TSPAN7	0.606	0.280456	0.212	0.258	0.048
CAMTA1	0.611	0.197318	0.222	0.447	0.227	HIP1	0.378	-0.334344	0.244	0.069	0.308	SNTG1	0.606	0.278872	0.212	0.303	0.093
SYNJ2	0.389	-0.339284	0.222	0.134	0.345	UGT8	0.378	-0.392935	0.244	0.057	0.3	NDRG4	0.606	0.24987	0.212	0.236	0.024
TUBA1A	0.389	-0.367288	0.222	0.083	0.298	PNMA8A	0.621	0.281194	0.242	0.256	0.014	HSP90AB1	0.606	0.239499	0.212	0.376	0.165
ZNF804B	0.61	0.299986	0.22	0.244	0.025	TJP1	0.379	-0.26762	0.242	0.069	0.306	AAK1	0.606	0.190685	0.212	0.351	0.139
SRRM4	0.61	0.248937	0.22	0.237	0.017	GSN	0.379	-0.293705	0.242	0.053	0.295	HIP1	0.394	-0.283372	0.212	0.103	0.308
DLG2	0.61	0.184703	0.22	0.881	0.736	CNDP1	0.379	-0.399042	0.242	0.033	0.272	SGK3	0.394	-0.284426	0.212	0.077	0.285
TMEM63A	0.39	-0.271469	0.22	0.016	0.235	CLDN11	0.379	-0.489339	0.242	0.041	0.283	GLDN	0.394	-0.32709	0.212	0.041	0.248
FAM107B	0.39	-0.32551	0.22	0.046	0.262	SLC9A6	0.62	0.336837	0.24	0.272	0.033	PDZRN3	0.605	0.265057	0.21	0.247	0.039
RNASE1	0.39	-0.32938	0.22	0.011	0.23	GOT1	0.62	0.328596	0.24	0.264	0.025	SMARCA2	0.605	0.225547	0.21	0.288	0.079
GLDN	0.39	-0.335509	0.22	0.033	0.251	INA	0.62	0.285432	0.24	0.244	0.004	ANKS1B	0.605	0.205828	0.21	0.738	0.563
CNTN5	0.609	0.293491	0.218	0.29	0.077	PPP2R1A	0.62	0.247309	0.24	0.313	0.074	TMEM63A	0.395	-0.262446	0.21	0.022	0.232
LMO3	0.609	0.274708	0.218	0.244	0.026	ANKIB1	0.38	-0.330074	0.24	0.061	0.299	KCNQ5	0.604	0.30527	0.208	0.251	0.046
ADAM23	0.609	0.249286	0.218	0.245	0.028	SYNJ2	0.38	-0.350033	0.24	0.106	0.342	PTCHD4	0.604	0.247026	0.208	0.225	0.018
ERBB4	0.391	-0.26128	0.218	0.152	0.365	SPP1	0.38	-0.468541	0.24	0.057	0.291	CDK14	0.604	0.236196	0.208	0.284	0.08
UNC5C	0.391	-0.338363	0.218	0.209	0.414	SCG2	0.619	0.447835	0.238	0.252	0.015	SCN3A	0.604	0.229504	0.208	0.24	0.031
SATB2	0.608	0.250828	0.216	0.244	0.029	SYT11	0.619	0.3964	0.238	0.533	0.31	KCNIP1	0.604	0.227575	0.208	0.247	0.039
LRRTM3	0.608	0.234946	0.216	0.28	0.064	AC091167.2	0.619	0.343229	0.238	0.256	0.02	ERC2	0.604	0.217077	0.208	0.303	0.097
HERC1	0.608	0.230946	0.216	0.334	0.117	SORL1	0.619	0.326234	0.238	0.374	0.143	RIPOR2	0.604	0.216969	0.208	0.251	0.044
CSMD2	0.608	0.215565	0.216	0.296	0.082	GUSBP3	0.381	-0.281617	0.238	0.033	0.268	ITGA2	0.396	-0.292678	0.208	0.004	0.211
NAV3	0.608	0.206072	0.216	0.355	0.14	TSC22D4	0.381	-0.300364	0.238	0.012	0.249	ROBO2	0.602	0.27891	0.204	0.244	0.041
EVL	0.608	0.199137	0.216	0.321	0.104	FA2H	0.381	-0.319047	0.238	0.061	0.302	NEDD4L	0.602	0.263991	0.204	0.247	0.045
PTPRK	0.392	-0.272338	0.216	0.165	0.387	GLS	0.618	0.330793	0.236	0.264	0.03	BCL11B	0.602	0.258808	0.204	0.214	0.01
DYNC1I1	0.607	0.255376	0.214	0.301	0.088	GRIN2A	0.618	0.313838	0.236	0.285	0.051	RAPGEF4	0.602	0.257354	0.204	0.24	0.036
NEDD4L	0.607	0.234832	0.214	0.255	0.042	FBXL7	0.382	-0.282717	0.236	0.037	0.273	STXBP1	0.602	0.23451	0.204	0.236	0.031
ERBB3	0.393	-0.274326	0.214	0.047	0.257	SGK3	0.382	-0.298921	0.236	0.049	0.285	SNAP91	0.602	0.233103	0.204	0.251	0.047
SLCO3A1	0.393	-0.299603	0.214	0.139	0.345	CAMK2G	0.617	0.300147	0.234	0.321	0.09	TMEM130	0.602	0.231752	0.204	0.255	0.053
NCAM1	0.393	-0.315049	0.214	0.205	0.401	MT-ND1	0.617	0.293549	0.234	0.341	0.111	CALY	0.602	0.204965	0.204	0.21	0.006
OLFM3	0.606	0.28322	0.212	0.223	0.011	PAK1	0.617	0.274932	0.234	0.289	0.056	TTC3	0.602	0.182284	0.204	0.369	0.162
DOK6	0.606	0.267683	0.212	0.254	0.042	MTUS1	0.383	-0.364045	0.234	0.033	0.265	MBNL2	0.398	-0.263231	0.204	0.052	0.255
PAK5	0.606	0.222281	0.212	0.234	0.022	MAPK1	0.616	0.3347	0.232	0.313	0.086	COL4A5	0.398	-0.292951	0.204	0.015	0.218
DNM3	0.394	-0.343746	0.212	0.275	0.454	L1CAM	0.616	0.296339	0.232	0.236	0.005	PRKCB	0.601	0.237898	0.202	0.299	0.1
POU6F2	0.605	0.286423	0.21	0.245	0.037	APOD	0.384	-0.322298	0.232	0.061	0.289	GPR158	0.601	0.226366	0.202	0.247	0.046
RAPGEF4	0.605	0.24359	0.21	0.242	0.033	PINK1	0.615	0.295069	0.23	0.248	0.019	CACNA1D	0.601	0.218906	0.202	0.251	0.051
KIF13A	0.395	-0.29668	0.21	0.108	0.313	RAC1	0.615	0.2686	0.23	0.386	0.158	PTPRN2	0.601	0.218577	0.202	0.251	0.05
S100B	0.395	-0.32284	0.21	0.008	0.217	CTSB	0.615	0.254447	0.23	0.313	0.086	PLEKHA5	0.601	0.205633	0.202	0.38	0.178
BMPR2	0.604	0.236338	0.208	0.301	0.095	CKB	0.615	0.248474	0.23	0.329	0.101	PHACTR1	0.601	0.20501	0.202	0.339	0.137
LINC00937	0.604	0.228704	0.208	0.257	0.049	PLLP	0.385	-0.31103	0.23	0.037	0.265	ADCY2	0.601	0.17997	0.202	0.314	0.108
BMPER	0.604	0.224764	0.208	0.227	0.019	SYT4	0.614	0.303545	0.228	0.232	0.004	TRIM2	0.399	-0.308608	0.202	0.196	0.383
ITGA2	0.396	-0.293352	0.208	0.007	0.214	TTYH2	0.386	-0.293512	0.228	0.037	0.263	NFIB	0.6	0.257701	0.2	0.321	0.124
BCL11A	0.603	0.281275	0.206	0.216	0.01	C10orf90	0.386	-0.332528	0.228	0.037	0.262	CNTN1	0.6	0.223822	0.2	0.332	0.13
RBFOX3	0.603	0.239022	0.206	0.249	0.045	PIK3R1	0.613	0.307673	0.226	0.354	0.132	NUDT3	0.6	0.213536	0.2	0.31	0.111
PCDH11X	0.603	0.221576	0.206	0.286	0.083	ARF3	0.613	0.303145	0.226	0.252	0.028	CELF5	0.6	0.20977	0.2	0.229	0.03
CMIP	0.603	0.217328	0.206	0.298	0.093	RHBDD2	0.613	0.29744	0.226	0.26	0.035	DPP10	0.6	0.162422	0.2	0.443	0.231
NUDT3	0.603	0.212731	0.206	0.313	0.108	PLEKHH1	0.387	-0.277686	0.226	0.033	0.259	NFIA	0.4	-0.271544	0.2	0.07	0.267
SASH1	0.397	-0.287728	0.206	0.056	0.259	SHTN1	0.387	-0.300892	0.226	0.126	0.346	RPH3A	0.599	0.246835	0.198	0.236	0.039
MAGI1	0.602	0.210799	0.204	0.437	0.239	GPHN	0.387	-0.302172	0.226	0.134	0.358	SARAF	0.599	0.236186	0.198	0.339	0.141
ZEB2	0.398	-0.29252	0.204	0.157	0.351	GLDN	0.387	-0.33862	0.226	0.024	0.248	KLC1	0.599	0.227296	0.198	0.24	0.041
GRIP1	0.601	0.272077	0.202	0.244	0.044	CTXN1	0.612	0.240312	0.224	0.228	0.003	LINC00632	0.598	0.216223	0.196	0.273	0.077
STXBP5-AS1	0.601	0.23607	0.202	0.247	0.047	LY6H	0.612	0.234673	0.224	0.232	0.008	KCND3	0.598	0.197868	0.196	0.229	0.032
PRICKLE1	0.601	0.22968	0.202	0.234	0.032	UBB	0.612	0.22764	0.224	0.394	0.169	ARAP2	0.402	-0.284049	0.196	0.018	0.212
TOX	0.601	0.217172	0.202	0.249	0.048	PSEN1	0.388	-0.276603	0.224	0.033	0.257	HHIP	0.402	-0.304455	0.196	0.015	0.21
SCN3B	0.601	0.216457	0.202	0.211	0.01	BAZ2B	0.388	-0.28273	0.224	0.057	0.278	S100B	0.402	-0.308406	0.196	0.018	0.214
PPFIA2	0.601	0.214065	0.202	0.337	0.138	LAMP2	0.388	-0.362042	0.224	0.061	0.283	SLAIN1	0.402	-0.326329	0.196	0.107	0.295
ARL15	0.601	0.213591	0.202	0.275	0.075	NAP1L2	0.611	0.348131	0.222	0.228	0.005	CDH9	0.597	0.277418	0.194	0.203	0.01
FBXL17	0.601	0.194539	0.202	0.334	0.132	ATP5F1A	0.611	0.274428	0.222	0.252	0.031	FBXL17	0.597	0.2132	0.194	0.325	0.135
TTTY14	0.601	0.191717	0.202	0.318	0.114	SASH1	0.389	-0.302261	0.222	0.037	0.256	AC068587.4	0.597	0.21104	0.194	0.262	0.069
PAQR8	0.399	-0.278583	0.202	0.02	0.22	MYRF	0.389	-0.313532	0.222	0.049	0.272	PAK5	0.597	0.20198	0.194	0.218	0.025
APBB2	0.399	-0.286911	0.202	0.106	0.303	NRN1	0.61	0.286285	0.22	0.224	0.004	SEZ6L2	0.597	0.201903	0.194	0.262	0.069
FUT8	0.399	-0.297999	0.202	0.097	0.291	PFKP	0.61	0.259545	0.22	0.248	0.028	AHI1	0.597	0.192177	0.194	0.317	0.122
GNAS	0.6	0.308749	0.2	0.372	0.178	TUBB4A	0.61	0.213139	0.22	0.415	0.197	PXK	0.403	-0.263747	0.194	0.052	0.243
FBXW7	0.6	0.253592	0.2	0.239	0.04	PEX5L	0.39	-0.330646	0.22	0.187	0.4	AK5	0.403	-0.272934	0.194	0.1	0.292
ATP2B4	0.6	0.232611	0.2	0.303	0.105	PMP22	0.39	-0.337983	0.22	0.041	0.26	SERINC1	0.596	0.269625	0.192	0.358	0.166
PRICKLE2	0.6	0.229784	0.2	0.231	0.03	MTRNR2L1	0.609	0.289048	0.218	0.366	0.155	MAST4	0.596	0.189744	0.192	0.273	0.081
GAP43	0.6	0.204678	0.2	0.216	0.015	RNF130	0.391	-0.271943	0.218	0.037	0.256	ERC1	0.596	0.183039	0.192	0.332	0.14
FXYD6	0.6	0.185571	0.2	0.277	0.073	ZNF638	0.391	-0.277228	0.218	0.13	0.345	SPTAN1	0.596	0.178098	0.192	0.251	0.059
COL4A5	0.4	-0.290002	0.2	0.021	0.22	SLC39A11	0.391	-0.288026	0.218	0.041	0.257	TJP1	0.404	-0.270322	0.192	0.118	0.305
KAZN	0.599	0.186862	0.198	0.448	0.25	CAMK2N1	0.608	0.306094	0.216	0.358	0.149	NCKAP5	0.404	-0.275647	0.192	0.022	0.213
FTL	0.401	-0.260274	0.198	0.036	0.232	DOCK9	0.392	-0.287474	0.216	0.065	0.279	CACNG8	0.595	0.31696	0.19	0.21	0.022
NOS1AP	0.598	0.214488	0.196	0.257	0.061	CHL1	0.607	0.305988	0.214	0.285	0.073	ATP1A1	0.595	0.255925	0.19	0.306	0.121
ITPR1	0.598	0.206818	0.196	0.232	0.036	MAP2	0.607	0.298489	0.214	0.289	0.077	CDH13	0.595	0.243432	0.19	0.284	0.099
FRRS1L	0.598	0.203883	0.196	0.229	0.033	RPL15	0.607	0.261401	0.214	0.35	0.135	HDAC9	0.595	0.204103	0.19	0.31	0.121
ADCY2	0.598	0.175912	0.196	0.306	0.105	ERBB3	0.393	-0.265579	0.214	0.041	0.254	GNAL	0.595	0.193243	0.19	0.236	0.046
KCNH8	0.402	-0.291566	0.196	0.016	0.212	CNTNAP4	0.393	-0.309571	0.214	0.077	0.288	NTRK3	0.595	0.186625	0.19	0.258	0.067
QDPR	0.402	-0.351789	0.196	0.047	0.238	SH3GL2	0.606	0.340575	0.212	0.236	0.026	ACTN4	0.405	-0.240782	0.19	0.07	0.257
RIMS1	0.597	0.231607	0.194	0.255	0.063	NGEF	0.606	0.244781	0.212	0.228	0.017	CHN2	0.405	-0.25695	0.19	0.055	0.243
SLC2A13	0.597	0.223475	0.194	0.247	0.054	MYO1D	0.394	-0.288399	0.212	0.041	0.25	GPC6	0.594	0.311831	0.188	0.284	0.105
ZFYVE28	0.597	0.216297	0.194	0.232	0.039	NECAB1	0.605	0.320653	0.21	0.366	0.169	CHRM3	0.594	0.251927	0.188	0.229	0.042
CLMN	0.403	-0.273886	0.194	0.013	0.207	SCG3	0.605	0.278528	0.21	0.232	0.023	CLSTN1	0.594	0.237768	0.188	0.295	0.113
NCKAP5	0.403	-0.278266	0.194	0.023	0.216	RERE	0.395	-0.286126	0.21	0.114	0.315	NKAIN3	0.594	0.218933	0.188	0.284	0.097
HSP90AA1	0.403	-0.315253	0.194	0.321	0.482	PTPRK	0.395	-0.298604	0.21	0.179	0.383	RASAL2	0.594	0.214281	0.188	0.273	0.087
FMNL2	0.403	-0.334725	0.194	0.391	0.525	FAM107B	0.395	-0.304266	0.21	0.049	0.259	INPP4B	0.594	0.209965	0.188	0.244	0.057
PGM2L1	0.596	0.241717	0.192	0.214	0.022	MATR3	0.604	0.276569	0.208	0.301	0.097	ZMAT4	0.594	0.205853	0.188	0.21	0.023
VSNL1	0.596	0.237638	0.192	0.208	0.017	TUBA4A	0.604	0.265389	0.208	0.211	0.003	TRIO	0.594	0.202158	0.188	0.31	0.123
LRFN5	0.596	0.224344	0.192	0.214	0.024	SCAMP5	0.604	0.233286	0.208	0.252	0.046	CERS6	0.594	0.197345	0.188	0.251	0.063
CAMK2D	0.596	0.214828	0.192	0.285	0.094	GNB1	0.604	0.218862	0.208	0.346	0.143	PLAAT3	0.406	-0.247706	0.188	0.015	0.201
TNRC6A	0.596	0.190518	0.192	0.383	0.191	KMT5C	0.396	-0.217719	0.208	0.024	0.233	KCNH8	0.406	-0.2787	0.188	0.022	0.209
EFHD1	0.404	-0.270644	0.192	0.02	0.209	GRIN2B	0.603	0.323943	0.206	0.244	0.039	PPP1R14A	0.407	-0.236997	0.186	0.004	0.19
SECISBP2L	0.404	-0.274936	0.192	0.113	0.298	ARF1	0.603	0.266464	0.206	0.272	0.069	2020-03-01	0.407	-0.256499	0.186	0.155	0.336
HHIP	0.404	-0.296741	0.192	0.021	0.212	KIF5C	0.603	0.237516	0.206	0.358	0.152	ATRX	0.593	0.243259	0.186	0.303	0.119
ERC1	0.595	0.208972	0.19	0.327	0.138	TRIM2	0.397	-0.300097	0.206	0.183	0.383	EIF4A2	0.593	0.240547	0.186	0.28	0.096
DNM1	0.595	0.205745	0.19	0.208	0.017	ATP6V1G2	0.602	0.354812	0.204	0.211	0.008	GRM7	0.593	0.232961	0.186	0.277	0.094
CSRNP3	0.595	0.188373	0.19	0.257	0.066	SPOCK2	0.602	0.239093	0.204	0.228	0.024	NPTXR	0.593	0.220323	0.186	0.207	0.02
SPARCL1	0.595	0.177345	0.19	0.277	0.083	ALDOC	0.602	0.221347	0.204	0.252	0.048	YWHAG	0.593	0.207341	0.186	0.236	0.049
SATB1	0.594	0.255681	0.188	0.218	0.03	FTX	0.398	-0.238748	0.204	0.11	0.311	VSNL1	0.593	0.200395	0.186	0.207	0.019
SORCS1	0.594	0.231593	0.188	0.252	0.067	ANKS1B	0.398	-0.278868	0.204	0.394	0.566	PJA2	0.593	0.184745	0.186	0.277	0.088
GABRA1	0.594	0.217942	0.188	0.201	0.014	ANK3	0.398	-0.324606	0.204	0.272	0.45	SASH1	0.408	-0.257659	0.184	0.074	0.256
CAMK2A	0.594	0.19601	0.188	0.201	0.013	KIRREL3	0.398	-0.328181	0.204	0.061	0.261	KCND2	0.592	0.240759	0.184	0.247	0.065
FUT9	0.594	0.192876	0.188	0.259	0.069	SLC12A5	0.601	0.34763	0.202	0.211	0.011	REEP1	0.592	0.20385	0.184	0.218	0.035
HIVEP3	0.594	0.182983	0.188	0.29	0.102	SYNGR1	0.601	0.259632	0.202	0.232	0.032	SLC30A9	0.592	0.201248	0.184	0.387	0.209
PLAAT3	0.407	-0.247539	0.186	0.018	0.204	CD47	0.601	0.239411	0.202	0.346	0.143	DNM1	0.592	0.18869	0.184	0.203	0.019
PXK	0.407	-0.248845	0.186	0.062	0.246	ATP6V0E2	0.601	0.226803	0.202	0.272	0.071	FTX	0.592	0.170989	0.184	0.487	0.307
CNTNAP4	0.407	-0.27305	0.186	0.111	0.29	ALCAM	0.399	-0.305709	0.202	0.13	0.331	EFHD1	0.409	-0.257618	0.182	0.026	0.207
LANCL1	0.407	-0.287769	0.186	0.056	0.239	ARHGAP32	0.6	0.297576	0.2	0.248	0.05	MPPED1	0.591	0.226695	0.182	0.196	0.014
CSMD3	0.593	0.215955	0.186	0.288	0.104	PNMA1	0.6	0.229325	0.2	0.22	0.019	CMIP	0.591	0.187449	0.182	0.277	0.096
HIVEP2	0.593	0.210601	0.186	0.226	0.04	TMEM63A	0.4	-0.240194	0.2	0.033	0.231	LDB3	0.41	-0.225739	0.18	0.015	0.194
GABRB1	0.593	0.201619	0.186	0.26	0.072	DMD	0.4	-0.267541	0.2	0.154	0.342	SH3D19	0.41	-0.247892	0.18	0.085	0.262
ANKRD30BL	0.593	0.198689	0.186	0.219	0.033	ENOX1	0.4	-0.282741	0.2	0.077	0.273	SECISBP2L	0.41	-0.251216	0.18	0.122	0.296
XKR6	0.593	0.190907	0.186	0.244	0.059	TUBA1A	0.599	0.206858	0.198	0.492	0.291	PDE1A	0.41	-0.273926	0.18	0.055	0.233
ABCA8	0.408	-0.233003	0.184	0.007	0.19	DLC1	0.401	-0.241937	0.198	0.11	0.305	FAM110B	0.59	0.201062	0.18	0.207	0.026
PRUNE2	0.408	-0.233412	0.184	0.115	0.292	SH3D19	0.401	-0.259279	0.198	0.065	0.262	SIPA1L1	0.59	0.185493	0.18	0.284	0.103
PPP1R14A	0.408	-0.23541	0.184	0.008	0.192	ITGA2	0.401	-0.263884	0.198	0.012	0.21	SLC39A11	0.411	-0.232682	0.178	0.081	0.256
HTRA1	0.408	-0.292615	0.184	0.007	0.19	BEX4	0.598	0.303456	0.196	0.248	0.054	CLMN	0.411	-0.25072	0.178	0.026	0.204
CACNG8	0.592	0.239487	0.184	0.203	0.019	TSPAN3	0.598	0.298101	0.196	0.276	0.086	PAQR8	0.411	-0.251117	0.178	0.041	0.217
ADGRL2	0.592	0.207545	0.184	0.252	0.071	PHYHIP	0.598	0.252848	0.196	0.199	0.003	KLHL32	0.411	-0.258693	0.178	0.066	0.241
IDS	0.592	0.204909	0.184	0.242	0.059	AUTS2	0.402	-0.264482	0.196	0.154	0.348	SLC1A3	0.411	-0.285048	0.178	0.011	0.189
HOMER1	0.592	0.190952	0.184	0.213	0.029	CNKSR2	0.597	0.253155	0.194	0.232	0.04	UNC5C	0.411	-0.306024	0.178	0.251	0.41
ASAP1	0.592	0.168075	0.184	0.344	0.158	GRINA	0.597	0.206199	0.194	0.224	0.031	ST6GALNAC5	0.589	0.254102	0.178	0.192	0.015
GLUL	0.409	-0.325972	0.182	0.018	0.199	PRKN	0.403	-0.217302	0.194	0.098	0.288	NAP1L3	0.589	0.2308	0.178	0.192	0.014
CDH13	0.591	0.25697	0.182	0.272	0.096	USP54	0.403	-0.243509	0.194	0.049	0.24	SLC38A1	0.589	0.179146	0.178	0.225	0.047
NCALD	0.591	0.218722	0.182	0.214	0.032	PGRMC1	0.596	0.298656	0.192	0.293	0.106	P2RX7	0.412	-0.231063	0.176	0.041	0.216
ARHGAP32	0.591	0.198834	0.182	0.229	0.048	FAM49A	0.596	0.265459	0.192	0.22	0.028	MYO1E	0.412	-0.233609	0.176	0.037	0.21
THY1	0.591	0.197018	0.182	0.214	0.031	NAP1L1	0.596	0.261644	0.192	0.293	0.103	MYO1D	0.412	-0.2589	0.176	0.077	0.25
UNC80	0.591	0.171399	0.182	0.224	0.042	CABP1	0.596	0.218463	0.192	0.22	0.029	PEG3	0.588	0.231626	0.176	0.199	0.022
LDB3	0.41	-0.225327	0.18	0.018	0.196	RNF11	0.596	0.201638	0.192	0.228	0.035	HCN1	0.588	0.229502	0.176	0.203	0.027
EEF1A1	0.41	-0.300493	0.18	0.245	0.397	MT-ND4	0.596	0.183878	0.192	0.398	0.202	DGKB	0.588	0.219348	0.176	0.229	0.055
IQCJ-SCHIP1	0.59	0.258945	0.18	0.291	0.117	NCKAP5	0.404	-0.26522	0.192	0.02	0.213	SHANK2	0.588	0.214944	0.176	0.218	0.044
PPM1L	0.59	0.231693	0.18	0.241	0.062	LIMCH1	0.404	-0.267141	0.192	0.154	0.342	CNTNAP5	0.588	0.209087	0.176	0.273	0.1
DAB1	0.59	0.229537	0.18	0.301	0.129	PPP1R12B	0.404	-0.277128	0.192	0.093	0.28	IGF1	0.588	0.195937	0.176	0.185	0.009
STMN2	0.59	0.206307	0.18	0.193	0.014	ATP6V1E1	0.595	0.296251	0.19	0.268	0.084	VWC2	0.588	0.181834	0.176	0.196	0.02
TRIM9	0.59	0.197257	0.18	0.298	0.118	BCL11A	0.595	0.288202	0.19	0.203	0.013	TNRC6A	0.588	0.173416	0.176	0.369	0.194
AL772307.1	0.59	0.189534	0.18	0.303	0.124	MTURN	0.595	0.262561	0.19	0.256	0.069	YWHAB	0.588	0.171034	0.176	0.332	0.155
SCN3A	0.59	0.185166	0.18	0.209	0.029	TBC1D12	0.405	-0.245132	0.19	0.024	0.213	MYCBP2	0.587	0.207327	0.174	0.273	0.101
USP54	0.411	-0.235422	0.178	0.069	0.243	PXK	0.405	-0.257483	0.19	0.057	0.243	TUBA1B	0.587	0.146974	0.174	0.277	0.1
HIP1	0.411	-0.249008	0.178	0.141	0.31	S100B	0.405	-0.278315	0.19	0.024	0.214	GPHN	0.587	0.141738	0.174	0.531	0.354
CCBE1	0.589	0.220177	0.178	0.218	0.041	NPTXR	0.594	0.279544	0.188	0.207	0.02	CDK19	0.414	-0.243038	0.172	0.048	0.217
BAIAP2	0.589	0.192707	0.178	0.201	0.023	FRRS1L	0.594	0.274076	0.188	0.224	0.036	RETREG1	0.414	-0.269368	0.172	0.1	0.267
RAP1GAP2	0.589	0.184019	0.178	0.223	0.044	CAMKV	0.594	0.245563	0.188	0.191	0.004	PTMA	0.414	-0.302805	0.172	0.17	0.328
2020-09-11	0.589	0.180553	0.178	0.209	0.03	RAN	0.594	0.233443	0.188	0.211	0.023	DAAM1	0.586	0.225911	0.172	0.232	0.062
ATXN1	0.589	0.138774	0.178	0.452	0.27	MARCKS	0.594	0.213411	0.188	0.244	0.054	KCNB2	0.586	0.203461	0.172	0.196	0.025
SLC1A3	0.412	-0.283213	0.176	0.016	0.191	AOPEP	0.406	-0.230401	0.188	0.041	0.229	RIMS1	0.586	0.199304	0.172	0.236	0.066
WWOX	0.412	-0.30743	0.176	0.316	0.455	BCAS3	0.406	-0.249642	0.188	0.163	0.34	USP11	0.586	0.198312	0.172	0.218	0.046
VPS13A	0.588	0.222508	0.176	0.205	0.029	SH3GL3	0.406	-0.259605	0.188	0.138	0.323	KIAA1211	0.586	0.186185	0.172	0.196	0.025
KCNB2	0.588	0.216229	0.176	0.198	0.022	RNASE1	0.406	-0.286416	0.188	0.041	0.227	NAV2	0.586	0.16802	0.172	0.362	0.191
C8orf34	0.588	0.212115	0.176	0.268	0.096	MYO1E	0.407	-0.210259	0.186	0.024	0.21	USP54	0.415	-0.224276	0.17	0.074	0.24
SORCS3	0.588	0.178737	0.176	0.229	0.052	P2RX7	0.407	-0.234362	0.186	0.028	0.216	SLCO3A1	0.415	-0.254737	0.17	0.181	0.341
RBFOX2	0.588	0.154956	0.176	0.286	0.109	GUSBP1	0.407	-0.241257	0.186	0.049	0.233	PTPRO	0.585	0.235255	0.17	0.214	0.045
NDRG1	0.413	-0.272636	0.174	0.034	0.205	KLHL32	0.407	-0.250799	0.186	0.057	0.24	ATP2B1	0.585	0.20046	0.17	0.225	0.055
UNC5D	0.587	0.229338	0.174	0.221	0.049	COL4A5	0.407	-0.255567	0.186	0.033	0.217	EHBP1	0.585	0.184288	0.17	0.28	0.111
GABBR1	0.587	0.208391	0.174	0.209	0.036	EFHD1	0.407	-0.26242	0.186	0.02	0.207	TTTY14	0.585	0.156755	0.17	0.288	0.117
RUNDC3B	0.587	0.194548	0.174	0.234	0.061	MVB12B	0.407	-0.262541	0.186	0.037	0.222	POLR2F	0.416	-0.227026	0.168	0.063	0.229
REEP1	0.587	0.189298	0.174	0.206	0.033	SECISBP2L	0.407	-0.264975	0.186	0.114	0.296	SHROOM4	0.416	-0.241257	0.168	0.033	0.2
CACNA1D	0.587	0.181782	0.174	0.223	0.049	VGF	0.593	0.341587	0.186	0.187	0.002	PTPRD	0.416	-0.263334	0.168	0.613	0.692
GUCY1A2	0.587	0.174248	0.174	0.214	0.04	USP22	0.593	0.253053	0.186	0.297	0.116	ALCAM	0.416	-0.271865	0.168	0.17	0.331
RPS6KA2	0.587	0.169946	0.174	0.327	0.154	GNAO1	0.593	0.244541	0.186	0.374	0.197	SLC35F1	0.584	0.171117	0.168	0.247	0.077
PDE4DIP	0.587	0.159811	0.174	0.349	0.172	ATP6AP1	0.593	0.211171	0.186	0.256	0.071	GLTP	0.417	-0.205371	0.166	0.018	0.184
CAMK2G	0.587	0.15349	0.174	0.265	0.088	TOLLIP	0.593	0.210109	0.186	0.203	0.017	ABCA8	0.417	-0.21624	0.166	0.022	0.187
FEZ1	0.414	-0.247234	0.172	0.08	0.247	CSDE1	0.593	0.192273	0.186	0.293	0.104	DIP2B	0.417	-0.233612	0.166	0.122	0.283
SHROOM4	0.414	-0.24838	0.172	0.033	0.202	SLC4A10	0.592	0.330008	0.184	0.215	0.034	APBB2	0.417	-0.245024	0.166	0.14	0.3
LPAR1	0.414	-0.277495	0.172	0.01	0.181	SLC39A10	0.592	0.269639	0.184	0.211	0.027	QDPR	0.417	-0.31358	0.166	0.074	0.236
OLFM1	0.586	0.225119	0.172	0.193	0.022	PEG10	0.592	0.262919	0.184	0.203	0.019	ALK	0.583	0.245408	0.166	0.225	0.062
STXBP5	0.586	0.202764	0.172	0.237	0.067	TBR1	0.592	0.255134	0.184	0.187	0.004	MTSS1	0.583	0.224768	0.166	0.292	0.129
GPATCH8	0.586	0.178079	0.172	0.339	0.166	CLSTN2	0.592	0.2531	0.184	0.232	0.049	TENM2	0.583	0.215617	0.166	0.218	0.054
PPM1E	0.586	0.172672	0.172	0.242	0.072	GABARAPL1	0.592	0.244649	0.184	0.211	0.028	OLFM1	0.583	0.206633	0.166	0.192	0.024
PCDH11Y	0.586	0.17186	0.172	0.223	0.051	FAM171B	0.592	0.227926	0.184	0.236	0.052	LINC00461	0.583	0.196449	0.166	0.221	0.057
GPHN	0.586	0.142464	0.172	0.527	0.351	FAF1	0.409	-0.237442	0.182	0.089	0.269	GAP43	0.583	0.190284	0.166	0.185	0.018
AC005747.1	0.586	0.142195	0.172	0.381	0.207	DLEU2	0.409	-0.252467	0.182	0.024	0.205	NPTN	0.583	0.168898	0.166	0.214	0.048
SEMA6A	0.415	-0.239437	0.17	0.016	0.186	PAQR8	0.409	-0.254399	0.182	0.037	0.217	REV3L	0.583	0.161415	0.166	0.347	0.181
INPP4B	0.585	0.21083	0.17	0.223	0.055	KAZN	0.409	-0.280357	0.182	0.077	0.257	DYNC1I1	0.583	0.160304	0.166	0.258	0.091
LINC01122	0.585	0.209894	0.17	0.213	0.045	PDP1	0.591	0.284863	0.182	0.187	0.005	CLSTN3	0.583	0.160237	0.166	0.181	0.015
DCC	0.585	0.20585	0.17	0.285	0.117	NUDT4	0.591	0.219144	0.182	0.195	0.012	PEBP1	0.583	0.105278	0.166	0.653	0.471
NTRK3	0.585	0.196379	0.17	0.234	0.065	LDB3	0.41	-0.20408	0.18	0.012	0.194	RFTN2	0.418	-0.22013	0.164	0.015	0.178
HCN1	0.585	0.190075	0.17	0.195	0.025	SERINC5	0.41	-0.240141	0.18	0.012	0.194	CHL1	0.582	0.224443	0.164	0.236	0.074
TTC3	0.585	0.165756	0.17	0.331	0.16	DNM3	0.41	-0.282133	0.18	0.297	0.451	KCNMA1	0.582	0.206691	0.164	0.262	0.099
DOCK1	0.416	-0.225805	0.168	0.038	0.204	OIP5-AS1	0.59	0.243751	0.18	0.248	0.069	SCN3B	0.582	0.196196	0.164	0.177	0.013
PSEN1	0.416	-0.23512	0.168	0.097	0.259	MORF4L2	0.59	0.243713	0.18	0.236	0.057	PDE10A	0.582	0.188603	0.164	0.21	0.046
DST	0.416	-0.263446	0.168	0.277	0.42	RBFOX1	0.59	0.164828	0.18	0.528	0.361	USP22	0.582	0.160764	0.164	0.28	0.116
TUBA1B	0.584	0.195788	0.168	0.265	0.098	PLAAT3	0.411	-0.23397	0.178	0.024	0.201	CPM	0.419	-0.218913	0.162	0.011	0.172
CHPT1	0.584	0.174441	0.168	0.221	0.053	CDK19	0.411	-0.253425	0.178	0.041	0.217	KANK1	0.419	-0.225023	0.162	0.033	0.194
VWA1	0.417	-0.210007	0.166	0.008	0.174	PCSK2	0.589	0.30774	0.178	0.22	0.044	FUT8	0.419	-0.266724	0.162	0.137	0.287
GLTP	0.417	-0.218205	0.166	0.021	0.186	WASF1	0.589	0.275564	0.178	0.215	0.039	TUBA1A	0.419	-0.299491	0.162	0.144	0.295
TBC1D12	0.417	-0.21934	0.166	0.052	0.215	SCN8A	0.589	0.267507	0.178	0.207	0.031	DOCK3	0.581	0.185577	0.162	0.509	0.366
ADIPOR2	0.417	-0.231026	0.166	0.029	0.195	FBXL16	0.589	0.241636	0.178	0.187	0.01	SLC44A5	0.581	0.175498	0.162	0.199	0.039
SPOCK1	0.417	-0.319323	0.166	0.247	0.395	ENO1	0.589	0.238166	0.178	0.244	0.069	DOCK1	0.42	-0.218149	0.16	0.044	0.202
CACNG3	0.583	0.184028	0.166	0.182	0.017	SEZ6L	0.589	0.219305	0.178	0.232	0.054	ATP10B	0.42	-0.220372	0.16	0.018	0.178
KCNJ6	0.583	0.176726	0.166	0.205	0.038	KMT2C	0.412	-0.205637	0.176	0.037	0.211	CARNS1	0.42	-0.22205	0.16	0.007	0.167
CELF1	0.583	0.167376	0.166	0.264	0.098	GNG7	0.412	-0.222244	0.176	0.024	0.2	SPTLC2	0.42	-0.230142	0.16	0.044	0.203
LSAMP	0.583	0.150056	0.166	0.548	0.378	ARID4B	0.412	-0.245246	0.176	0.093	0.264	FHIT	0.42	-0.261428	0.16	0.247	0.388
MYO1E	0.418	-0.221431	0.164	0.051	0.212	RAPGEF5	0.412	-0.248321	0.176	0.138	0.315	LAMP1	0.42	-0.277002	0.16	0.037	0.193
CARNS1	0.418	-0.225696	0.164	0.005	0.169	PLCB1	0.588	0.278207	0.176	0.293	0.122	LARGE1	0.58	0.223861	0.16	0.273	0.121
SGK1	0.418	-0.241775	0.164	0.157	0.312	GABRG2	0.588	0.275807	0.176	0.183	0.007	CADM1	0.58	0.210626	0.16	0.454	0.296
SCARB2	0.418	-0.263279	0.164	0.059	0.22	ATP2B4	0.588	0.253583	0.176	0.28	0.108	ZNF385B	0.58	0.191784	0.16	0.192	0.033
CCDC88A	0.418	-0.264759	0.164	0.244	0.391	EIF5	0.588	0.235817	0.176	0.236	0.061	R3HDM1	0.58	0.191261	0.16	0.303	0.143
MSC-AS1	0.582	0.187362	0.164	0.173	0.011	KALRN	0.588	0.192264	0.176	0.276	0.102	GABBR1	0.58	0.174663	0.16	0.199	0.038
AMPH	0.582	0.177476	0.164	0.195	0.032	UBC	0.588	0.18666	0.176	0.264	0.09	PSD3	0.421	-0.213266	0.158	0.103	0.257
TMEM130	0.582	0.167333	0.164	0.214	0.051	PHACTR4	0.413	-0.20862	0.174	0.033	0.205	ADIPOR2	0.421	-0.227285	0.158	0.037	0.192
AMER2	0.419	-0.233032	0.162	0.023	0.184	ATP10B	0.413	-0.22638	0.174	0.004	0.178	OLIG1	0.421	-0.228251	0.158	0.004	0.161
OLIG1	0.419	-0.233212	0.162	0.002	0.163	PKP4	0.413	-0.230909	0.174	0.122	0.294	MVB12B	0.421	-0.232553	0.158	0.066	0.222
FOXP2	0.581	0.206558	0.162	0.201	0.041	SHROOM4	0.413	-0.2374	0.174	0.024	0.199	RUNDC3B	0.579	0.241645	0.158	0.218	0.064
ELAVL4	0.581	0.188197	0.162	0.185	0.023	EPB41L2	0.413	-0.264349	0.174	0.045	0.218	ATP6V1B2	0.579	0.240042	0.158	0.185	0.026
SEZ6L	0.581	0.181638	0.162	0.214	0.052	LSAMP	0.413	-0.29699	0.174	0.22	0.384	SORBS2	0.579	0.195858	0.158	0.232	0.077
AHI1	0.581	0.180124	0.162	0.282	0.12	NCKAP1	0.587	0.314765	0.174	0.24	0.071	MYRIP	0.579	0.194694	0.158	0.225	0.07
PLXNA2	0.581	0.170328	0.162	0.185	0.023	GLRB	0.587	0.245904	0.174	0.187	0.013	NETO2	0.579	0.187596	0.158	0.173	0.015
MYCBP2	0.581	0.163364	0.162	0.262	0.098	NDRG3	0.587	0.244243	0.174	0.228	0.056	KCNH7	0.579	0.167203	0.158	0.188	0.031
CYFIP2	0.581	0.16281	0.162	0.257	0.096	DLGAP1	0.587	0.229393	0.174	0.333	0.165	2020-03-06	0.579	0.142565	0.158	0.336	0.176
FHIT	0.42	-0.263948	0.16	0.249	0.39	SIRPA	0.587	0.226179	0.174	0.236	0.064	PLCXD3	0.578	0.19202	0.156	0.173	0.018
DNER	0.42	-0.302003	0.16	0.049	0.205	OCIAD1	0.587	0.208258	0.174	0.28	0.109	PGM2L1	0.578	0.176607	0.156	0.181	0.025
RUNX1T1	0.58	0.205133	0.16	0.193	0.034	SCRN1	0.587	0.1929	0.174	0.224	0.05	SERPINI1	0.578	0.165229	0.156	0.258	0.102
GFOD1	0.58	0.184098	0.16	0.196	0.037	ST6GALNAC3	0.414	-0.232162	0.172	0.037	0.208	SNCB	0.578	0.151709	0.156	0.162	0.007
EHBP1	0.58	0.178926	0.16	0.268	0.109	KAT2B	0.414	-0.237975	0.172	0.028	0.199	CADM2	0.578	0.112365	0.156	0.613	0.458
MYH10	0.58	0.176296	0.16	0.187	0.027	CLMN	0.414	-0.243262	0.172	0.033	0.204	KAT2B	0.423	-0.219662	0.154	0.048	0.199
AKT3	0.58	0.135283	0.16	0.398	0.235	MAP4K5	0.414	-0.244366	0.172	0.033	0.204	AMER2	0.423	-0.228474	0.154	0.03	0.182
RFTN2	0.421	-0.214746	0.158	0.023	0.18	HHIP	0.414	-0.255459	0.172	0.037	0.209	NDRG1	0.423	-0.242033	0.154	0.052	0.203
KANK1	0.421	-0.217074	0.158	0.039	0.196	ATP9A	0.586	0.301891	0.172	0.37	0.22	JAM3	0.423	-0.244526	0.154	0.037	0.19
TMEM87A	0.421	-0.217352	0.158	0.062	0.218	SATB1	0.586	0.243512	0.172	0.203	0.033	EVI2A	0.423	-0.281048	0.154	0	0.155
SLC25A13	0.421	-0.224811	0.158	0.041	0.197	DNAJA1	0.586	0.237681	0.172	0.224	0.052	GLUL	0.423	-0.290328	0.154	0.044	0.196
ZDHHC9	0.421	-0.240648	0.158	0.023	0.181	EIF4G2	0.586	0.226816	0.172	0.236	0.064	BCL11A	0.577	0.214384	0.154	0.166	0.013
SLCO1A2	0.421	-0.241266	0.158	0.01	0.167	LDHA	0.586	0.20928	0.172	0.199	0.028	DGKI	0.577	0.210917	0.154	0.225	0.072
STMN4	0.421	-0.296496	0.158	0.083	0.237	NDUFA4	0.586	0.182081	0.172	0.207	0.036	DOK6	0.577	0.20369	0.154	0.199	0.046
ACTB	0.421	-0.31931	0.158	0.254	0.382	KANK1	0.415	-0.209739	0.17	0.024	0.194	BEX1	0.577	0.179788	0.154	0.177	0.022
SNAP91	0.579	0.188338	0.158	0.203	0.045	RFTN2	0.415	-0.226536	0.17	0.008	0.178	DKK3	0.577	0.179186	0.154	0.192	0.038
CAP2	0.579	0.175238	0.158	0.188	0.031	SPTLC2	0.415	-0.229153	0.17	0.033	0.203	LRRFIP1	0.577	0.156763	0.154	0.207	0.052
BCL11B	0.579	0.172169	0.158	0.167	0.009	SLC25A13	0.415	-0.235418	0.17	0.024	0.195	CCNI	0.577	0.156446	0.154	0.317	0.162
ADK	0.579	0.144423	0.158	0.301	0.144	AGTPBP1	0.415	-0.238171	0.17	0.081	0.251	SEMA4D	0.424	-0.200176	0.152	0.037	0.188
SPTLC2	0.422	-0.22401	0.156	0.052	0.205	ADIPOR2	0.415	-0.239312	0.17	0.024	0.192	TBC1D12	0.424	-0.201302	0.152	0.063	0.213
TRIM2	0.422	-0.23975	0.156	0.242	0.384	RNF13	0.415	-0.239834	0.17	0.053	0.223	RNF130	0.424	-0.209367	0.152	0.107	0.256
DKK3	0.578	0.187451	0.156	0.191	0.035	TMEFF2	0.415	-0.270314	0.17	0.126	0.291	HIPK2	0.424	-0.211738	0.152	0.055	0.208
USP9Y	0.578	0.162357	0.156	0.236	0.081	PAK3	0.585	0.278686	0.17	0.207	0.041	SLC25A13	0.424	-0.232494	0.152	0.044	0.194
CPE	0.578	0.145176	0.156	0.242	0.083	ATP2B3	0.585	0.228517	0.17	0.175	0.005	SOX2-OT	0.424	-0.246044	0.152	0.273	0.405
ACTN4	0.423	-0.192924	0.154	0.108	0.258	ANXA6	0.585	0.227346	0.17	0.195	0.027	DST	0.424	-0.247643	0.152	0.295	0.418
KAT2B	0.423	-0.218578	0.154	0.049	0.201	HK1	0.585	0.20585	0.17	0.215	0.048	SCAI	0.576	0.241409	0.152	0.218	0.067
PLEKHB1	0.423	-0.237163	0.154	0.008	0.162	OPCML	0.585	0.156449	0.17	0.321	0.146	ARX	0.576	0.183559	0.152	0.155	0.003
LAMP1	0.423	-0.266895	0.154	0.044	0.195	ATP9B	0.416	-0.181134	0.168	0.045	0.212	OSBPL8	0.576	0.174155	0.152	0.229	0.078
NPC1	0.423	-0.267767	0.154	0.028	0.18	CLIP2	0.416	-0.198391	0.168	0.028	0.196	TSC22D1	0.576	0.139884	0.152	0.247	0.094
KCTD16	0.577	0.22173	0.154	0.193	0.041	CDC14B	0.416	-0.203749	0.168	0.033	0.199	CELF1	0.576	0.132562	0.152	0.255	0.1
SCAI	0.577	0.191345	0.154	0.218	0.065	TBC1D5	0.416	-0.22578	0.168	0.045	0.212	PREX1	0.425	-0.192567	0.15	0.004	0.154
NELL1	0.577	0.180488	0.154	0.209	0.056	TMSB10	0.584	0.18891	0.168	0.183	0.016	VWA1	0.425	-0.193497	0.15	0.022	0.172
PRKAR1B	0.577	0.1584	0.154	0.188	0.034	MTRNR2L12	0.584	0.177245	0.168	0.317	0.148	GAB2	0.425	-0.21019	0.15	0.144	0.288
ROCK2	0.577	0.154617	0.154	0.237	0.083	ATXN1	0.417	-0.179336	0.166	0.114	0.276	SLCO1A2	0.425	-0.233359	0.15	0.015	0.164
DOCK9	0.424	-0.218788	0.152	0.134	0.28	SAMD12	0.417	-0.232579	0.166	0.037	0.2	PRUNE2	0.425	-0.234109	0.15	0.151	0.289
PDE1C	0.424	-0.230708	0.152	0.064	0.213	KCNH8	0.417	-0.244504	0.166	0.045	0.209	ZDHHC9	0.425	-0.237205	0.15	0.03	0.179
ST6GALNAC3	0.424	-0.230983	0.152	0.061	0.21	PCDH17	0.583	0.257754	0.166	0.289	0.13	LPAR1	0.425	-0.254637	0.15	0.03	0.179
MVB12B	0.424	-0.238334	0.152	0.077	0.224	2020-09-05	0.583	0.229573	0.166	0.171	0.004	NPC1	0.425	-0.264438	0.15	0.03	0.177
HSPA2	0.424	-0.257582	0.152	0.008	0.159	ATRX	0.583	0.221716	0.166	0.28	0.12	LUZP2	0.575	0.199709	0.15	0.229	0.08
ADD2	0.576	0.180008	0.152	0.169	0.018	DDX24	0.583	0.189514	0.166	0.211	0.045	SPINT2	0.575	0.184546	0.15	0.162	0.012
ADCY1	0.576	0.17653	0.152	0.173	0.023	ATXN2	0.418	-0.17248	0.164	0.114	0.28	DLX1	0.575	0.180481	0.15	0.151	0.001
STXBP1	0.576	0.174817	0.152	0.182	0.03	PPP1R14A	0.418	-0.204273	0.164	0.024	0.189	GFOD1	0.575	0.169104	0.15	0.188	0.039
CLSTN3	0.576	0.166216	0.152	0.165	0.013	POLR2F	0.418	-0.209067	0.164	0.065	0.229	RABGAP1L	0.575	0.164097	0.15	0.354	0.207
SV2A	0.576	0.162968	0.152	0.213	0.061	NAALADL2	0.418	-0.223102	0.164	0.049	0.212	CAMK1D	0.575	0.156074	0.15	0.284	0.135
SVOP	0.576	0.160959	0.152	0.175	0.024	SLC1A3	0.418	-0.243995	0.164	0.024	0.189	CACNA2D3	0.575	0.147563	0.15	0.299	0.148
SGSM1	0.576	0.157848	0.152	0.196	0.045	NDRG1	0.418	-0.251232	0.164	0.041	0.203	CAMK2G	0.575	0.126848	0.15	0.244	0.09
GPR155	0.576	0.143508	0.152	0.249	0.095	MIR99AHG	0.418	-0.254441	0.164	0.098	0.255	SEMA6A	0.426	-0.212711	0.148	0.037	0.183
HHATL	0.425	-0.219417	0.15	0.002	0.151	MYT1L	0.582	0.228233	0.164	0.211	0.05	PLEKHB1	0.426	-0.220355	0.148	0.011	0.16
CDK19	0.425	-0.221861	0.15	0.072	0.219	GABRB3	0.582	0.220011	0.164	0.207	0.046	TCF12	0.426	-0.251594	0.148	0.255	0.382
ARAP2	0.425	-0.23061	0.15	0.067	0.214	ATCAY	0.582	0.207022	0.164	0.199	0.035	HPCAL1	0.574	0.208736	0.148	0.177	0.03
ERMN	0.425	-0.245336	0.15	0.008	0.158	ATRNL1	0.582	0.18648	0.164	0.256	0.092	KLF12	0.574	0.180751	0.148	0.199	0.053
DPYD	0.425	-0.261615	0.15	0.298	0.423	RBM6	0.419	-0.188534	0.162	0.081	0.241	LINC00599	0.574	0.15569	0.148	0.151	0.004
GNAI1	0.425	-0.265073	0.15	0.062	0.209	OTUD7A	0.419	-0.197103	0.162	0.069	0.232	TUBB4A	0.427	-0.170184	0.146	0.055	0.2
EVI2A	0.425	-0.27619	0.15	0.007	0.157	ZFAND3	0.419	-0.22383	0.162	0.045	0.205	DLEU2	0.427	-0.215629	0.146	0.063	0.204
SEMA3A	0.575	0.190547	0.15	0.183	0.035	NPC1	0.419	-0.269234	0.162	0.016	0.177	ZNF638	0.427	-0.229402	0.146	0.214	0.345
OSBPL6	0.575	0.175671	0.15	0.187	0.038	GDA	0.581	0.263609	0.162	0.207	0.048	GRID2	0.573	0.246837	0.146	0.317	0.177
SCN8A	0.575	0.167101	0.15	0.178	0.029	ITPR1	0.581	0.219833	0.162	0.199	0.039	EYA4	0.573	0.193391	0.146	0.188	0.043
BRINP3	0.575	0.163777	0.15	0.2	0.048	PTPRN2	0.581	0.21812	0.162	0.211	0.05	NR2F1	0.573	0.179911	0.146	0.159	0.012
ABLIM2	0.575	0.152969	0.15	0.182	0.032	LDHB	0.581	0.193968	0.162	0.191	0.03	GRIN3A	0.573	0.178403	0.146	0.155	0.009
PREX1	0.426	-0.194219	0.148	0.008	0.156	TPI1	0.581	0.177851	0.162	0.199	0.037	VSTM2A-OT1	0.573	0.171003	0.146	0.148	0.001
GNAI2	0.426	-0.204764	0.148	0.041	0.189	UQCRH	0.581	0.158036	0.162	0.191	0.03	ARHGAP44	0.573	0.155263	0.146	0.181	0.036
CPM	0.426	-0.206536	0.148	0.026	0.174	CHN2	0.42	-0.184042	0.16	0.081	0.242	SYP	0.573	0.141062	0.146	0.188	0.042
BIN1	0.426	-0.219335	0.148	0.056	0.202	MOB3B	0.42	-0.199084	0.16	0.053	0.212	PPP1R12B	0.428	-0.211073	0.144	0.14	0.279
ANKIB1	0.426	-0.242063	0.148	0.165	0.3	TMEM87A	0.42	-0.216421	0.16	0.057	0.216	LIPA	0.428	-0.214547	0.144	0.022	0.166
PREPL	0.574	0.170178	0.148	0.257	0.108	DPYSL5	0.42	-0.217097	0.16	0.049	0.209	HS6ST3	0.572	0.200775	0.144	0.214	0.072
NPTN	0.574	0.165385	0.148	0.195	0.046	DOCK1	0.42	-0.217529	0.16	0.045	0.202	AP1S2	0.572	0.191699	0.144	0.196	0.054
YWHAB	0.574	0.161049	0.148	0.303	0.153	HIPK2	0.42	-0.227114	0.16	0.049	0.207	ASTN1	0.572	0.182362	0.144	0.185	0.041
EIF4G3	0.574	0.129257	0.148	0.427	0.275	BEX2	0.58	0.220454	0.16	0.179	0.019	CACNA1E	0.572	0.177176	0.144	0.17	0.026
SLC39A11	0.427	-0.193757	0.146	0.116	0.258	ATP6V1H	0.58	0.184639	0.16	0.199	0.041	TERF2IP	0.572	0.176241	0.144	0.266	0.124
ATP10B	0.427	-0.196085	0.146	0.034	0.18	SLC6A17	0.58	0.177461	0.16	0.167	0.006	MT-CO1	0.572	0.161194	0.144	0.225	0.082
GALNTL6	0.573	0.189769	0.146	0.205	0.061	ARHGEF10	0.421	-0.195308	0.158	0.016	0.174	ATP2B2	0.572	0.155566	0.144	0.173	0.03
MT-CO3	0.573	0.177945	0.146	0.257	0.112	TESK2	0.421	-0.1956	0.158	0.02	0.178	GNAO1	0.572	0.146732	0.144	0.339	0.198
GRIK3	0.573	0.169091	0.146	0.164	0.018	CPM	0.421	-0.197548	0.158	0.012	0.172	MT-ND1	0.572	0.139219	0.144	0.258	0.112
SOX5	0.573	0.157658	0.146	0.216	0.069	DENND5A	0.421	-0.209117	0.158	0.037	0.195	HEPACAM	0.429	-0.197108	0.142	0.007	0.149
NSG2	0.573	0.152748	0.146	0.182	0.035	UBE2V2	0.579	0.229242	0.158	0.191	0.033	HSPA2	0.429	-0.244202	0.142	0.015	0.157
ANKRD6	0.573	0.148626	0.146	0.18	0.034	PTK2B	0.579	0.229106	0.158	0.187	0.03	GPR37	0.429	-0.260857	0.142	0.011	0.152
CHL1	0.573	0.142086	0.146	0.219	0.072	SPINT2	0.579	0.202815	0.158	0.171	0.012	SCG3	0.571	0.18373	0.142	0.166	0.024
PAK1	0.573	0.140484	0.146	0.201	0.055	MORF4L1	0.579	0.198059	0.158	0.28	0.124	TAFA2	0.571	0.161748	0.142	0.21	0.07
FARP1	0.573	0.139414	0.146	0.208	0.061	DCTN1	0.579	0.195302	0.158	0.187	0.028	ANK1	0.571	0.157476	0.142	0.166	0.024
MICU1	0.573	0.126596	0.146	0.255	0.108	KIAA1549L	0.579	0.17506	0.158	0.175	0.018	SDK1	0.571	0.156637	0.142	0.207	0.065
DLG1	0.428	-0.218177	0.144	0.288	0.412	TSPYL2	0.579	0.174992	0.158	0.167	0.008	PKNOX2	0.571	0.155302	0.142	0.177	0.035
RNF13	0.428	-0.222583	0.144	0.085	0.224	CRMP1	0.579	0.173244	0.158	0.171	0.012	LY6H	0.571	0.146494	0.142	0.151	0.008
GPR37	0.428	-0.257561	0.144	0.01	0.154	FRMPD4	0.579	0.152206	0.158	0.22	0.062	RNF150	0.571	0.145036	0.142	0.181	0.039
MYRIP	0.572	0.202971	0.144	0.211	0.068	ACYP2	0.422	-0.192692	0.156	0.045	0.199	UBASH3B	0.571	0.143109	0.142	0.166	0.025
TMEM232	0.572	0.180063	0.144	0.19	0.046	SNX29	0.422	-0.197796	0.156	0.024	0.18	NCALD	0.571	0.140387	0.142	0.177	0.035
SULF1	0.572	0.16593	0.144	0.159	0.015	POGZ	0.422	-0.204702	0.156	0.053	0.209	VSTM2L	0.571	0.131561	0.142	0.148	0.006
FAM49A	0.572	0.160876	0.144	0.172	0.027	GLTP	0.422	-0.209832	0.156	0.028	0.184	LHPP	0.43	-0.193298	0.14	0.03	0.167
CDKL5	0.572	0.153699	0.144	0.203	0.058	PRKCA	0.422	-0.233747	0.156	0.061	0.214	ZDHHC20	0.43	-0.194939	0.14	0.044	0.182
KIAA1549L	0.572	0.15036	0.144	0.159	0.016	PURA	0.578	0.287237	0.156	0.224	0.069	PTP4A2	0.43	-0.239478	0.14	0.092	0.229
MOSMO	0.572	0.144621	0.144	0.219	0.074	TCAF1	0.578	0.254945	0.156	0.207	0.052	CACNG3	0.57	0.181943	0.14	0.159	0.019
LINC-PINT	0.572	0.132336	0.144	0.29	0.145	GPRASP1	0.578	0.220754	0.156	0.167	0.011	SPTBN4	0.57	0.139836	0.14	0.199	0.059
PDZD2	0.572	0.126916	0.144	0.329	0.182	NOS1AP	0.578	0.211157	0.156	0.22	0.065	ABI2	0.57	0.137655	0.14	0.244	0.104
POLR2F	0.429	-0.196882	0.142	0.092	0.23	SELENOW	0.578	0.195662	0.156	0.297	0.144	ATP1B1	0.57	0.135359	0.14	0.292	0.149
MOB3B	0.429	-0.218086	0.142	0.077	0.214	RPL4	0.578	0.192057	0.156	0.256	0.102	KIF5C	0.57	0.131765	0.14	0.292	0.152
TARBP1	0.571	0.184904	0.142	0.195	0.052	WSB2	0.578	0.181336	0.156	0.187	0.031	SGIP1	0.57	0.129948	0.14	0.288	0.145
PTPRO	0.571	0.179121	0.142	0.185	0.044	EFHD2	0.578	0.174807	0.156	0.163	0.006	PDE4DIP	0.57	0.115838	0.14	0.317	0.175
TSHZ3	0.571	0.1612	0.142	0.151	0.009	PCSK1N	0.578	0.169266	0.156	0.167	0.012	RNF13	0.431	-0.198691	0.138	0.089	0.222
GRIA3	0.571	0.150333	0.142	0.213	0.071	MARK3	0.423	-0.180341	0.154	0.045	0.2	LITAF	0.431	-0.201218	0.138	0.011	0.148
SERINC5	0.43	-0.193282	0.14	0.057	0.195	ABCA8	0.423	-0.194017	0.154	0.033	0.187	LPGAT1	0.431	-0.205549	0.138	0.085	0.219
HEPACAM	0.43	-0.195504	0.14	0.011	0.151	LPAR1	0.423	-0.239641	0.154	0.024	0.179	WIPF1	0.431	-0.20679	0.138	0.011	0.148
CD81	0.43	-0.208705	0.14	0.026	0.165	HTRA1	0.423	-0.243509	0.154	0.033	0.187	HHATL	0.431	-0.207217	0.138	0.011	0.149
LPGAT1	0.43	-0.2148	0.14	0.085	0.221	EID1	0.577	0.238507	0.154	0.228	0.073	ERMN	0.431	-0.213974	0.138	0.018	0.156
CLIC4	0.43	-0.217548	0.14	0.026	0.164	PTPRT	0.577	0.210187	0.154	0.236	0.084	ANKIB1	0.431	-0.226637	0.138	0.173	0.298
ATP8A1	0.43	-0.268806	0.14	0.257	0.371	SLC38A1	0.577	0.198078	0.154	0.199	0.047	SPHKAP	0.569	0.21266	0.138	0.155	0.017
SCMH1	0.57	0.183399	0.14	0.223	0.084	KIF3C	0.577	0.193258	0.154	0.183	0.03	TENM3	0.569	0.172464	0.138	0.162	0.024
HECW2	0.57	0.168282	0.14	0.313	0.173	MAPK8IP2	0.577	0.162291	0.154	0.159	0.005	NXPH2	0.569	0.162357	0.138	0.144	0.007
KCNB1	0.57	0.166263	0.14	0.16	0.02	ENOSF1	0.424	-0.188382	0.152	0.012	0.163	GUSBP3	0.432	-0.162365	0.136	0.133	0.267
BCL2L14	0.431	-0.16142	0.138	0.049	0.185	DTNB	0.424	-0.202124	0.152	0.041	0.191	FAXDC2	0.432	-0.170365	0.136	0.011	0.146
VRK2	0.431	-0.190688	0.138	0.015	0.152	EPDR1	0.576	0.255798	0.152	0.163	0.012	MTUS1	0.432	-0.234612	0.136	0.133	0.264
PICALM	0.431	-0.220791	0.138	0.103	0.237	BMERB1	0.576	0.213267	0.152	0.203	0.052	SST	0.568	0.365537	0.136	0.137	0.001
MIR137HG	0.569	0.183225	0.138	0.142	0.005	2020-03-06	0.576	0.212279	0.152	0.321	0.177	SEMA6D	0.568	0.181827	0.136	0.196	0.06
GDA	0.569	0.175365	0.138	0.183	0.047	AKAP11	0.576	0.198857	0.152	0.199	0.047	NTNG1	0.568	0.17467	0.136	0.162	0.027
EPHA5	0.569	0.161007	0.138	0.157	0.02	SLC8A2	0.576	0.187087	0.152	0.167	0.016	TSPAN13	0.568	0.168721	0.136	0.144	0.008
ABI2	0.569	0.156517	0.138	0.241	0.103	CYCS	0.576	0.177943	0.152	0.183	0.032	SRGAP3	0.568	0.160649	0.136	0.24	0.107
BRINP2	0.569	0.150435	0.138	0.159	0.021	WDFY2	0.425	-0.191688	0.15	0.053	0.202	TAGLN3	0.568	0.142079	0.136	0.151	0.014
TSPAN7	0.569	0.14651	0.138	0.185	0.047	CARNS1	0.425	-0.208974	0.15	0.016	0.166	KCNJ6	0.568	0.1415	0.136	0.177	0.041
AAK1	0.569	0.131109	0.138	0.277	0.138	NDFIP2	0.575	0.200889	0.15	0.203	0.055	PNMA8A	0.568	0.136551	0.136	0.151	0.015
RTN3	0.569	0.103952	0.138	0.411	0.267	AP2B1	0.575	0.179795	0.15	0.24	0.092	SVOP	0.568	0.135178	0.136	0.162	0.027
SGK3	0.432	-0.197922	0.136	0.159	0.286	KIAA1328	0.426	-0.173428	0.148	0.02	0.168	BCL2L14	0.433	-0.156886	0.134	0.052	0.183
WDFY2	0.432	-0.200018	0.136	0.07	0.204	DSCAML1	0.426	-0.179015	0.148	0.061	0.207	RHOU	0.433	-0.189761	0.134	0	0.134
LITAF	0.432	-0.200096	0.136	0.015	0.15	ROBO1	0.426	-0.187137	0.148	0.028	0.176	SUN2	0.433	-0.196005	0.134	0.022	0.156
TMEM59	0.432	-0.202246	0.136	0.085	0.216	PRUNE2	0.426	-0.188703	0.148	0.142	0.289	PICALM	0.433	-0.213013	0.134	0.107	0.235
OSBPL1A	0.432	-0.225558	0.136	0.198	0.319	SDCCAG8	0.426	-0.19314	0.148	0.024	0.172	ST6GALNAC3	0.433	-0.213341	0.134	0.077	0.208
FLRT2	0.568	0.15907	0.136	0.177	0.041	UVRAG	0.426	-0.196992	0.148	0.033	0.181	GNAI1	0.433	-0.260146	0.134	0.077	0.207
PDE8B	0.568	0.154064	0.136	0.19	0.055	SGMS1	0.426	-0.200976	0.148	0.057	0.206	LRP8	0.567	0.19793	0.134	0.148	0.015
MARK1	0.568	0.152352	0.136	0.17	0.034	OLIG1	0.426	-0.219537	0.148	0.012	0.16	STRBP	0.567	0.174193	0.134	0.188	0.054
DAAM1	0.568	0.144172	0.136	0.196	0.061	NAV2	0.426	-0.221122	0.148	0.049	0.194	SYN1	0.567	0.162125	0.134	0.148	0.013
CALM3	0.568	0.142707	0.136	0.18	0.043	ZBTB18	0.574	0.274522	0.148	0.163	0.016	SCAMP5	0.567	0.159884	0.134	0.181	0.046
NCAM2	0.433	-0.199856	0.134	0.439	0.548	ABI2	0.574	0.243868	0.148	0.248	0.105	GRK3	0.567	0.154674	0.134	0.162	0.029
HIPK2	0.433	-0.205698	0.134	0.079	0.209	MAL2	0.574	0.224667	0.148	0.15	0.003	FAM49A	0.567	0.149232	0.134	0.162	0.029
KCNJ3	0.567	0.181234	0.134	0.165	0.032	MYCBP2	0.574	0.216989	0.148	0.248	0.101	PRKAR1B	0.567	0.146797	0.134	0.17	0.036
ELAVL2	0.567	0.161771	0.134	0.147	0.013	GUCY1B1	0.574	0.210497	0.148	0.159	0.012	PLD3	0.567	0.137004	0.134	0.244	0.11
BASP1-AS1	0.567	0.161428	0.134	0.159	0.024	GFOD1	0.574	0.18886	0.148	0.187	0.04	OVCH1-AS1	0.567	0.132976	0.134	0.199	0.065
KCTD1	0.567	0.157637	0.134	0.182	0.048	RHEB	0.574	0.178254	0.148	0.183	0.036	PRR5L	0.434	-0.174326	0.132	0	0.132
GARNL3	0.567	0.133701	0.134	0.247	0.111	KCNAB2	0.574	0.175962	0.148	0.163	0.014	AGTPBP1	0.434	-0.199026	0.132	0.122	0.251
FAXDC2	0.434	-0.163949	0.132	0.016	0.148	TCF4	0.427	-0.168045	0.146	0.187	0.336	SCARB2	0.434	-0.216072	0.132	0.089	0.217
SH3D19	0.434	-0.171561	0.132	0.134	0.263	GLUL	0.427	-0.276716	0.146	0.053	0.196	AL445623.2	0.566	0.187049	0.132	0.14	0.009
SLC48A1	0.434	-0.179022	0.132	0.007	0.138	ISCU	0.573	0.255418	0.146	0.167	0.022	BEX3	0.566	0.157549	0.132	0.181	0.048
KLK6	0.434	-0.196414	0.132	0.011	0.143	ATXN7L3B	0.573	0.220155	0.146	0.171	0.026	PCSK1N	0.566	0.150642	0.132	0.144	0.012
CDH6	0.566	0.154807	0.132	0.144	0.012	WDR47	0.573	0.213189	0.146	0.183	0.038	CAP2	0.566	0.144048	0.132	0.166	0.033
SGCZ	0.566	0.151446	0.132	0.154	0.022	SYNGR3	0.573	0.193644	0.146	0.15	0.004	LINC00937	0.566	0.135972	0.132	0.185	0.053
MLLT3	0.566	0.135456	0.132	0.196	0.064	SPTAN1	0.573	0.184615	0.146	0.203	0.059	NETO1	0.566	0.133512	0.132	0.144	0.012
GNAQ	0.566	0.114305	0.132	0.378	0.246	HDGFL3	0.573	0.177299	0.146	0.187	0.042	NRXN2	0.566	0.13159	0.132	0.185	0.053
TUBB4A	0.435	-0.157285	0.13	0.074	0.202	ARF5	0.573	0.136605	0.146	0.187	0.041	FAIM2	0.566	0.129749	0.132	0.214	0.081
ARHGEF10	0.435	-0.165514	0.13	0.047	0.175	AGPAT4	0.428	-0.1018	0.144	0.073	0.217	RAB3A	0.566	0.125526	0.132	0.144	0.011
TESK2	0.435	-0.173224	0.13	0.051	0.18	JAM3	0.428	-0.164761	0.144	0.045	0.189	CLIP3	0.566	0.121149	0.132	0.207	0.074
ENDOD1	0.435	-0.180554	0.13	0.023	0.153	PDE1C	0.428	-0.178081	0.144	0.065	0.211	GPI	0.566	0.118399	0.132	0.262	0.129
RHOU	0.435	-0.185531	0.13	0.005	0.136	VWA1	0.428	-0.187107	0.144	0.028	0.172	NCAM2	0.435	-0.154931	0.13	0.406	0.547
ZNF536	0.435	-0.187833	0.13	0.008	0.138	NSMCE2	0.428	-0.193172	0.144	0.041	0.183	PADI2	0.435	-0.174618	0.13	0.004	0.133
SUN2	0.435	-0.193283	0.13	0.029	0.157	SEMA6A	0.428	-0.200711	0.144	0.041	0.183	STMN4	0.435	-0.262825	0.13	0.111	0.234
LIPA	0.435	-0.214926	0.13	0.039	0.167	UBE2E2	0.428	-0.22553	0.144	0.126	0.265	ZNF804B	0.565	0.177738	0.13	0.159	0.029
OPALIN	0.435	-0.254182	0.13	0.011	0.141	CSRNP3	0.572	0.246022	0.144	0.211	0.069	SHISA6	0.565	0.169981	0.13	0.166	0.036
CDH9	0.565	0.162577	0.13	0.139	0.009	NUCKS1	0.572	0.226334	0.144	0.333	0.202	PMEPA1	0.565	0.168178	0.13	0.155	0.025
EIF4A2	0.565	0.151327	0.13	0.226	0.094	SLIT1	0.572	0.207593	0.144	0.163	0.02	SLC24A3	0.565	0.146866	0.13	0.173	0.044
CARMIL1	0.565	0.14315	0.13	0.178	0.048	NARS	0.572	0.201473	0.144	0.183	0.04	ZNF483	0.565	0.131697	0.13	0.203	0.074
SUZ12P1	0.565	0.142871	0.13	0.193	0.063	FAM3C	0.572	0.199926	0.144	0.167	0.024	KIF21A	0.565	0.128826	0.13	0.199	0.07
MAP4K3-DT	0.565	0.132967	0.13	0.178	0.049	EFR3A	0.572	0.196651	0.144	0.179	0.034	ABAT	0.565	0.118308	0.13	0.192	0.062
RAD9A	0.565	0.127005	0.13	0.175	0.045	GABRA5	0.572	0.191695	0.144	0.15	0.006	TTYH1	0.436	-0.149111	0.128	0.015	0.143
NSF	0.565	0.122401	0.13	0.201	0.07	SNU13	0.572	0.17382	0.144	0.175	0.03	ARHGEF10	0.436	-0.164479	0.128	0.048	0.174
PRKN	0.565	0.11667	0.13	0.412	0.283	SYT5	0.572	0.160922	0.144	0.146	0.003	VRK2	0.436	-0.180929	0.128	0.022	0.15
CLSTN1	0.565	0.115517	0.13	0.244	0.112	RNASEK	0.572	0.152055	0.144	0.203	0.059	IQGAP1	0.436	-0.184058	0.128	0.041	0.166
CMTM5	0.436	-0.157284	0.128	0	0.127	RTL8C	0.572	0.151413	0.144	0.183	0.039	COLGALT2	0.436	-0.184067	0.128	0.059	0.187
GUSBP3	0.436	-0.166207	0.128	0.147	0.268	MBD5	0.429	-0.180194	0.142	0.037	0.179	FTL	0.436	-0.186684	0.128	0.107	0.229
GAPDH	0.436	-0.174648	0.128	0.123	0.244	MAP2K4	0.571	0.294571	0.142	0.22	0.084	OPALIN	0.436	-0.247769	0.128	0.011	0.139
MEGF10	0.436	-0.185991	0.128	0.008	0.136	RAP2A	0.571	0.248247	0.142	0.179	0.038	TMTC1	0.564	0.153922	0.128	0.166	0.039
PTP4A2	0.436	-0.221997	0.128	0.106	0.231	AMPH	0.571	0.231554	0.142	0.175	0.035	CDK5R1	0.564	0.14948	0.128	0.144	0.015
CAMK4	0.564	0.162946	0.128	0.152	0.023	OXCT1	0.571	0.226675	0.142	0.171	0.029	GRIP2	0.564	0.148324	0.128	0.133	0.005
TENM1	0.564	0.145756	0.128	0.172	0.045	AASDHPPT	0.571	0.223006	0.142	0.167	0.026	REEP5	0.564	0.138972	0.128	0.207	0.077
SLIT2	0.564	0.142973	0.128	0.17	0.044	PRKACB	0.571	0.199563	0.142	0.313	0.178	RERG	0.564	0.138767	0.128	0.137	0.008
PRKAR2B	0.564	0.140277	0.128	0.144	0.017	2020-09-03	0.571	0.180958	0.142	0.15	0.01	GNG7	0.437	-0.171997	0.126	0.077	0.2
CATSPER2	0.564	0.139972	0.128	0.173	0.046	NEDD4L	0.571	0.180336	0.142	0.187	0.046	TMEM87A	0.437	-0.178587	0.126	0.092	0.216
KIAA0319	0.564	0.136214	0.128	0.155	0.027	NECAP1	0.571	0.179543	0.142	0.167	0.025	ANLN	0.437	-0.216677	0.126	0.004	0.129
TSC22D1	0.564	0.13016	0.128	0.221	0.093	ARL6IP5	0.571	0.163293	0.142	0.244	0.101	EPB41L2	0.437	-0.218385	0.126	0.096	0.218
FOXN3	0.564	0.129736	0.128	0.262	0.133	PACSIN1	0.571	0.156011	0.142	0.15	0.008	CNR1	0.563	0.240933	0.126	0.129	0.003
SPATS2	0.564	0.113064	0.128	0.326	0.196	ATP1A3	0.571	0.14541	0.142	0.15	0.008	EGFR	0.563	0.209659	0.126	0.162	0.037
FOLH1	0.437	-0.161834	0.126	0.005	0.131	COBL	0.43	-0.18717	0.14	0.106	0.244	SLITRK4	0.563	0.202087	0.126	0.133	0.007
P2RX7	0.437	-0.176518	0.126	0.095	0.217	DOCK3	0.43	-0.188194	0.14	0.232	0.368	SATB1	0.563	0.166965	0.126	0.159	0.033
COLGALT2	0.437	-0.180887	0.126	0.064	0.188	SLC9A9	0.43	-0.193495	0.14	0.02	0.16	PRRT2	0.563	0.136274	0.126	0.151	0.026
MAP4K5	0.437	-0.19518	0.126	0.082	0.206	RDX	0.43	-0.195914	0.14	0.045	0.183	BMPR2	0.563	0.135485	0.126	0.225	0.099
TRMT9B	0.563	0.188325	0.126	0.149	0.024	LITAF	0.43	-0.199911	0.14	0.008	0.148	GRIN1	0.563	0.124744	0.126	0.133	0.006
MT-CO1	0.563	0.150213	0.126	0.206	0.08	NEGR1	0.57	0.216658	0.14	0.309	0.18	HAPLN1	0.562	0.176081	0.124	0.129	0.005
SLIT1	0.563	0.149099	0.126	0.144	0.018	VDAC3	0.57	0.198165	0.14	0.203	0.064	PRKG1	0.562	0.156866	0.124	0.244	0.121
SEMA3E	0.563	0.14375	0.126	0.173	0.047	MTPN	0.57	0.187949	0.14	0.159	0.02	ABLIM2	0.562	0.146915	0.124	0.159	0.034
SETBP1	0.563	0.141998	0.126	0.152	0.026	SCN2B	0.57	0.178578	0.14	0.15	0.011	FOCAD	0.562	0.138414	0.124	0.181	0.057
DENND5B	0.563	0.118595	0.126	0.219	0.093	NAP1L5	0.57	0.178122	0.14	0.146	0.007	BICD1	0.562	0.135385	0.124	0.28	0.157
TLE4	0.563	0.116255	0.126	0.245	0.119	NCALD	0.57	0.177211	0.14	0.175	0.036	ADAM22	0.562	0.133925	0.124	0.181	0.057
RXFP1	0.562	0.179439	0.124	0.147	0.023	SLC7A14	0.57	0.169168	0.14	0.171	0.032	HERC1	0.562	0.133322	0.124	0.244	0.121
ENC1	0.562	0.165966	0.124	0.134	0.009	STX1A	0.57	0.166707	0.14	0.146	0.007	STMN3	0.562	0.128941	0.124	0.14	0.016
SPHKAP	0.562	0.162405	0.124	0.139	0.015	CHCHD10	0.57	0.163976	0.14	0.163	0.022	PACSIN1	0.562	0.125703	0.124	0.133	0.008
SYNPR	0.562	0.151979	0.124	0.151	0.027	KCNQ5	0.57	0.163183	0.14	0.187	0.047	SOD1	0.562	0.12359	0.124	0.188	0.063
CDK14	0.562	0.148823	0.124	0.201	0.079	AC005747.1	0.57	0.154844	0.14	0.346	0.21	SLC22A17	0.562	0.11641	0.124	0.218	0.092
C11orf80	0.562	0.141258	0.124	0.146	0.022	GRIN1	0.57	0.137171	0.14	0.146	0.006	ARID1B	0.562	0.109057	0.124	0.384	0.259
GRM7	0.562	0.129082	0.124	0.218	0.093	PICALM	0.431	-0.155831	0.138	0.098	0.235	ZHX2	0.438	-0.16539	0.124	0.026	0.149
FBXL2	0.562	0.127752	0.124	0.206	0.083	PSMA3-AS1	0.431	-0.178638	0.138	0.045	0.181	TESK2	0.438	-0.169728	0.124	0.055	0.178
YWHAZ	0.562	0.114038	0.124	0.227	0.103	KDM4C	0.431	-0.180309	0.138	0.049	0.187	CCDC88A	0.438	-0.18119	0.124	0.277	0.388
NDFIP1	0.562	0.106211	0.124	0.262	0.134	CLIC4	0.431	-0.181016	0.138	0.024	0.162	PDE1C	0.438	-0.18206	0.124	0.089	0.21
DDR1	0.438	-0.16045	0.124	0.011	0.135	MKLN1	0.431	-0.184953	0.138	0.163	0.298	KLK6	0.438	-0.186979	0.124	0.018	0.141
ZCCHC24	0.438	-0.167816	0.124	0.005	0.129	IQGAP1	0.431	-0.187397	0.138	0.028	0.166	NHS	0.561	0.168542	0.122	0.14	0.019
PHLDB1	0.438	-0.170079	0.124	0.026	0.149	KIDINS220	0.431	-0.192714	0.138	0.077	0.213	MTRNR2L1	0.561	0.163127	0.122	0.277	0.156
SEMA4D	0.438	-0.174412	0.124	0.067	0.189	MAML2	0.431	-0.229576	0.138	0.02	0.157	CADM3	0.561	0.127203	0.122	0.133	0.01
ZDHHC20	0.438	-0.180068	0.124	0.062	0.184	RORA	0.431	-0.241576	0.138	0.073	0.208	TRAF3IP2-AS1	0.561	0.117135	0.122	0.258	0.137
TMTC4	0.438	-0.196294	0.124	0.026	0.149	CD200	0.569	0.219954	0.138	0.163	0.025	GDI1	0.561	0.108002	0.122	0.244	0.12
PI4KA	0.561	0.153865	0.122	0.205	0.085	OAT	0.569	0.21847	0.138	0.183	0.046	PPFIA2	0.561	0.103864	0.122	0.266	0.141
DIRAS2	0.561	0.149302	0.122	0.134	0.013	PLPPR4	0.569	0.206078	0.138	0.146	0.009	SNX29	0.439	-0.150434	0.122	0.059	0.18
RPH3A	0.561	0.146997	0.122	0.16	0.039	GPR158	0.569	0.195314	0.138	0.183	0.047	CMTM5	0.439	-0.151541	0.122	0.004	0.125
PCSK5	0.561	0.138516	0.122	0.165	0.043	CACYBP	0.569	0.190845	0.138	0.171	0.033	DDR1	0.439	-0.155096	0.122	0.011	0.133
YWHAH	0.561	0.13825	0.122	0.142	0.02	ARHGEF7	0.569	0.185393	0.138	0.244	0.108	FOLH1	0.439	-0.157277	0.122	0.007	0.129
NR2F1-AS1	0.561	0.135923	0.122	0.152	0.03	DSTN	0.569	0.183966	0.138	0.203	0.066	GNAI2	0.439	-0.177126	0.122	0.066	0.186
NIN	0.561	0.127464	0.122	0.18	0.058	BNIP3	0.569	0.183228	0.138	0.179	0.041	MAGI2	0.439	-0.191301	0.122	0.624	0.702
MIR4435-2HG	0.561	0.127239	0.122	0.141	0.02	SYT7	0.569	0.178669	0.138	0.15	0.013	NR2F1-AS1	0.56	0.135628	0.12	0.151	0.032
LMO4	0.561	0.119775	0.122	0.167	0.044	CMIP	0.569	0.165991	0.138	0.232	0.097	DCX	0.56	0.134965	0.12	0.129	0.009
SPTAN1	0.561	0.119204	0.122	0.18	0.058	PRDX2	0.569	0.16304	0.138	0.179	0.041	CACNG2	0.56	0.125081	0.12	0.14	0.02
KIFAP3	0.561	0.11863	0.122	0.178	0.056	ATP6V0A1	0.569	0.159854	0.138	0.268	0.133	ADGRL1	0.56	0.114176	0.12	0.17	0.049
ELOVL1	0.439	-0.148767	0.122	0.005	0.128	KIF1A	0.569	0.150807	0.138	0.175	0.037	MCF2L2	0.56	0.104598	0.12	0.185	0.064
2020-09-04	0.439	-0.156815	0.122	0.02	0.141	CNTNAP1	0.569	0.147876	0.138	0.146	0.008	NCOA7	0.44	-0.164851	0.12	0.107	0.223
LHPP	0.439	-0.170183	0.122	0.047	0.169	RPL41	0.569	0.128977	0.138	0.289	0.147	BIN1	0.44	-0.171289	0.12	0.081	0.2
ANLN	0.439	-0.213206	0.122	0.01	0.13	EXOC6B	0.432	-0.137262	0.136	0.118	0.256	MAP4K5	0.44	-0.172783	0.12	0.085	0.204
CD9	0.439	-0.215492	0.122	0.007	0.128	UBE2R2	0.432	-0.169091	0.136	0.045	0.18	TMEM59	0.44	-0.190128	0.12	0.1	0.214
SYBU	0.56	0.145306	0.12	0.137	0.017	FAR1	0.432	-0.174101	0.136	0.081	0.218	WWOX	0.44	-0.216883	0.12	0.358	0.452
NDRG4	0.56	0.144562	0.12	0.144	0.023	SPATA6	0.432	-0.174897	0.136	0.004	0.14	GABRG2	0.559	0.146535	0.118	0.125	0.008
TTC39C	0.56	0.134967	0.12	0.142	0.022	GRID1	0.432	-0.182377	0.136	0.081	0.218	SCN2B	0.559	0.130484	0.118	0.129	0.011
PPP1R9A	0.56	0.129742	0.12	0.236	0.116	AC244669.1	0.432	-0.184874	0.136	0.028	0.165	STXBP5	0.559	0.1284	0.118	0.188	0.069
RAP1GAP	0.56	0.123293	0.12	0.134	0.013	WIPF1	0.432	-0.205478	0.136	0.012	0.148	RGS12	0.559	0.126872	0.118	0.177	0.059
GNAL	0.56	0.120833	0.12	0.164	0.045	HSPA2	0.432	-0.230151	0.136	0.02	0.157	BEX2	0.559	0.125865	0.118	0.137	0.019
SPIDR	0.56	0.116872	0.12	0.244	0.123	GRIA1	0.568	0.231357	0.136	0.167	0.032	PRKAR2B	0.559	0.118851	0.118	0.137	0.019
PACS1	0.56	0.111709	0.12	0.195	0.074	MTMR9	0.568	0.201589	0.136	0.191	0.057	ELOVL1	0.441	-0.144366	0.118	0.007	0.126
PRR5L	0.44	-0.155073	0.12	0.013	0.133	NREP	0.568	0.19717	0.136	0.163	0.027	SPATA6	0.441	-0.153414	0.118	0.022	0.14
PIEZO2	0.44	-0.156852	0.12	0.026	0.145	TMEM30A	0.568	0.193648	0.136	0.228	0.093	PIEZO2	0.441	-0.156792	0.118	0.026	0.144
ZHX2	0.44	-0.162736	0.12	0.031	0.15	HPRT1	0.568	0.172048	0.136	0.159	0.024	NEO1	0.441	-0.17252	0.118	0.048	0.164
MT3	0.44	-0.186574	0.12	0.051	0.168	REEP1	0.568	0.161001	0.136	0.171	0.035	GRAMD2B	0.441	-0.175929	0.118	0.007	0.125
KLHL32	0.44	-0.189766	0.12	0.126	0.241	PRRT2	0.568	0.148589	0.136	0.163	0.026	TMTC4	0.441	-0.195358	0.118	0.03	0.147
JAM3	0.44	-0.194122	0.12	0.072	0.191	GUSBP2	0.433	-0.148413	0.134	0.008	0.143	NDRG2	0.441	-0.232306	0.118	0.011	0.129
NDRG2	0.44	-0.228694	0.12	0.011	0.131	MIR100HG	0.433	-0.171539	0.134	0.049	0.182	IQCJ-SCHIP1	0.558	0.196131	0.116	0.229	0.12
SLC44A5	0.559	0.14517	0.118	0.155	0.038	ARAP2	0.433	-0.182593	0.134	0.077	0.212	LHX6	0.558	0.185759	0.116	0.118	0.002
MT-ND1	0.559	0.137342	0.118	0.229	0.111	NEO1	0.433	-0.187336	0.134	0.033	0.164	KIRREL3	0.558	0.177011	0.116	0.369	0.257
FAM135B	0.559	0.134788	0.118	0.16	0.042	LPGAT1	0.433	-0.214003	0.134	0.089	0.219	TOX	0.558	0.153998	0.116	0.166	0.052
ZFHX3	0.559	0.124339	0.118	0.182	0.065	RAB3C	0.567	0.220839	0.134	0.159	0.025	C8orf34	0.558	0.151566	0.116	0.21	0.099
ATP6V1A	0.559	0.116556	0.118	0.2	0.082	RAB3B	0.567	0.190381	0.134	0.146	0.014	LAMP5	0.558	0.150603	0.116	0.118	0.002
SGIP1	0.559	0.115795	0.118	0.264	0.144	ADD2	0.567	0.165711	0.134	0.154	0.02	KLHL29	0.558	0.146009	0.116	0.129	0.013
PADI2	0.441	-0.164054	0.118	0.016	0.135	HSP90AA4P	0.567	0.156899	0.134	0.171	0.037	NAPB	0.558	0.144065	0.116	0.192	0.077
RDX	0.441	-0.164499	0.118	0.069	0.184	HPCAL4	0.567	0.145731	0.134	0.138	0.004	TRERF1	0.558	0.141472	0.116	0.148	0.033
DENND5A	0.441	-0.167388	0.118	0.08	0.196	CAPNS1	0.567	0.141196	0.134	0.207	0.073	SORCS1	0.558	0.135428	0.116	0.185	0.071
SLC9A9	0.441	-0.167755	0.118	0.046	0.162	MT-CO2	0.567	0.107752	0.134	0.276	0.138	ENO2	0.558	0.124312	0.116	0.151	0.036
PLPP3	0.441	-0.169035	0.118	0.018	0.134	MACF1	0.434	-0.163698	0.132	0.118	0.249	PACRG	0.558	0.121925	0.116	0.173	0.058
LMCD1-AS1	0.441	-0.170351	0.118	0.039	0.156	PARD3B	0.434	-0.164663	0.132	0.028	0.159	AFAP1	0.558	0.121838	0.116	0.144	0.029
GJB1	0.441	-0.188744	0.118	0.002	0.12	TUT4	0.434	-0.16758	0.132	0.045	0.177	PLPPR4	0.558	0.121417	0.116	0.125	0.009
MAGI2	0.441	-0.245322	0.118	0.705	0.701	PRR5L	0.434	-0.174162	0.132	0	0.132	CDH18	0.558	0.120032	0.116	0.196	0.08
SDK1	0.558	0.157927	0.116	0.178	0.064	LHPP	0.434	-0.178345	0.132	0.037	0.167	GUCY1B1	0.558	0.119241	0.116	0.129	0.012
MICAL2	0.558	0.13829	0.116	0.142	0.028	LMCD1-AS1	0.434	-0.190475	0.132	0.024	0.155	AMPH	0.558	0.117899	0.116	0.151	0.035
CEP126	0.558	0.134769	0.116	0.157	0.041	ZDHHC9	0.434	-0.214129	0.132	0.049	0.178	SPATA13	0.442	-0.156128	0.116	0.022	0.137
NRXN2	0.558	0.129386	0.116	0.167	0.051	ERMN	0.434	-0.222022	0.132	0.024	0.156	CDC14B	0.442	-0.16493	0.116	0.085	0.199
MPPED1	0.558	0.121617	0.116	0.129	0.013	ARMCX3	0.566	0.228586	0.132	0.159	0.028	AC026316.4	0.442	-0.170396	0.116	0.015	0.131
PTPRB	0.558	0.119377	0.116	0.133	0.017	EPHA4	0.566	0.226735	0.132	0.146	0.016	RAB40B	0.442	-0.174567	0.116	0.011	0.126
FAM171B	0.558	0.117502	0.116	0.167	0.051	TUSC3	0.566	0.210042	0.132	0.146	0.016	ATP6V1A	0.557	0.160429	0.114	0.196	0.083
RHOB	0.442	-0.136651	0.116	0.01	0.125	BSN	0.566	0.194568	0.132	0.15	0.018	GPRASP1	0.557	0.145485	0.114	0.125	0.011
CERS2	0.442	-0.145988	0.116	0.005	0.121	SRP14	0.566	0.19246	0.132	0.199	0.069	LRRC8B	0.557	0.144821	0.114	0.199	0.086
CDC14B	0.442	-0.167651	0.116	0.085	0.2	PPP2R2C	0.566	0.184918	0.132	0.191	0.061	BTBD11	0.557	0.144654	0.114	0.137	0.022
CHN2	0.442	-0.169758	0.116	0.133	0.243	MT-CYB	0.566	0.170333	0.132	0.22	0.086	SUSD4	0.557	0.138619	0.114	0.129	0.016
NCOA7	0.442	-0.171282	0.116	0.111	0.224	ARPP21	0.566	0.161386	0.132	0.167	0.034	KIFAP3	0.557	0.136229	0.114	0.173	0.058
AC026316.4	0.442	-0.171409	0.116	0.016	0.132	PIANP	0.566	0.15365	0.132	0.138	0.006	SHC3	0.557	0.132327	0.114	0.144	0.029
YWHAQ	0.442	-0.192499	0.116	0.08	0.191	CEND1	0.566	0.147831	0.132	0.142	0.011	PKIA	0.557	0.129682	0.114	0.151	0.037
KIRREL3	0.442	-0.20829	0.116	0.152	0.261	DYNC1I1	0.566	0.128592	0.132	0.224	0.092	BCAT1	0.557	0.127179	0.114	0.151	0.037
SIDT1	0.557	0.137047	0.114	0.142	0.029	UBE4B	0.435	-0.11801	0.13	0.077	0.21	ST8SIA5	0.557	0.123962	0.114	0.133	0.02
EPB41L3	0.557	0.134458	0.114	0.208	0.093	SPAG9	0.435	-0.129382	0.13	0.118	0.249	SYBU	0.557	0.122811	0.114	0.133	0.019
CDH11	0.557	0.133622	0.114	0.152	0.038	KIF1B	0.435	-0.163438	0.13	0.256	0.375	EFNA5	0.557	0.120929	0.114	0.155	0.041
MLIP	0.557	0.125889	0.114	0.129	0.016	ACTN4	0.435	-0.163914	0.13	0.13	0.256	SORCS3	0.557	0.120736	0.114	0.17	0.056
PRRT2	0.557	0.125846	0.114	0.137	0.024	PPP1R21	0.435	-0.167566	0.13	0.037	0.167	MPP6	0.557	0.118132	0.114	0.133	0.019
SHC3	0.557	0.12471	0.114	0.142	0.028	GPR37	0.435	-0.227387	0.13	0.02	0.152	SGSM1	0.557	0.113982	0.114	0.162	0.048
STAU2	0.557	0.121464	0.114	0.214	0.101	SCOC	0.565	0.286566	0.13	0.171	0.041	PPP1R16B	0.443	-0.146667	0.114	0.044	0.158
NGEF	0.557	0.118112	0.114	0.131	0.016	MRTFB	0.565	0.228565	0.13	0.179	0.05	PLD1	0.443	-0.156061	0.114	0.015	0.129
NETO2	0.557	0.116927	0.114	0.128	0.014	PPP2CA	0.565	0.216671	0.13	0.191	0.064	FAM171A1	0.443	-0.160692	0.114	0.111	0.222
MAP2K4	0.557	0.102637	0.114	0.196	0.082	SPRYD3	0.565	0.174507	0.13	0.138	0.009	CLIC4	0.443	-0.169058	0.114	0.048	0.162
NLGN4Y	0.557	0.102525	0.114	0.231	0.115	RAB2A	0.565	0.174048	0.13	0.248	0.119	GJB1	0.443	-0.184284	0.114	0.004	0.119
CDKN1C	0.443	-0.15974	0.114	0.008	0.123	SLC8A1	0.565	0.171884	0.13	0.199	0.07	MT3	0.443	-0.19186	0.114	0.055	0.167
RBPJ	0.443	-0.169721	0.114	0.092	0.205	SLC25A4	0.565	0.149232	0.13	0.154	0.024	ATCAY	0.556	0.177587	0.112	0.148	0.035
FRAS1	0.556	0.145597	0.112	0.131	0.019	SLC25A3	0.565	0.148875	0.13	0.179	0.049	ADCY1	0.556	0.151629	0.112	0.137	0.025
ABR	0.556	0.141051	0.112	0.191	0.08	PITHD1	0.565	0.14445	0.13	0.159	0.029	PDGFD	0.556	0.151175	0.112	0.129	0.017
PCNX2	0.556	0.13078	0.112	0.16	0.048	TLE5	0.565	0.142304	0.13	0.183	0.053	RAB3IP	0.556	0.144515	0.112	0.159	0.047
ICA1L	0.556	0.128956	0.112	0.193	0.083	RASGRF2	0.436	-0.151377	0.128	0.073	0.205	RPS6KA2	0.556	0.14256	0.112	0.269	0.157
CERS6	0.556	0.1274	0.112	0.175	0.062	PIEZO2	0.436	-0.166097	0.128	0.016	0.144	XKR6	0.556	0.136561	0.112	0.173	0.062
DLGAP4	0.556	0.123339	0.112	0.162	0.051	BRAF	0.436	-0.16611	0.128	0.024	0.152	ANKRD30BL	0.556	0.130761	0.112	0.148	0.037
PACRG	0.556	0.116728	0.112	0.169	0.057	ITCH	0.436	-0.175412	0.128	0.053	0.179	INA	0.556	0.11752	0.112	0.118	0.006
ZFYVE9	0.556	0.113795	0.112	0.177	0.064	HEPACAM	0.436	-0.176048	0.128	0.02	0.149	RNF11	0.556	0.116564	0.112	0.148	0.035
ATP6V0A1	0.556	0.103441	0.112	0.245	0.131	NAV1	0.436	-0.185325	0.128	0.085	0.209	TIAM1	0.556	0.116533	0.112	0.207	0.096
MBNL2	0.444	-0.151911	0.112	0.147	0.255	DIP2C	0.436	-0.187953	0.128	0.138	0.262	MT-CO3	0.556	0.108876	0.112	0.229	0.114
SOX8	0.444	-0.152917	0.112	0.007	0.118	PSD3	0.564	0.267999	0.128	0.362	0.254	SIRT2	0.444	-0.131715	0.112	0.022	0.133
NT5DC1	0.444	-0.158591	0.112	0.028	0.139	FAM155A	0.564	0.259747	0.128	0.256	0.137	FAM124A	0.444	-0.143375	0.112	0.007	0.119
TMBIM6	0.444	-0.167028	0.112	0.172	0.275	ELAVL2	0.564	0.21171	0.128	0.142	0.015	ENOSF1	0.444	-0.146415	0.112	0.052	0.163
FDFT1	0.444	-0.172093	0.112	0.085	0.196	CNRIP1	0.564	0.20948	0.128	0.142	0.014	NT5DC1	0.444	-0.158095	0.112	0.026	0.138
TXNIP	0.444	-0.174766	0.112	0.008	0.12	UBE2N	0.564	0.203245	0.128	0.154	0.027	PHLDB1	0.444	-0.160634	0.112	0.037	0.147
H3F3B	0.444	-0.19389	0.112	0.051	0.161	VXN	0.564	0.184662	0.128	0.175	0.047	AGPAT4	0.444	-0.166517	0.112	0.107	0.217
DGKB	0.555	0.169269	0.11	0.164	0.054	RASGRP1	0.564	0.179183	0.128	0.138	0.01	DPYSL5	0.444	-0.167728	0.112	0.1	0.208
MIR124-2HG	0.555	0.155562	0.11	0.113	0.003	CHGB	0.564	0.176547	0.128	0.138	0.011	TXNIP	0.444	-0.173339	0.112	0.007	0.119
KIF21A	0.555	0.147486	0.11	0.178	0.069	SEC62	0.564	0.168517	0.128	0.26	0.133	HTRA1	0.444	-0.206661	0.112	0.077	0.187
EPHA4	0.555	0.145376	0.11	0.124	0.014	ATP6V1C1	0.564	0.158703	0.128	0.159	0.031	IL1RAPL1	0.444	-0.22321	0.112	0.668	0.708
PDE10A	0.555	0.131791	0.11	0.154	0.046	FLOT1	0.564	0.14969	0.128	0.163	0.036	GRIA3	0.555	0.14268	0.11	0.181	0.073
FER	0.555	0.120736	0.11	0.214	0.104	HNRNPK	0.564	0.135462	0.128	0.26	0.134	DLGAP2	0.555	0.135483	0.11	0.14	0.031
PLCXD3	0.555	0.119663	0.11	0.128	0.017	STX1B	0.564	0.132678	0.128	0.138	0.01	AC027288.3	0.555	0.119202	0.11	0.148	0.039
WDR17	0.555	0.119038	0.11	0.139	0.03	COX4I1	0.564	0.129698	0.128	0.203	0.075	SLC9A6	0.555	0.116875	0.11	0.144	0.034
YWHAG	0.555	0.116957	0.11	0.159	0.048	PHLDB1	0.437	-0.148992	0.126	0.02	0.147	TSPYL2	0.555	0.114117	0.11	0.118	0.009
USP11	0.555	0.112638	0.11	0.155	0.045	CRYZL1	0.437	-0.158976	0.126	0.037	0.162	DYNLL2	0.555	0.108582	0.11	0.151	0.041
CDH2	0.555	0.110042	0.11	0.185	0.074	MACROD2	0.437	-0.163228	0.126	0.13	0.252	HIVEP3	0.555	0.106839	0.11	0.214	0.105
MCF2L2	0.555	0.109307	0.11	0.172	0.062	UTY	0.437	-0.163327	0.126	0.037	0.163	RNF149	0.555	0.105336	0.11	0.196	0.085
DYNC2H1	0.555	0.102594	0.11	0.162	0.051	MYO6	0.437	-0.16938	0.126	0.028	0.154	SLC9A9	0.445	-0.149076	0.11	0.052	0.16
ADGRL1	0.555	0.100522	0.11	0.157	0.047	MBNL2	0.437	-0.172426	0.126	0.13	0.254	SOX8	0.445	-0.150109	0.11	0.007	0.116
PLD3	0.555	0.100178	0.11	0.219	0.109	BIRC6	0.437	-0.172897	0.126	0.13	0.254	DENND5A	0.445	-0.151972	0.11	0.085	0.195
SIRT2	0.445	-0.131045	0.11	0.025	0.134	HLF	0.563	0.208767	0.126	0.138	0.012	ACYP2	0.445	-0.152877	0.11	0.092	0.199
SPATA6	0.445	-0.143717	0.11	0.031	0.141	HIGD1A	0.563	0.195925	0.126	0.167	0.042	AC244669.1	0.445	-0.159449	0.11	0.055	0.164
WIPF1	0.445	-0.165369	0.11	0.041	0.15	2020-09-11	0.563	0.192714	0.126	0.159	0.033	SOX6	0.554	0.135556	0.108	0.207	0.101
DNAJC6	0.445	-0.194926	0.11	0.128	0.233	CCNI	0.563	0.170625	0.126	0.285	0.162	SULT4A1	0.554	0.122067	0.108	0.114	0.006
LHFPL6	0.554	0.131653	0.108	0.183	0.076	UQCRC2	0.563	0.170405	0.126	0.179	0.054	EPB41L1	0.554	0.117434	0.108	0.162	0.054
SYP	0.554	0.12564	0.108	0.149	0.041	KCNK1	0.563	0.168082	0.126	0.163	0.038	BSN	0.554	0.116481	0.108	0.125	0.018
SNPH	0.554	0.125065	0.108	0.116	0.008	CDC42	0.563	0.161342	0.126	0.191	0.065	SPIN1	0.554	0.112213	0.108	0.192	0.083
PEG3	0.554	0.116199	0.108	0.131	0.022	ATP5F1B	0.563	0.159439	0.126	0.167	0.041	PLPPR5	0.554	0.112032	0.108	0.122	0.015
CYTH3	0.554	0.114362	0.108	0.136	0.029	ATP6V1D	0.563	0.159138	0.126	0.154	0.029	ACSL3	0.554	0.106548	0.108	0.225	0.114
ACTN1	0.554	0.111618	0.108	0.128	0.019	SNX10	0.563	0.156266	0.126	0.138	0.013	FGF1	0.446	-0.137362	0.108	0.015	0.123
HECTD4	0.554	0.103291	0.108	0.173	0.065	ATP6V1G1	0.563	0.129579	0.126	0.154	0.028	SLC48A1	0.446	-0.158874	0.108	0.03	0.136
TTYH1	0.446	-0.129884	0.108	0.036	0.144	KRAS	0.562	0.181566	0.124	0.138	0.014	FOXN2	0.446	-0.166025	0.108	0.011	0.119
NDE1	0.446	-0.133463	0.108	0.007	0.114	IPCEF1	0.562	0.174589	0.124	0.159	0.036	WDFY2	0.446	-0.16815	0.108	0.096	0.201
ENOSF1	0.446	-0.143304	0.108	0.059	0.165	TMEM246	0.562	0.156712	0.124	0.163	0.04	FAR1	0.446	-0.179979	0.108	0.114	0.218
ATG4C	0.446	-0.15673	0.108	0.031	0.138	PRRT1	0.562	0.146581	0.124	0.138	0.015	OLIG2	0.446	-0.186543	0.108	0	0.108
FOXN2	0.446	-0.166137	0.108	0.013	0.12	G3BP2	0.562	0.125213	0.124	0.167	0.042	CD9	0.446	-0.202193	0.108	0.018	0.126
IQGAP1	0.446	-0.167483	0.108	0.062	0.168	NFIA	0.438	-0.123709	0.124	0.138	0.266	WASF3	0.553	0.167939	0.106	0.137	0.031
ZNF638	0.446	-0.195987	0.108	0.259	0.345	AC023905.1	0.438	-0.131014	0.124	0.016	0.14	TAC1	0.553	0.157809	0.106	0.107	0.001
TENM2	0.553	0.135298	0.106	0.157	0.053	AC020741.1	0.438	-0.132203	0.124	0.02	0.144	TENM1	0.553	0.146673	0.106	0.151	0.047
MAGI3	0.553	0.118208	0.106	0.157	0.052	FOLH1	0.438	-0.148276	0.124	0.004	0.129	2020-03-04	0.553	0.14138	0.106	0.114	0.009
WNK2	0.553	0.116982	0.106	0.131	0.026	CUX1	0.438	-0.148343	0.124	0.057	0.181	CLVS2	0.553	0.131041	0.106	0.114	0.008
WASF1	0.553	0.110106	0.106	0.144	0.038	GRM3	0.438	-0.154405	0.124	0.167	0.289	WLS	0.553	0.125934	0.106	0.144	0.037
MAP3K5	0.553	0.108044	0.106	0.185	0.078	KLK6	0.438	-0.165059	0.124	0.016	0.141	ABHD2	0.553	0.12581	0.106	0.159	0.053
MBD5	0.553	0.106382	0.106	0.285	0.175	SLCO1A2	0.438	-0.165328	0.124	0.041	0.164	SYNGR3	0.553	0.122478	0.106	0.111	0.004
SLC16A1-AS1	0.553	0.100227	0.106	0.223	0.116	ZHX2	0.438	-0.166278	0.124	0.024	0.149	RBFOX3	0.553	0.115514	0.106	0.155	0.049
NENF	0.447	-0.120348	0.106	0.011	0.118	FAM171A1	0.438	-0.169549	0.124	0.102	0.222	NAP1L1	0.553	0.10985	0.106	0.21	0.104
RPL28	0.447	-0.132023	0.106	0.036	0.141	REV3L	0.438	-0.170743	0.124	0.061	0.185	ECE2	0.553	0.109112	0.106	0.122	0.017
KIF13B	0.447	-0.13302	0.106	0.013	0.118	ZNF536	0.438	-0.181273	0.124	0.012	0.136	NCDN	0.553	0.107037	0.106	0.129	0.024
ASPA	0.447	-0.136967	0.106	0.005	0.11	KMT2E	0.438	-0.188933	0.124	0.089	0.209	ICA1	0.553	0.103721	0.106	0.122	0.016
RNF130	0.447	-0.169863	0.106	0.157	0.256	COLGALT2	0.438	-0.194055	0.124	0.065	0.186	2020-09-04	0.447	-0.130688	0.106	0.033	0.14
OLIG2	0.447	-0.185602	0.106	0.003	0.11	PLEKHB1	0.438	-0.198129	0.124	0.037	0.159	NDE1	0.447	-0.13253	0.106	0.007	0.113
MXI1	0.447	-0.217817	0.106	0.095	0.196	GMFB	0.561	0.221981	0.122	0.134	0.012	PTBP2	0.447	-0.144773	0.106	0.077	0.183
SUSD4	0.552	0.123399	0.104	0.118	0.015	ACSL3	0.561	0.198638	0.122	0.236	0.114	FDFT1	0.447	-0.146921	0.106	0.089	0.194
KIAA1211L	0.552	0.122359	0.104	0.115	0.011	IQSEC1	0.561	0.190981	0.122	0.163	0.042	FEZ1	0.447	-0.147727	0.106	0.144	0.244
LRFN2	0.552	0.11062	0.104	0.124	0.021	PLEKHB2	0.561	0.190903	0.122	0.215	0.098	BAZ2B	0.447	-0.148615	0.106	0.177	0.277
KCND3	0.552	0.11008	0.104	0.136	0.031	TMOD2	0.561	0.184843	0.122	0.167	0.045	SEMA3B	0.447	-0.156094	0.106	0.022	0.128
MNAT1	0.552	0.108483	0.104	0.172	0.068	PAFAH1B1	0.561	0.170663	0.122	0.28	0.166	ACER3	0.447	-0.156456	0.106	0.066	0.169
TIAM2	0.552	0.105845	0.104	0.188	0.084	DYNLRB1	0.561	0.156813	0.122	0.187	0.066	PTN	0.447	-0.1677	0.106	0.033	0.138
RIN2	0.448	-0.126835	0.104	0.028	0.131	CDIP1	0.561	0.14701	0.122	0.15	0.028	RBPJ	0.447	-0.177219	0.106	0.1	0.203
FAM124A	0.448	-0.138272	0.104	0.016	0.12	ADGRL1	0.561	0.136747	0.122	0.171	0.049	TRPM3	0.552	0.180861	0.104	0.244	0.143
PLD1	0.448	-0.1434	0.104	0.026	0.13	KLHDC3	0.561	0.12939	0.122	0.138	0.016	GALNT18	0.552	0.114233	0.104	0.148	0.043
GATM	0.448	-0.15802	0.104	0.008	0.112	CX3CL1	0.561	0.127592	0.122	0.13	0.008	NAV3	0.552	0.109905	0.104	0.247	0.144
FAR1	0.448	-0.180735	0.104	0.121	0.219	MYO9B	0.439	-0.142565	0.122	0.008	0.131	ATP9A	0.552	0.107308	0.104	0.321	0.221
CLASP2	0.448	-0.187541	0.104	0.196	0.289	ADD3	0.439	-0.149934	0.122	0.118	0.239	BEX4	0.552	0.106601	0.104	0.159	0.054
GRM3	0.448	-0.200295	0.104	0.196	0.29	ATM	0.439	-0.152403	0.122	0.037	0.158	FP700111.1	0.552	0.106247	0.104	0.229	0.125
TUSC3	0.551	0.118805	0.102	0.116	0.014	PREX1	0.439	-0.167531	0.122	0.033	0.153	PACS2	0.448	-0.12384	0.104	0.041	0.145
CCDC30	0.551	0.114518	0.102	0.188	0.088	ARID1B	0.439	-0.167815	0.122	0.142	0.262	ARHGEF2	0.448	-0.126448	0.104	0.037	0.141
FRMD3	0.551	0.114219	0.102	0.133	0.031	ATG4C	0.439	-0.170782	0.122	0.016	0.137	ELL2	0.448	-0.130335	0.104	0.066	0.171
SIPA1L1	0.551	0.109226	0.102	0.203	0.102	VRK2	0.439	-0.174549	0.122	0.028	0.15	ZCCHC24	0.448	-0.137629	0.104	0.022	0.127
CREG2	0.551	0.106253	0.102	0.129	0.028	MYLK	0.439	-0.178742	0.122	0.024	0.145	MOB3B	0.448	-0.15103	0.104	0.111	0.212
LY6H	0.551	0.105038	0.102	0.11	0.007	MEGF10	0.439	-0.179454	0.122	0.012	0.134	CDKN1C	0.448	-0.152363	0.104	0.018	0.121
ATXN7L1	0.551	0.102999	0.102	0.193	0.091	CLASP2	0.439	-0.190907	0.122	0.171	0.288	ENDOD1	0.448	-0.153184	0.104	0.048	0.151
MYLK	0.449	-0.160064	0.102	0.046	0.147	PLXDC2	0.439	-0.200155	0.122	0.069	0.19	MEIS2	0.448	-0.156439	0.104	0.033	0.138
DDX17	0.449	-0.169232	0.102	0.147	0.243	EVI2A	0.439	-0.225016	0.122	0.033	0.154	LMCD1-AS1	0.448	-0.157077	0.104	0.052	0.154
APP	0.449	-0.239701	0.102	0.424	0.481	KIAA0513	0.56	0.277673	0.12	0.138	0.018	OTUD7A	0.448	-0.172071	0.104	0.133	0.231
RASGRP1	0.55	0.127665	0.1	0.108	0.008	SSBP3	0.56	0.177308	0.12	0.224	0.106	TCAF1	0.551	0.133164	0.102	0.155	0.053
EPB41L4B	0.55	0.126566	0.1	0.116	0.016	FZD3	0.56	0.175286	0.12	0.142	0.023	B4GAT1	0.551	0.128341	0.102	0.129	0.027
[truncated: 602 more rows]

## Sheet: Tab 5
Tab 5: Primary microglia marker genes
Microglia
[truncated: 834 more rows]

## Sheet: Tab 6
Tab 6: Primary endothelia cell marker genes
[truncated: 1,349 more rows]

[truncated: 3 more sheets: Tab 7, Tab 8, Tab 9]
