# Supplementary material for: Altered oligodendroglia and astroglia in chronic traumatic encephalopathy
Source: Acta Neuropathol. 2021 May 21;142(2):295–321. doi: 10.1007/s00401-021-02322-2 (PMC8270845; doi:10.1007/s00401-021-02322-2)
Supplement: Supplementary file 5 — Supplementary file5 (XLSX 648 KB) [file 401_2021_2322_MOESM5_ESM.xlsx]

## Sheet: Summary
Supplementary Information 4: Gene ontology for OLs and astrocytes
Tab 1: Background genes for Astrocytes
Tab 2: Input genes for Astrocytes
Tab 3: "GO biological process complete" annotation set output
Tab 4: "GO cellular component complete" annotation set output for OLs
Tab 5: "GO molecular function complete" annotation set output for OLs
Tab 6: "Reactome pathways" annotation set output for OLs
Tab 7: Background genes for Astrocytes
Tab 8: Input genes for Astrocytes
Tab 9: "GO biological process complete" annotation set output for Astrocytes
Tab 10: "GO cellular component complete" annotation set output for Astrocytes
Tab 11: "GO molecular function complete" annotation set output for Astrocytes
Tab 12: "Reactome pathways" annotation set output for Astrocytes

## Sheet: Tab 1
Tab 1: Background genes for OLs
0610005C13Rik
0610006L08Rik
0610009B22Rik
0610009L18Rik
0610010F05Rik
0610010K14Rik
0610012D04Rik
0610012G03Rik
0610030E20Rik
0610038B21Rik
0610040B10Rik
0610040F04Rik
0610040J01Rik
1010001N08Rik
1100001I12Rik
1110002J07Rik
1110002L01Rik
1110003F10Rik
1110004F10Rik
1110006O24Rik
1110008L16Rik
1110008P14Rik
1110012L19Rik
1110015O18Rik
1110018N20Rik
1110019D14Rik
1110020A21Rik
1110032A03Rik
1110032F04Rik
1110035H17Rik
1110038B12Rik
1110038F14Rik
1110046J04Rik
1110051M20Rik
1110059E24Rik
1110059G10Rik
1110065P20Rik
1190005I06Rik
1190007I07Rik
1190028D05Rik
1200007C13Rik
1300002E11Rik
1300017J02Rik
1500002C15Rik
1500004A13Rik
1500009C09Rik
1500009L16Rik
1500011B03Rik
1500015A07Rik
1500015L24Rik
1500015O10Rik
1500026H17Rik
1600002K03Rik
1600010M07Rik
1600012H06Rik
1600014C10Rik
1600020E01Rik
1700001C02Rik
1700001G01Rik
1700001K19Rik
1700001L19Rik
1700003C15Rik
1700003E16Rik
1700003G18Rik
1700003I16Rik
1700003L19Rik
1700003M07Rik
1700008C04Rik
1700008O03Rik
1700009C05Rik
1700010I02Rik
1700010J16Rik
1700010K24Rik
1700011C11Rik
1700012B09Rik
1700012D14Rik
1700012I11Rik
1700013F07Rik
1700013N06Rik
1700015F17Rik
1700016B01Rik
1700016D06Rik
1700016K19Rik
1700016P03Rik
1700017B05Rik
1700017D01Rik
1700017N19Rik
1700018A04Rik
1700018B08Rik
1700019A02Rik
1700019C18Rik
1700019D03Rik
1700019G24Rik
1700020D12Rik
1700020G17Rik
1700020I14Rik
1700021A07Rik
1700021F05Rik
1700022A22Rik
1700022I11Rik
1700022N22Rik
1700023F02Rik
1700023F06Rik
1700024B18Rik
1700024I08Rik
1700025G04Rik
1700025K24Rik
1700026D11Rik
1700026F02Rik
1700026J12Rik
1700027A15Rik
1700028E10Rik
1700028J19Rik
1700028K03Rik
1700028P14Rik
1700029E06Rik
1700029I15Rik
1700029J03Rik
1700029J07Rik
1700030C10Rik
1700030F04Rik
1700030J22Rik
1700030K09Rik
1700030M09Rik
1700030N03Rik
1700031P21Rik
1700034H15Rik
1700034K08Rik
1700034P13Rik
1700037C18Rik
1700037H04Rik
1700040D17Rik
1700041C23Rik
1700041M19Rik
1700046C09Rik
1700047F07Rik
1700047M11Rik
1700048O20Rik
1700052K11Rik
1700054A03Rik
1700056N10Rik
1700057G04Rik
1700057H15Rik
1700060C16Rik
1700060O08Rik
1700061G19Rik
1700061H18Rik
1700062C10Rik
1700063A18Rik
1700063D05Rik
1700064H15Rik
1700066B17Rik
1700066B19Rik
1700066M21Rik
1700066N21Rik
1700069L16Rik
1700081B01Rik
1700084C06Rik
1700084F23Rik
1700086O06Rik
1700087I21Rik
1700092E19Rik
1700094M23Rik
1700095A13Rik
1700095J07Rik
1700096K18Rik
1700101I11Rik
1700102H20Rik
1700102P08Rik
1700106O07Rik
1700108F19Rik
1700109H08Rik
1700111E14Rik
1700111N16Rik
1700112D23Rik
1700112J05Rik
1700112J16Rik
1700112M02Rik
1700113A16Rik
1700113B09Rik
1700113H08Rik
1700116H05Rik
1700120C14Rik
1700120G07Rik
1700121L16Rik
1700123J17Rik
1700123M08Rik
1700123O12Rik
1700123O20Rik
1700124L16Rik
1700126G02Rik
1700126H18Rik
1700128A07Rik
1810009A15Rik
1810010H24Rik
1810013L24Rik
1810019N24Rik
1810020O05Rik
1810021B22Rik
1810022K09Rik
1810024B03Rik
1810026B05Rik
1810030O07Rik
1810032O08Rik
1810034E14Rik
1810037I17Rik
1810043G02Rik
1810046K07Rik
1810053B23Rik
1810055G02Rik
1810058I24Rik
1810059H22Rik
1810062O18Rik
1810064F22Rik
2010001A14Rik
2010001K21Rik
2010013B24Rik
2010106E10Rik
2010110G14Rik
2010204K13Rik
2010300C02Rik
2010300F17Rik
2010308F09Rik
2010309G21Rik
2010315B03Rik
2010320O07Rik
2210016F16Rik
2210016L21Rik
2210039B01Rik
2210408F21Rik
2210408I21Rik
2300009A05Rik
2310001H17Rik
2310002F09Rik
2310008N11Rik
2310009A05Rik
2310009B15Rik
2310010J17Rik
2310011J03Rik
2310014F06Rik
2310015A10Rik
2310016D03Rik
2310016D23Rik
2310022A10Rik
2310022B05Rik
2310033P09Rik
2310039H08Rik
2310040G07Rik
2310043O21Rik
2310057M21Rik
2310058D17Rik
2310061I04Rik
2310067P03Rik
2310074N15Rik
2410002F23Rik
2410003L11Rik
2410004B18Rik
2410004P03Rik
2410006H16Rik
2410012E07Rik
2410017I17Rik
2410018L13Rik
2410022M11Rik
2410080I02Rik
2410131K14Rik
2410152P15Rik
2500004C02Rik
2510002D24Rik
2510009E07Rik
2510017J16Rik
2510039O18Rik
2510046G10Rik
2600002D14Rik
2600014E21Rik
2610001J05Rik
2610002M06Rik
2610008E11Rik
2610016A17Rik
2610020C07Rik
2610021A01Rik
2610027F03Rik
2610027K06Rik
2610035D17Rik
2610037D02Rik
2610044O15Rik8
2610203C22Rik
2610206C17Rik
2610301B20Rik
2610306M01Rik
2610307P16Rik
2610316D01Rik
2610507B11Rik
2700016F22Rik
2700029L08Rik
2700038G22Rik
2700046A07Rik
2700046G09Rik
2700049A03Rik
2700054A10Rik
2700062C07Rik
2700069I18Rik
2700080J24Rik
2700081O15Rik
2700089I24Rik
2700097O09Rik
2810001G20Rik
2810002D19Rik
2810004N23Rik
2810006K23Rik
2810013P06Rik
2810021J22Rik
2810029C07Rik
2810032G03Rik
2810049E08Rik
2810402E24Rik
2810403D21Rik
2810404M03Rik
2810407A14Rik
2810408I11Rik
2810410L24Rik
2810414N06Rik
2810425M01Rik
2810429I04Rik
2810433D01Rik
2810454H06Rik
2810455O05Rik
2810457G06Rik
2810459M11Rik
2810468N07Rik
2900005J15Rik
2900009J06Rik
2900011O08Rik
2900022M07Rik
2900026A02Rik
2900045O20Rik
2900052L18Rik
2900052N01Rik
2900060N12Rik
2900064F13Rik
2900064K03Rik
2900076A07Rik
2900079G21Rik
2900089D17Rik
2900092C05Rik
2900093K20Rik
2900097C17Rik
3010001F23Rik
3100003L05Rik
3110009E18Rik
3110021N24Rik
3110039I08Rik
3110039M20Rik
3110040N11Rik
3110056K07Rik
3110070M22Rik
3110080E11Rik
3110082I17Rik
3110082J24Rik
3300002A11Rik
3300002I08Rik
3632454L22Rik
3830406C13Rik
3830408C21Rik
4430402I18Rik
4632404H12Rik
4632411P08Rik
4632418H02Rik
4632427E13Rik
4633401B06Rik
4732419C18Rik
4732463B04Rik
4732465J04Rik
4732471J01Rik
4732491K20Rik
4732496C06Rik
4833405L11Rik
4833411C07Rik
4833413G10Rik
4833415N18Rik
4833417C18Rik
4833420G17Rik
4833423E24Rik
4833439L19Rik
4921504A21Rik
4921504E06Rik
4921507G05Rik
4921507P07Rik
4921509O07Rik
4921515E04Rik
4921517D16Rik
4921523L03Rik
4921524J17Rik
4921524L21Rik
4921528I07Rik
4921529L05Rik
4921531C22Rik
4921539E11Rik
4921539H07Rik
4930401A07Rik
4930401C15Rik
4930402H24Rik
4930405A10Rik
4930405D01Rik
4930405D11Rik
4930407I19Rik
4930408O17Rik
4930412B13Rik
4930412C18Rik
4930412E21Rik
4930412F09Rik
4930414F18Rik
4930414N06Rik
4930415O20Rik
4930417O22Rik
4930419G24Rik
4930420G21Rik
4930422I22Rik
4930425L21Rik
4930426D05Rik
4930428N03Rik
4930429D17Rik
4930430A15Rik
4930430E12Rik
4930430F08Rik
4930431F10Rik
4930431F12Rik
4930432B10Rik
4930432J09Rik
4930432K21Rik
4930433N12Rik
4930434J06Rik
4930435C17Rik
4930435F18Rik
4930440I19Rik
4930444A19Rik
4930444E06Rik
4930444P10Rik
4930445E18Rik
4930445N06Rik
4930445N18Rik
4930447C04Rik
4930447K03Rik
4930447N08Rik
4930448C13Rik
4930448E22Rik
4930449C09Rik
4930452B06Rik
4930452G13Rik
4930453N24Rik
4930455D15Rik
4930455J16Rik
4930458D05Rik
4930466K18Rik
4930467D21Rik
4930469B13Rik
4930469K13Rik
4930470H14Rik
4930471E15Rik
4930473D10Rik
4930474H20Rik
4930474N05Rik
4930477G07Rik
4930478E11Rik
4930478K11Rik
4930479D17Rik
4930480K23Rik
4930481A15Rik
4930488L21Rik
4930500H12Rik
4930502E09Rik
4930503F20Rik
4930503L19Rik
4930505A04Rik
4930505N22Rik
4930506C21Rik
4930507D05Rik
4930509G22Rik
4930509H03Rik
4930509J09Rik
4930511M06Rik
4930512B01Rik
4930512H18Rik
4930513D17Rik
4930515L19Rik
4930517O19Rik
4930519F24Rik
4930519G04Rik
4930520O04Rik
4930522L14Rik
4930523C07Rik
4930524O08Rik
4930525G20Rik
4930526L06Rik
4930527F14Rik
4930527G23Rik
4930529K09Rik
4930532I03Rik
4930533K18Rik
4930533N22Rik
4930533P14Rik
4930539C22Rik
4930539E08Rik
4930540M03Rik
4930542C16Rik
4930542D17Rik
4930543N07Rik
4930544I03Rik
4930544M13Rik
4930545L23Rik
4930546C10Rik
4930546K05Rik
4930548K13Rik
4930549G23Rik
4930549P19Rik
4930550C14Rik
4930553P18Rik
4930554C24Rik
4930554H23Rik
4930555F03Rik
4930556G01Rik
4930556G22Rik
4930556J02Rik
4930556J24Rik
4930556M19Rik
4930556N09Rik
4930556N13Rik
4930557F08Rik
4930558K02Rik
4930558N11Rik
4930559C10Rik
4930562C15Rik
4930562F17Rik
4930563E22Rik
4930567K12Rik
4930567K20Rik
4930568A12Rik
4930568A13Rik
4930570B17Rik
4930570G19Rik
4930571N24Rik
4930573H18Rik
4930578E11Rik
4930578G10Rik
4930578M01Rik
4930579D07Rik
4930579D09Rik
4930579G24Rik
4930579M01Rik
4930581F22Rik
4930586N03Rik
4930587E11Rik
4930589O11Rik
4930590J08Rik
4930590L20Rik
4930592A05Rik
4930593A02Rik
4930596I21Rik
4930597G03Rik
4930597O21Rik
4930598N05Rik
4930599N23Rik
4931403E22Rik
4931406B18Rik
4931406C07Rik
4931406P16Rik
4931414P19Rik
4931422A03Rik
4931423N10Rik
4931428F04Rik
4931428L18Rik
4931429L15Rik
4931429P17Rik
4931440F15Rik
4931440J10Rik
4932411K12Rik
4932412D23Rik
4932414N04Rik
4932422M17Rik
4932438A13Rik
4932438H23Rik
4932441J04Rik
4932443L11Rik
4933400C23Rik
4933404O12Rik
4933405D12Rik
4933406C10Rik
4933406I18Rik
4933407K13Rik
4933408B17Rik
4933408J17Rik
4933409F18Rik
4933411E02Rik
4933411E06Rik
4933411O13Rik
4933412E12Rik
4933413L06Rik
4933415A04Rik
4933416M07Rik
4933421D24Rik
4933421O10Rik
4933424G05Rik
4933424G06Rik
4933427D06Rik
4933427E13Rik
4933427J07Rik
4933431E20Rik
4933431K14Rik
4933431K23Rik
4933432K03Rik
4933433G19Rik
4933434E20Rik
4933436E23Rik
4933436I20Rik
4933438B17Rik
4933439C10Rik
4933439K11Rik
5031415H12Rik
5031425E22Rik
5031434C07Rik
5031434O11Rik
5031439G07Rik
5033403H07Rik
5033417F24Rik
5033421B08Rik
5033428I22Rik
5033430I15Rik
5330406M23Rik
5330416C01Rik
5330417C22Rik
5330434G04Rik
5330438D12Rik
5330439A09Rik
5330439K02Rik
5330439M10Rik
5430400D12Rik
5430401F13Rik
5430402O13Rik
5430403G16Rik
5430405H02Rik
5430416N02Rik
5430419D17Rik
5430427O19Rik
5530601H04Rik
5730403I07Rik
5730409E04Rik
5730455P16Rik
5730480H06Rik
5730522E02Rik
5830408C22Rik
5830418P13Rik
5830428M24Rik
5830444F18Rik
5830454E08Rik
5830473C10Rik
5930409G06Rik
5930430L01Rik
6030400A10Rik
6030440G07Rik
6030442K20Rik
6030443J06Rik
6030458C11Rik
6030469F06Rik
6030498E09Rik
6230400D17Rik
6330403K07Rik
6330403L08Rik
6330403N20Rik
6330411D24Rik
6330415B21Rik
6330415G19Rik
6330418K02Rik
6330562C20Rik
6430511E19Rik
6430548M08Rik
6430550D23Rik
6430571L13Rik
6430573P05Rik
6430584L05Rik
6430590A07Rik
6430710C18Rik
6430710M23Rik
6530402F18Rik
6530403H02Rik
6530409C15Rik
6720427I07Rik
6720489N17Rik
6820408C15Rik
7420701I03Rik
8030442B05Rik
8030445P17Rik
8030453O22Rik
8030462N17Rik
8430406P12Rik
8430419K02Rik
8430422H06Rik
8430422M14Rik
8430426J06Rik
8430429K09Rik
9030025P20Rik
9030407P20Rik
9030612E09Rik
9030622O22Rik
9030624G23Rik
9130002K18Rik
9130015A21Rik
9130015L21Rik
9130019O22Rik
9130019P16Rik
9130023H24Rik
9130024F11Rik
9130204K15Rik
9130221F21Rik
9130221H12Rik
9130230L23Rik
9130230N09Rik
9130401M01Rik
9130604C24Rik
9230020A06Rik
9230109A22Rik
9230112D13Rik
9230112E08Rik
9230114K14Rik
9230116L04Rik
9330102E08Rik
9330104G04Rik
9330111N05Rik
9330117O12Rik
9330121K16Rik
9330151L19Rik
9330154J02Rik
9330158H04Rik
9330159F19Rik
9330159M07Rik
9330160F10Rik
9330162012Rik
9330162G02Rik
9330175M20Rik
9330178D15Rik
9330179D12Rik
9330182L06Rik
9330185C12Rik
9330188P03Rik
9330198N18Rik
9330199G10Rik
9430002A10Rik
9430014N10Rik
9430015G10Rik
9430031K09Rik
9430037O13Rik
9430038I01Rik
9430041J12Rik
9430060I03Rik
9430064I24Rik
9430081H08Rik
9430087J23Rik
9430091E24Rik
9530018F02Rik
9530026P05Rik
9530036O11Rik
9530059O14Rik
9530062K07Rik
9530068E07Rik
9530077C05Rik
9530080O11Rik
9530082P21Rik
9630002D21Rik
9630010A21Rik
9630013A20Rik
9630028H03Rik
9630041A04Rik
9630050E16Rik
9830107B12Rik
9830132P13Rik
9830166K06Rik
9930012K11Rik
9930014A18Rik
9930017N22Rik
9930021J03Rik
9930024M15Rik
9930104L06Rik
9930111J21Rik2
A030001D20Rik
A130010J15Rik
A130050O07Rik
A130077B15Rik
A1bg
A1cf
A230001M10Rik
A230004M16Rik
A230006K03Rik
A230009B12Rik
A230050P20Rik
A230051N06Rik
A230056P14Rik
A230057D06Rik
A230059L01Rik
A230072C01Rik
A230077H06Rik
A230081H15Rik
A230083G16Rik
A230083N12Rik
A230103J11Rik
A230103L15Rik
A230108P19Rik
A26c2
A2m
A2ml1
A330008L17Rik
A330015K06Rik
A330023F24Rik
A330032B11Rik
A330033J07Rik
A330035P11Rik
A330040F15Rik
A330048O09Rik
A330049N07Rik
A330069E16Rik
A330069K06Rik
A330072L02Rik
A330076H08Rik
A330093E20Rik
A330102I10Rik
A3galt2
A430005L14Rik
A430010J10Rik
A430018G15Rik
A430027C01Rik
A430027H14Rik
A430033K04Rik
A430035B10Rik
A430046D13Rik
A430048G15Rik
A430057M04Rik
A430073D23Rik
A430078G23Rik
A430093F15Rik
A430103D13Rik
A430106G13Rik
A4galt
A530001N23Rik
A530013C23Rik
A530017D24Rik
A530021J07Rik
A530041M06Rik
A530053G22Rik
A530058N18Rik
A530064D06Rik
A530065N20Rik
A530072M11Rik
A530076I17Rik
A530083M17Rik
A530088E08Rik
A630010A05Rik
A630012P03Rik
A630023P12Rik
A630035G10Rik
A630036G19Rik
A630052C17Rik
A630072M18Rik
A630073D07Rik
A630089N07Rik
A730006G06Rik
A730017L22Rik
A730020E08Rik
A730056A06Rik
A730060N03Rik
A730063M14Rik
A730071L15Rik
A730081D07Rik
A830008E24Rik
A830018L16Rik
A830019P07Rik
A830029E22Rik
A830031A19Rik
A830035A12Rik
A830036E02Rik
A830052D11Rik
A830073O21Rik
A830082K12Rik
A830082N09Rik
A830092H15Rik
A930003A15Rik
A930005H10Rik
A930007I19Rik
A930014D07Rik
A930015D03Rik
A930017K11Rik
A930024N18Rik
A930037H05Rik
AA387883
AA465934
AA536875
AA543186
AA914427
AA986860
AB041806
AC098707.1
AC099605.1
AC100263.2
AC102151.1
AC102255.3
AC103947.2
AC104867.1
AC106834.1
AC107768.1
AC109138.11
AC109138.7
AC109138.8
AC109619.1
AC110206.1
AC113010.1
AC115631.1
AC117612.2
AC117629.1
AC118208.1
AC118695.1
AC118724.1
AC119228.1
AC119234.1
AC120164.1
AC121552.1
AC121821.2
AC122117.2
AC122252.2
AC122252.3
AC122442.1
AC122763.2
AC124231.3
AC124518.1
AC125101.1
AC125149.3
AC125381.1
AC127234.1
AC127249.1
AC127256.1
AC127342.1
AC128703.1
AC129188.1
AC131675.3
AC132307.1
AC132307.2
AC132307.5
AC132320.1
AC132452.5
AC133103.1
AC133451.2
AC133523.2
AC133601.1
AC133607.2
AC133941.2
AC134331.2
AC134458.2
AC137585.3
AC140073.1
AC140336.2
AC141471.2
AC144621.3
AC145590.1
AC147234.2
AC148019.2
AC149090.1
AC150683.1
AC151478.2
AC154172.2
AC154200.1
AC156546.1
AC159140.1
AC161119.1
AC165962.1
AC166172.4
AC166172.5
AC166748.2
AC166779.4
AC168977.1
AC171003.1
AC174471.1
AC241534.1
AI115009
AI182371
AI197445
AI314278
AI413582
AI480526
AI504432
AI506816
AI593442
AI597479
AI661453
AI837181
AI847159
AI849053
AI987944
AL731706.2
AU017674
AU019990
AU022252
AU022754
AU023762
AU040320
AU040972
AU041133
AV356131
AW011738
AW046200
AW047730
AW146154
AW209491
AW495222
AW549877
AW551984
AW554918
AY074887
AY358078
AY512915
Aaas
Aacs
Aagab
Aak1
Aamdc
Aamp
Aanat
Aar2
Aars
Aars2
Aarsd1
Aasdh
Aasdhppt
Aass
Aatf
Aatk
Abat
Abca1
Abca12
Abca13
Abca15
Abca16
Abca17
Abca2
Abca3
Abca4
Abca5
Abca6
Abca7
Abca8a
Abca8b
Abca9
Abcb10
Abcb11
Abcb1a
Abcb1b
Abcb4
Abcb5
Abcb7
Abcb8
Abcb9
Abcc1
Abcc10
Abcc3
Abcc4
Abcc5
Abcc6
Abcc8
Abcc9
Abcd1
Abcd2
Abcd3
Abcd4
Abce1
Abcf1
Abcf2
Abcf3
Abcg1
Abcg2
Abcg3
Abcg4
Abhd10
Abhd11
Abhd12
Abhd13
Abhd14a
Abhd14b
Abhd15
Abhd16a
Abhd17a
Abhd17b
Abhd17c
Abhd18
Abhd2
Abhd3
Abhd4
Abhd5
Abhd6
Abhd8
Abi1
Abi2
Abi3
Abi3bp
Abitram
Abl1
Abl2
Ablim1
Ablim2
Ablim3
Abo
Abr
Abracl
Abraxas1
Abraxas2
Abt1
Abtb1
Abtb2
Acaa1a
Acaa2
Acaca
Acacb
Acad10
Acad11
Acad12
Acad8
Acad9
Acadl
Acadm
Acads
Acadsb
Acadvl
Acan
Acap2
Acap3
Acat1
Acat2
Acat3
Acbd3
Acbd4
Acbd5
Acbd6
Accs
Acd
Ace
Acer1
Acer2
Acer3
Ache
Acin1
Ackr1
Ackr3
Acly
Acmsd
Acnat1
Acnat2
Aco1
Aco2
Acot1
Acot10
Acot11
Acot13
Acot2
Acot3
Acot4
Acot6
Acot7
Acot8
Acot9
Acox1
Acox2
Acox3
Acoxl
Acp1
Acp2
Acp5
Acp6
Acpp
Acrbp
Acrv1
Acsbg1
Acsbg2
Acsf2
Acsl1
Acsl3
Acsl4
Acsl5
Acsl6
Acsm2
Acsm3
Acsm5
Acss1
Acss2
Acss3
Actb
Acte1
Actg1
Actg2
Actl6a
Actl6b
Actn1
Actn2
Actn3
Actn4
Actr10
Actr1a
Actr1b
Actr2
Actr3
Actr3b
Actr5
Actr6
Actr8
Acvr1
Acvr1b
Acvr1c
Acvr2a
Acvr2b
Acvrl1
Acy1
Acy3
Acyp1
Acyp2
Ada
Adad1
Adal
Adam10
Adam11
Adam12
Adam15
Adam17
Adam18
Adam19
Adam1a
Adam2
Adam22
Adam23
Adam28
Adam29
Adam3
Adam32
Adam33
Adam34
Adam5
Adam9
Adamts1
Adamts12
Adamts13
Adamts14
Adamts16
Adamts17
Adamts18
Adamts19
Adamts2
Adamts20
Adamts3
Adamts4
Adamts5
Adamts6
Adamts9
Adamtsl1
Adamtsl2
Adamtsl3
Adamtsl4
Adamtsl5
Adap1
Adap2
Adap2os
Adar
Adarb1
Adarb2
Adat1
Adat2
Adck1
Adck2
Adck5
Adcy1
Adcy10
Adcy2
Adcy3
Adcy5
Adcy6
Adcy7
Adcy8
Adcy9
Adcyap1
Adcyap1r1
Add1
Add2
Add3
Adgb
Adgra1
Adgra2
Adgra3
Adgrb1
Adgrb2
Adgrb3
Adgrd1
Adgre1
Adgre4
Adgre5
Adgrf1
Adgrf2
Adgrf4
Adgrf5
Adgrg1
Adgrg2
Adgrg3
Adgrg4
Adgrg6
Adgrg7
Adgrl1
Adgrl2
Adgrl3
Adgrl4
Adgrv1
Adh4
Adh5
Adhfe1
Adi1
Adipor1
Adipor2
Adk
Adm
Adnp2
Ado
Adora1
Adora2a
Adora2b
Adora3
Adpgk
Adprh
Adprhl1
Adprhl2
Adprm
Adra1a
Adra1b
Adra2a
Adra2c
Adrb1
Adrb3
Adrm1
Adsl
Adss
Adssl1
Adtrp
Aebp1
Aebp2
Aen
Aes
Afap1
Afap1l1
Afap1l2
Afdn
Aff1
Aff2
Aff3
Aff4
Afg1l
Afg3l1
Afg3l2
Afm
Aftph
Aga
Agap1
Agap2
Agap3
Agbl1
Agbl2
Agbl3
Agbl4
Agbl5
Agfg1
Agfg2
Aggf1
Agk
Agl
Agmo
Ago1
Ago2
Ago3
Ago4
Agpat1
Agpat3
Agpat4
Agpat5
Agps
Agr3
Agrn
Agrp
Agt
Agtpbp1
Agtrap
Ahctf1
Ahcy
Ahcyl1
Ahcyl2
Ahdc1
Ahi1
Ahnak
Ahr
Ahrr
Ahsa1
Ahsa2
Aida
Aif1
Aif1l
Aifm1
Aifm2
Aifm3
Aig1
Aim2
Aimp1
Aimp2
Aip
Airn
Ajap1
Ajm1
Ak1
Ak2
Ak3
Ak4
Ak5
Ak6
Ak7
Ak8
Ak9
Akap1
Akap10
Akap11
Akap12
Akap13
Akap14
Akap17b
Akap2
Akap5
Akap6
Akap7
Akap8
Akap8l
Akap9
Akip1
Akirin1
Akirin2
Aknad1
Akr1a1
Akr1b10
Akr1b3
Akr1c14
Akr1c20
Akr1c6
Akr1cl
Akr1e1
Akr7a5
Akt1
Akt1s1
Akt2
Akt3
Aktip
Alad
Alas1
Alcam
Aldh16a1
Aldh18a1
Aldh1a1
Aldh1a3
Aldh1a7
Aldh1b1
Aldh1l1
Aldh1l2
Aldh2
Aldh3a1
Aldh3a2
Aldh3b1
Aldh4a1
Aldh5a1
Aldh6a1
Aldh7a1
Aldh9a1
Aldoa
Aldob
Aldoc
Alg1
Alg10b
Alg11
Alg12
Alg13
Alg14
Alg2
Alg3
Alg5
Alg6
Alg8
Alg9
Alk
Alkal1
Alkal2
Alkbh1
Alkbh2
Alkbh3
Alkbh4
Alkbh5
Alkbh6
Alkbh7
Alkbh8
Alms1
Alox12
Alox12b
Alox5
Alox5ap
Alox8
Aloxe3
Alpk1
Alpk2
Alpl
Als2
Als2cl
Alyref
Alyref2
Amacr
Ambn
Ambra1
Amd1
Amd2
Amdhd1
Amdhd2
Amer1
Amer2
Amer3
Amfr
Amhr2
Amigo1
Amigo2
Amigo3
Ammecr1
Ammecr1l
Amn
Amn1
Amot
Amotl1
Amotl2
Ampd1
Ampd2
Ampd3
Amph
Amt
Amy1
Amz1
Amz2
Anapc1
Anapc10
Anapc11
Anapc13
Anapc15
Anapc16
Anapc2
Anapc4
Anapc5
Anapc7
Angel1
Angel2
Angpt1
Angpt2
Angptl1
Angptl2
Angptl4
Angptl6
Ank
Ank1
Ank2
Ank3
Ankar
Ankdd1a
Ankdd1b
Ankef1
Ankfn1
Ankfy1
Ankhd1
Ankib1
Ankle2
Ankmy2
Ankra2
Ankrd10
Ankrd11
Ankrd12
Ankrd13a
Ankrd13b
Ankrd13c
Ankrd13d
Ankrd16
Ankrd17
Ankrd22
Ankrd23
Ankrd24
Ankrd26
Ankrd27
Ankrd28
Ankrd29
Ankrd31
Ankrd33
Ankrd33b
Ankrd34a
Ankrd34b
Ankrd35
Ankrd36
Ankrd37
Ankrd39
Ankrd40
Ankrd42
Ankrd44
Ankrd45
Ankrd46
Ankrd49
Ankrd50
Ankrd52
Ankrd54
Ankrd55
Ankrd6
Ankrd63
Ankrd65
Ankrd9
Anks1
Anks1b
Anks3
Anks6
Ankub1
Ankzf1
Anln
Ano1
Ano10
Ano2
Ano3
Ano4
Ano5
Ano6
Ano8
Anp32a
Anp32b
Anp32e
Anpep
Antxr1
Anxa1
Anxa10
Anxa11
Anxa13
Anxa2
Anxa3
Anxa4
Anxa5
Anxa6
Anxa7
Anxa9
Aoah
Aoc2
Aopep
Aox1
Aox2
Aox3
Ap1ar
Ap1b1
Ap1g1
Ap1g2
Ap1m1
Ap1m2
Ap1s1
Ap1s2
Ap1s3
Ap2a1
Ap2a2
Ap2b1
Ap2m1
Ap2s1
Ap3b1
Ap3b2
Ap3d1
Ap3m1
Ap3m2
Ap3s1
Ap3s2
Ap4b1
Ap4e1
Ap4m1
Ap4s1
Ap5m1
Ap5s1
Ap5z1
Apaf1
Apba1
Apba2
Apba3
Apbb1
Apbb1ip
Apbb2
Apbb3
Apc
Apc2
Apcdd1
Apeh
Apex1
Apex2
Aph1a
Aph1b
Aph1c
Api5
Apip
Aplf
Apln
Aplp1
Aplp2
Apmap
Apob
Apobec1
Apobec3
Apobr
Apoc4
Apod
Apoe
Apoh
Apol6
Apol7a
Apol8
Apold1
Apom
Apoo
Apool
Apopt1
App
Appbp2
Appbp2os
Appl1
Appl2
Aprt
Aptx
Aqp11
Aqp4
Aqp9
Aqr
Ar
Araf
Arap1
Arap2
Arap3
Arc
Arcn1
Areg
Arel1
Arf1
Arf2
Arf3
Arf4
Arf5
Arf6
Arfgap1
Arfgap2
Arfgap3
Arfgef1
Arfgef2
Arfgef3
Arfip1
Arfip2
Arfrp1
Arg2
Arglu1
Arhgap1
Arhgap10
Arhgap11a
Arhgap12
Arhgap15
Arhgap15os
Arhgap17
Arhgap18
Arhgap19
Arhgap20
Arhgap21
Arhgap22
Arhgap23
Arhgap24
Arhgap25
Arhgap26
Arhgap27
Arhgap27os2
Arhgap28
Arhgap29
Arhgap30
Arhgap31
Arhgap32
Arhgap33
Arhgap35
Arhgap36
Arhgap39
Arhgap42
Arhgap44
Arhgap5
Arhgap6
Arhgap8
Arhgdia
Arhgdib
Arhgdig
Arhgef1
Arhgef10
Arhgef10l
Arhgef11
Arhgef12
Arhgef15
Arhgef17
Arhgef18
Arhgef19
Arhgef2
Arhgef25
Arhgef26
Arhgef28
Arhgef3
Arhgef33
Arhgef37
Arhgef39
Arhgef4
Arhgef40
Arhgef6
Arhgef7
Arhgef9
Arid1a
Arid1b
Arid2
Arid3a
Arid3b
Arid4a
Arid4b
Arid5a
Arid5b
Arih1
Arih2
Arl1
Arl10
Arl13b
Arl14ep
Arl15
Arl16
Arl2
Arl2bp
Arl3
Arl4a
Arl4c
Arl4d
Arl5a
Arl5b
Arl5c
Arl6
Arl6ip1
Arl6ip4
Arl6ip5
Arl6ip6
Arl8a
Arl8b
Armc1
Armc10
Armc2
Armc3
Armc4
Armc5
Armc6
Armc7
Armc8
Armc9
Armcx1
Armcx2
Armcx3
Armcx4
Armcx5
Armcx6
Armh1
Armh3
Armh4
Armt1
Arnt
Arnt2
Arntl
Arntl2
Arpc1a
Arpc1b
Arpc2
Arpc3
Arpc4
Arpc5
Arpc5l
Arpin
Arpp19
Arpp21
Arrb1
Arrb2
Arrdc1
Arrdc2
Arrdc3
Arrdc4
Arsa
Arsb
Arsg
Arsj
Arsk
Art3
Art5
Arv1
Arvcf
Arx
Arxes1
Arxes2
As3mt
Asah1
Asah2
Asap1
Asap2
Asap3
Asb1
Asb11
Asb12
Asb13
Asb14
Asb15
Asb16
Asb18
Asb2
Asb3
Asb4
Asb5
Asb6
Asb7
Asb8
Ascc1
Ascc2
Ascc3
Ascl1
Ascl4
Asf1a
Asf1b
Ash1l
Ash2l
Asic1
Asic2
Asic4
Asl
Asna1
Asns
Asnsd1
Aspa
Aspg
Asph
Asphd1
Asphd2
Aspscr1
Asrgl1
Ass1
Aste1
Astn1
Astn2
Asxl1
Asxl2
Asxl3
Asz1
Atad1
Atad2
Atad2b
Atad3a
Atad3aos
Atad5
Atat1
Atcay
Ate1
Atf1
Atf2
Atf4
Atf5
Atf6
Atf6b
Atf7
Atf7ip
Atf7ip2
Atg10
Atg101
Atg12
Atg13
Atg14
Atg16l1
Atg16l2
Atg2a
Atg2b
Atg3
Atg4a
Atg4a-ps
Atg4b
Atg4c
Atg4d
Atg5
Atg7
Atg9a
Atg9b
Atic
Atl1
Atl2
Atl3
Atm
Atmin
Atn1
Atoh8
Atox1
Atp10a
Atp10b
Atp11a
[truncated: 16,520 more rows]

## Sheet: Tab 2 
Tab 2: Input genes for OLs
gene	p_val	avg_logFC	pct.1	pct.2	p_val_adj
SPOCK1	1.68059e-143	0.343689	0.558	0.378	3.79226e-139
CAMK2N1	1.05847e-129	0.252991	0.28	0.131	2.38843e-125
CADM2	1.745e-121	-0.307037	0.307	0.472	3.93759e-117
CRYAB	1.26207e-99	0.306235	0.489	0.371	2.84786e-95
MT3	2.7932e-94	0.182215	0.2	0.096	6.30285e-90
FTH1	1.56829e-89	0.264564	0.634	0.493	3.53884e-85
RPS26	6.04231e-76	0.119277	0.189	0.092	1.36345e-71
FMNL2	9.17491e-63	-0.19385	0.507	0.627	2.07032e-58
EEF1A1	1.2787e-58	0.182285	0.498	0.388	2.8854e-54
HSPA1A	2.86953e-57	0.144669	0.147	0.072	6.4751e-53
HSP90AA1	1.94071e-52	0.194019	0.533	0.51	4.37922e-48
SLC5A11	9.50992e-37	-0.175742	0.336	0.421	2.14591e-32
HIP1	9.97684e-37	-0.123067	0.262	0.354	2.25127e-32
FRMD5	1.28128e-36	-0.150951	0.624	0.695	2.8912e-32
FTL	1.88593e-35	0.110941	0.322	0.234	4.2556e-31
GNG7	5.00603e-34	-0.105348	0.16	0.236	1.12961e-29
TBC1D12	4.93558e-32	-0.100459	0.197	0.279	1.11371e-27
TRIM2	8.19066e-32	-0.11847	0.37	0.462	1.84822e-27
CERCAM	1.13995e-30	-0.0714278	0.087	0.149	2.57231e-26
CDK18	3.43733e-29	-0.119024	0.318	0.393	7.75633e-25
KIAA0930	7.07392e-29	0.0850209	0.156	0.099	1.59623e-24
SREBF2	1.47558e-28	-0.0770224	0.11	0.174	3.32964e-24
KCNMB4	8.42052e-28	0.102757	0.193	0.132	1.90009e-23
PLP1	4.76712e-26	0.129013	0.907	0.903	1.0757e-21
GRID2	1.2349e-25	-0.084724	0.087	0.138	2.78656e-21
RPL27A	2.28646e-25	0.0876328	0.172	0.114	5.15939e-21
QKI	3.19709e-25	-0.0987428	0.825	0.874	7.21423e-21
CNDP1	5.38858e-25	-0.0134209	0.295	0.361	1.21593e-20
RPS8	5.9862e-25	0.0857144	0.198	0.142	1.35078e-20
SPP1	6.62163e-25	0.140411	0.405	0.335	1.49417e-20
RNF220	2.04787e-24	-0.123105	0.66	0.707	4.62102e-20
DPYSL5	1.00964e-23	-0.0854548	0.199	0.27	2.27824e-19
EPB41L2	1.01511e-23	-0.0869151	0.19	0.26	2.29059e-19
RAPGEF5	1.22596e-23	-0.0998042	0.337	0.416	2.76637e-19
RPL15	2.14238e-23	0.100859	0.185	0.129	4.83427e-19
PDK4	5.81391e-23	0.0713129	0.111	0.066	1.31191e-18
UNC5C	1.20462e-22	-0.110423	0.451	0.525	2.71823e-18
FA2H	2.07902e-22	-0.0745367	0.322	0.4	4.6913e-18
MALAT1	5.01522e-22	0.110494	0.337	0.278	1.13168e-17
RPS18	2.82744e-21	0.0587509	0.122	0.078	6.38013e-17
RPL13A	5.42449e-21	0.0916461	0.243	0.182	1.22404e-16
QDPR	3.98656e-20	-0.0942151	0.243	0.312	8.99567e-16
SLC27A1	5.29404e-20	-0.0576186	0.095	0.144	1.1946e-15
RPS16	1.24976e-19	0.0698246	0.162	0.113	2.82009e-15
ANKS1B	1.40552e-19	-0.0896878	0.563	0.633	3.17157e-15
RPL37A	1.57248e-19	0.082421	0.242	0.183	3.54831e-15
RPL28	2.27235e-19	0.0685997	0.191	0.141	5.12755e-15
PSEN1	3.04101e-19	-0.0852485	0.254	0.32	6.86204e-15
PEBP1	5.19611e-19	0.118762	0.569	0.513	1.1725e-14
GPM6B	5.81128e-19	0.127968	0.871	0.855	1.31131e-14
RPS23	5.91695e-19	0.104523	0.149	0.108	1.33516e-14
DLC1	8.81117e-19	-0.0656656	0.299	0.368	1.98824e-14
SEC14L5	1.86191e-18	-0.0602014	0.104	0.153	4.20139e-14
RPS28	2.88744e-18	0.0735826	0.195	0.141	6.51551e-14
AK5	3.54815e-18	-0.0900897	0.309	0.374	8.00639e-14
DLG2	3.55548e-18	-0.0891801	0.775	0.82	8.02295e-14
CNTNAP4	4.24631e-18	-0.0772492	0.31	0.379	9.58179e-14
DHFR	4.93178e-18	0.0640229	0.164	0.115	1.11286e-13
MT-ND1	5.53866e-18	0.0702694	0.137	0.094	1.2498e-13
GSN	7.14829e-18	-0.0727501	0.299	0.367	1.61301e-13
CLU	7.17195e-18	0.0695899	0.174	0.127	1.61835e-13
HSP90AB1	1.11752e-17	0.103815	0.205	0.159	2.52169e-13
SCD5	1.43317e-17	0.119274	0.486	0.458	3.23394e-13
RPL18	2.00202e-17	0.0665258	0.143	0.103	4.51755e-13
CCDC88A	2.55721e-17	-0.0935777	0.388	0.454	5.77034e-13
RPS15	3.28899e-17	0.0580163	0.158	0.112	7.4216e-13
TMSB4X	3.86299e-17	0.106422	0.251	0.196	8.71684e-13
RPL41	8.64044e-17	0.0961199	0.181	0.137	1.94971e-12
CLDND1	1.0541e-16	0.13169	0.521	0.467	2.37857e-12
FRMD4B	1.13363e-16	-0.0948789	0.457	0.516	2.55803e-12
SECISBP2L	1.47976e-16	-0.0679393	0.308	0.373	3.33908e-12
MAL	1.98023e-16	0.121856	0.397	0.348	4.4684e-12
PRUNE2	2.49009e-16	-0.0843127	0.306	0.368	5.61888e-12
MXI1	2.50875e-16	0.106404	0.233	0.196	5.66098e-12
TPT1	2.82334e-16	0.0778612	0.192	0.146	6.37087e-12
DNER	5.70963e-16	0.113429	0.226	0.18	1.28838e-11
RPL13	5.98052e-16	0.0834233	0.235	0.184	1.3495e-11
CDH20	7.26578e-16	-0.0658452	0.312	0.376	1.63952e-11
PHACTR4	1.51469e-15	-0.0530686	0.174	0.228	3.41789e-11
RPL26	1.6947e-15	0.0766252	0.128	0.09	3.8241e-11
RPL21	2.26706e-15	0.0671066	0.173	0.13	5.11562e-11
RPL10	2.57265e-15	0.0671233	0.202	0.155	5.80518e-11
TMEM63A	2.69104e-15	-0.0644901	0.242	0.301	6.07234e-11
RPL7A	3.33862e-15	0.0661759	0.147	0.107	7.53359e-11
RPL38	4.74137e-15	0.06004	0.174	0.129	1.06989e-10
KMT5C	5.35344e-15	-0.0571075	0.192	0.243	1.208e-10
EIF1	5.98452e-15	0.0759515	0.228	0.178	1.35041e-10
HTRA1	1.13409e-14	0.0918459	0.227	0.181	2.55907e-10
AC243919.1	1.66972e-14	0.0643345	0.148	0.108	3.76773e-10
PPP6R2	1.75205e-14	-0.0448651	0.067	0.104	3.95349e-10
PXK	2.01943e-14	-0.0718109	0.256	0.313	4.55685e-10
MARCKSL1	3.80926e-14	0.11836	0.459	0.405	8.5956e-10
ITCH	9.2497e-14	-0.0666516	0.165	0.213	2.0872e-09
GUSBP3	9.96878e-14	0.0557819	0.321	0.264	2.24945e-09
AC027644.4	1.17524e-13	-0.0570054	0.101	0.141	2.65194e-09
TMTC2	1.1973e-13	-0.0853679	0.653	0.701	2.7017e-09
RPS17	2.07583e-13	0.065421	0.102	0.077	4.68411e-09
RPS14	3.17715e-13	0.0538228	0.148	0.112	7.16923e-09
RPS2	3.28222e-13	0.0690338	0.166	0.131	7.40633e-09
MAGI2	3.44859e-13	-0.0847797	0.724	0.767	7.78175e-09
RPLP1	3.74379e-13	0.0537082	0.153	0.113	8.44785e-09
RPS6	3.75862e-13	0.0538226	0.139	0.101	8.48132e-09
RPS11	4.71645e-13	0.0682785	0.177	0.135	1.06427e-08
CLIP2	7.3052e-13	-0.0589835	0.169	0.213	1.64842e-08
GAB2	7.52395e-13	-0.0627172	0.282	0.338	1.69778e-08
GABPB1-AS1	8.46375e-13	-0.0461177	0.086	0.123	1.90985e-08
CCNI	9.44616e-13	0.0617771	0.197	0.154	2.13153e-08
RPL23	9.48772e-13	0.071165	0.141	0.105	2.14091e-08
NDRG1	1.02877e-12	0.0903148	0.285	0.239	2.32142e-08
SH3GL3	1.71966e-12	-0.060014	0.359	0.417	3.88041e-08
AC004086.1	2.16147e-12	0.0394141	0.103	0.07	4.87736e-08
POLR2F	2.40655e-12	-0.0623231	0.23	0.281	5.43037e-08
CUEDC1	3.2578e-12	-0.0445116	0.091	0.128	7.35122e-08
PEX5L	4.31421e-12	-0.0766346	0.446	0.502	9.73502e-08
EIF4A2	5.30158e-12	0.0636778	0.112	0.083	1.1963e-07
NUCKS1	5.95196e-12	-0.0740369	0.182	0.225	1.34306e-07
TMBIM6	6.01028e-12	0.0700334	0.328	0.282	1.35622e-07
NIPA1	6.99142e-12	-0.0212318	0.082	0.112	1.57761e-07
LANCL1	7.322e-12	-0.065745	0.251	0.303	1.65221e-07
NT5DC1	8.77101e-12	-0.0456786	0.14	0.183	1.97918e-07
RPS3	9.73716e-12	0.0459426	0.119	0.086	2.19719e-07
MT-ND2	1.0146e-11	0.0559325	0.198	0.155	2.28945e-07
RPS3A	1.04134e-11	0.0551347	0.12	0.088	2.34977e-07
PPP2R2B	1.11816e-11	0.0846458	0.702	0.672	2.52312e-07
MYO1D	1.36838e-11	-0.0689551	0.269	0.32	3.08774e-07
CNKSR3	1.51565e-11	-0.0440968	0.086	0.121	3.42006e-07
EML2	1.60149e-11	-0.0323348	0.113	0.151	3.61376e-07
LDLRAD3	1.69575e-11	-0.0417272	0.073	0.106	3.82646e-07
RUFY3	1.70043e-11	0.0702238	0.25	0.231	3.83701e-07
MINDY2	1.83625e-11	-0.0545166	0.158	0.201	4.14351e-07
PSAP	1.89233e-11	0.0793928	0.263	0.223	4.27005e-07
GIPC1	1.92865e-11	-0.0391169	0.073	0.106	4.35201e-07
RASGRP3	2.24453e-11	-0.0236302	0.117	0.152	5.06478e-07
GALNT13	2.69686e-11	-0.0487378	0.14	0.181	6.08547e-07
RPL34	2.90571e-11	0.0670938	0.154	0.121	6.55674e-07
NPEPPS	3.51289e-11	-0.0452303	0.126	0.165	7.92683e-07
ASPA	5.24883e-11	-0.0405908	0.11	0.148	1.1844e-06
EIF4G3	5.41064e-11	-0.0555076	0.246	0.295	1.22091e-06
RPL19	5.97804e-11	0.0428513	0.132	0.099	1.34894e-06
AC023905.1	6.83334e-11	-0.0385957	0.109	0.145	1.54194e-06
FUT8	6.89895e-11	-0.0546316	0.299	0.351	1.55675e-06
MT-ATP6	7.91213e-11	0.0511388	0.153	0.116	1.78537e-06
RPS12	1.20494e-10	0.0716845	0.148	0.112	2.71894e-06
RPL24	1.23017e-10	0.0417776	0.118	0.087	2.77588e-06
PAFAH1B1	1.27574e-10	-0.0419559	0.135	0.175	2.87871e-06
CDK19	1.30535e-10	-0.0627733	0.221	0.267	2.94553e-06
ELMO1	1.44091e-10	-0.0566824	0.475	0.53	3.25141e-06
CREB5	1.65759e-10	0.0866491	0.375	0.333	3.74036e-06
ACTN4	1.76105e-10	-0.0548837	0.266	0.315	3.9738e-06
TMEM144	1.84213e-10	0.0860173	0.673	0.638	4.15677e-06
DEPTOR	2.28406e-10	-0.0474143	0.109	0.144	5.15399e-06
DPP10	2.41392e-10	0.0416727	0.104	0.088	5.44702e-06
FAU	2.44613e-10	0.0596404	0.144	0.11	5.5197e-06
FAF1	2.89113e-10	-0.0376831	0.242	0.288	6.52383e-06
RPL30	2.91815e-10	0.051414	0.117	0.088	6.58481e-06
SNX1	3.0879e-10	-0.0434984	0.135	0.174	6.96785e-06
RPL23A	3.12921e-10	0.0354974	0.112	0.081	7.06106e-06
PSMA3-AS1	3.63004e-10	-0.04153	0.15	0.19	8.19118e-06
CALN1	4.95293e-10	-0.0460259	0.102	0.129	1.11763e-05
RPL37	4.95801e-10	0.0448369	0.133	0.1	1.11878e-05
CCAR1	5.52566e-10	-0.0345846	0.114	0.15	1.24687e-05
PPDPF	5.55814e-10	0.0431973	0.15	0.116	1.25419e-05
GATAD2B	6.05876e-10	-0.0381038	0.096	0.13	1.36716e-05
RPS9	6.27836e-10	0.0493446	0.156	0.124	1.41671e-05
ERMN	6.31681e-10	-0.0483743	0.17	0.211	1.42539e-05
MT-CO3	6.60896e-10	0.0512407	0.125	0.095	1.49131e-05
SGCD	8.14989e-10	-0.0446885	0.102	0.136	1.83902e-05
RPS24	8.15999e-10	0.0539524	0.131	0.1	1.8413e-05
MIR924HG	9.65889e-10	0.0375382	0.116	0.087	2.17953e-05
HHIP	9.77564e-10	0.0749552	0.283	0.258	2.20587e-05
APLP1	1.02658e-09	0.063616	0.625	0.574	2.31648e-05
MDGA2	1.11762e-09	0.0397107	0.168	0.132	2.52192e-05
DDX17	1.12047e-09	0.0638863	0.278	0.236	2.52835e-05
ROBO1	1.2471e-09	-0.0430372	0.159	0.198	2.81409e-05
PHLPP1	1.38551e-09	-0.064299	0.537	0.585	3.12641e-05
DENND5A	1.57894e-09	-0.0418919	0.191	0.233	3.56288e-05
SSH2	1.58786e-09	-0.0488712	0.31	0.359	3.58301e-05
RICTOR	1.65902e-09	-0.0322776	0.173	0.212	3.74357e-05
FGD4	1.69877e-09	-0.0345941	0.071	0.101	3.83327e-05
CLASP2	2.01043e-09	-0.0413433	0.297	0.344	4.53653e-05
UBE4B	2.13003e-09	-0.043354	0.189	0.231	4.80641e-05
RPS27A	2.57675e-09	0.0440409	0.132	0.103	5.81443e-05
FNBP1	2.65428e-09	-0.0502992	0.359	0.407	5.98939e-05
PRR5L	2.8436e-09	-0.0489118	0.137	0.173	6.41659e-05
CARNS1	3.12586e-09	-0.0196043	0.189	0.225	7.05351e-05
RSF1	3.21529e-09	0.0358883	0.174	0.137	7.25529e-05
PLD5	3.26444e-09	-0.0348289	0.085	0.116	7.3662e-05
RHOBTB3	3.96563e-09	0.0510387	0.124	0.095	8.94845e-05
ATP1B1	4.12361e-09	0.0586511	0.198	0.17	9.30492e-05
PADI2	4.15587e-09	-0.0367839	0.128	0.164	9.37773e-05
RPL11	4.55203e-09	0.0454608	0.12	0.09	0.000102716
TF	4.6888e-09	-0.0850119	0.664	0.697	0.000105803
ST6GALNAC3	4.74698e-09	-0.0437824	0.2	0.242	0.000107116
FAM222B	4.94125e-09	-0.0352721	0.087	0.118	0.000111499
CNTN2	5.22384e-09	-0.0566195	0.35	0.397	0.000117876
GAPDH	6.71478e-09	0.0560315	0.273	0.233	0.000151519
AGAP1	7.72004e-09	-0.0628949	0.426	0.462	0.000174203
RPLP2	7.79123e-09	0.0406035	0.177	0.142	0.000175809
ARMC9	7.96564e-09	0.0450784	0.139	0.111	0.000179745
CORO2B	8.5256e-09	-0.0318252	0.111	0.144	0.00019238
PLD1	8.80244e-09	-0.0301892	0.136	0.17	0.000198627
EPHB1	1.01916e-08	0.0498176	0.236	0.203	0.000229974
SYNJ2	1.04725e-08	-0.0505974	0.396	0.445	0.000236311
PIEZO2	1.06792e-08	-0.0448231	0.147	0.183	0.000240976
PPP1R16B	1.11152e-08	-0.0479834	0.165	0.202	0.000250815
TMTC4	1.17653e-08	0.00911171	0.162	0.184	0.000265484
GNAI1	1.27523e-08	0.0834669	0.272	0.248	0.000287756
MTRNR2L12	1.49471e-08	0.0389754	0.166	0.132	0.000337282
DIP2B	1.53914e-08	-0.0565475	0.288	0.329	0.000347307
YWHAZ	1.54777e-08	-0.01753	0.08	0.106	0.000349255
RPS25	1.61504e-08	0.0404782	0.121	0.093	0.000364434
TMC7	1.67954e-08	-0.0298375	0.123	0.155	0.000378988
RERE	1.72974e-08	-0.0513528	0.288	0.332	0.000390315
KLHL24	1.75295e-08	0.0655777	0.356	0.316	0.000395554
PLPPR1	1.93672e-08	0.0539067	0.122	0.099	0.000437022
RILPL1	1.99546e-08	-0.0432287	0.098	0.127	0.000450275
ZCCHC24	2.12833e-08	-0.0348669	0.118	0.151	0.000480257
FAM49B	2.18333e-08	-0.0382052	0.121	0.155	0.000492667
SEMA4B	2.21601e-08	0.0354122	0.131	0.101	0.000500043
ADAM10	2.5143e-08	-0.0343722	0.111	0.143	0.000567352
PER3	2.5412e-08	-0.0341591	0.084	0.112	0.000573423
PIK3C2B	2.60551e-08	-0.033496	0.123	0.155	0.000587933
CTNND2	2.78397e-08	0.0559305	0.184	0.15	0.000628203
PTBP2	2.8971e-08	-0.0405594	0.182	0.22	0.00065373
MYLK	2.96512e-08	0.0578244	0.177	0.145	0.000669079
SPOCK3	3.27377e-08	-0.0543728	0.474	0.521	0.000738726
LAMP2	3.33898e-08	0.0640097	0.379	0.334	0.00075344
VAMP2	3.88917e-08	-0.0406007	0.177	0.215	0.000877591
SGK1	3.99481e-08	0.0575168	0.366	0.322	0.000901428
LDB3	4.06012e-08	-0.0286803	0.22	0.258	0.000916166
FRMD4A	4.11586e-08	-0.0358792	0.104	0.135	0.000928743
SEPT7	4.16883e-08	-0.026051	0.449	0.494	0.000940697
CRTC3	4.18957e-08	-0.0340637	0.1	0.13	0.000945376
GLTP	4.31495e-08	-0.0324006	0.201	0.239	0.000973668
DNM2	4.41249e-08	-0.0409207	0.117	0.147	0.000995679
PCSK6	4.63722e-08	-0.037031	0.371	0.416	0.00104639
GOLGA7	4.90441e-08	0.0580123	0.145	0.121	0.00110668
GAB1	6.03379e-08	-0.0401989	0.312	0.356	0.00136153
SESTD1	6.07602e-08	-0.0345407	0.121	0.153	0.00137105
OPALIN	6.44843e-08	0.0741282	0.188	0.17	0.00145509
RPS20	6.51485e-08	0.0418428	0.122	0.094	0.00147008
SCD	6.58841e-08	0.0265673	0.532	0.565	0.00148667
SLTM	7.26579e-08	-0.0349303	0.099	0.128	0.00163952
CASC4	7.66665e-08	-0.0321384	0.129	0.161	0.00172998
SLC22A17	8.92212e-08	0.0334166	0.108	0.082	0.00201328
PDE8A	9.11488e-08	-0.0551022	0.417	0.462	0.00205677
TTYH2	9.77814e-08	-0.0427046	0.298	0.341	0.00220644
RPL17	1.05791e-07	0.0358146	0.12	0.096	0.00238717
NSMCE2	1.07321e-07	-0.0462661	0.169	0.204	0.0024217
GLDN	1.17859e-07	-0.0260421	0.285	0.325	0.00265949
UGT8	1.37779e-07	-0.0364297	0.342	0.384	0.00310898
AGFG1	1.51591e-07	-0.0174902	0.089	0.113	0.00342065
PAQR8	1.51636e-07	-0.0121611	0.24	0.272	0.00342167
ARID4B	1.57226e-07	-0.041267	0.245	0.285	0.00354781
CDK17	1.58869e-07	-0.0297973	0.114	0.144	0.00358488
MYRF	1.67309e-07	-0.00214081	0.323	0.356	0.00377532
SLC24A2	1.68424e-07	-0.068266	0.676	0.708	0.00380048
HSD17B12	1.77151e-07	0.0545654	0.124	0.111	0.00399741
RYBP	1.80301e-07	-0.0119323	0.141	0.166	0.0040685
LRRFIP2	2.04482e-07	-0.0368385	0.154	0.188	0.00461413
NPC1	2.05711e-07	0.0680706	0.214	0.209	0.00464188
SASH1	2.07015e-07	-0.0439566	0.233	0.272	0.0046713
ATXN2	2.07692e-07	-0.0456017	0.247	0.287	0.00468657
TUT4	2.18818e-07	-0.0346385	0.142	0.174	0.00493763
KLHL4	2.22757e-07	-0.0528099	0.121	0.151	0.00502651
DTNB	2.23467e-07	-0.0327831	0.181	0.216	0.00504253
DSCAML1	2.37189e-07	-0.0434444	0.196	0.232	0.00535218
EPN2	2.48286e-07	-0.0280963	0.149	0.18	0.00560258
TMEM165	2.631e-07	-0.0598099	0.502	0.545	0.00593685
AC020741.1	2.66617e-07	-0.0328762	0.111	0.139	0.00601621
ADK	2.77025e-07	-0.0241901	0.115	0.144	0.00625107
CDC14B	2.79378e-07	-0.0458479	0.19	0.227	0.00630415
RPL31	2.93015e-07	0.0386825	0.11	0.084	0.00661187
SGK3	2.93633e-07	-0.0488351	0.277	0.318	0.00662582
GNA12	3.26114e-07	0.0335009	0.138	0.109	0.00735877
NRXN3	3.40153e-07	-0.0698512	0.345	0.378	0.00767555
TAOK1	3.52206e-07	-0.0259972	0.168	0.2	0.00794752
PLEKHH1	3.53462e-07	-0.035323	0.298	0.338	0.00797587
USP54	3.7949e-07	-0.0351243	0.251	0.29	0.00856318
MYO1E	3.86615e-07	-0.0307627	0.217	0.254	0.00872397
PTMA	3.99876e-07	0.0635764	0.418	0.377	0.0090232
TJP1	4.41433e-07	-0.0428539	0.3	0.341	0.00996094
ARL6IP5	4.69946e-07	0.0565331	0.126	0.11	0.0106043
BDNF-AS	4.83385e-07	0.0311531	0.133	0.105	0.0109076
MOBP	4.96556e-07	-0.0233401	0.428	0.469	0.0112048
CCNY	5.2682e-07	-0.0401544	0.175	0.209	0.0118877
APP	5.37839e-07	0.0727681	0.55	0.527	0.0121363
MVB12B	5.7712e-07	-0.0281825	0.245	0.282	0.0130227
CACNB4	5.96506e-07	-0.0333968	0.149	0.182	0.0134602
UBL3	6.22829e-07	-0.0079233	0.101	0.122	0.0140541
LRCH3	7.01297e-07	-0.0324196	0.111	0.14	0.0158248
SPATA6	7.47038e-07	0.0411	0.165	0.135	0.0168569
RPL5	7.52692e-07	0.0345291	0.116	0.096	0.0169845
TRPC4AP	7.64514e-07	-0.0136759	0.123	0.148	0.0172513
NIPAL3	8.56698e-07	-0.0401786	0.127	0.157	0.0193314
DYNLL1	9.20404e-07	0.0454271	0.157	0.137	0.0207689
OSBP2	1.00567e-06	-0.0391209	0.118	0.143	0.0226929
FYN	1.02273e-06	0.0463351	0.168	0.141	0.0230778
CPM	1.04981e-06	-0.0314681	0.18	0.214	0.023689
ZDHHC20	1.09206e-06	0.0389636	0.226	0.22	0.0246424
PTN	1.16072e-06	0.0606222	0.16	0.134	0.0261917
PLEKHB2	1.18932e-06	-0.0209798	0.079	0.102	0.0268369
ZNF532	1.28089e-06	-0.0117165	0.09	0.112	0.0289034
AFMID	1.28239e-06	-0.0352163	0.098	0.122	0.0289372
PLLP	1.37113e-06	0.0554131	0.335	0.31	0.0309397
RGCC	1.40016e-06	0.0444142	0.11	0.087	0.0315945
RNF13	1.46828e-06	0.0504287	0.264	0.255	0.0331317
R3HDM2	1.47018e-06	-0.0260056	0.09	0.116	0.0331746
PACS2	1.67136e-06	-0.0399907	0.148	0.179	0.0377143
YWHAQ	1.69573e-06	-0.0236435	0.2	0.23	0.0382641
FOLH1	1.71957e-06	-0.0415221	0.145	0.174	0.0388021
BPTF	1.77424e-06	-0.0417126	0.201	0.235	0.0400356
UBE2D2	1.78956e-06	-0.00445382	0.091	0.107	0.0403813
RPL4	2.09856e-06	0.0449666	0.123	0.1	0.0473541
CAMKMT	2.1793e-06	-0.0373631	0.092	0.115	0.049176
MYO6	2.18766e-06	-0.0412554	0.145	0.175	0.0493646

## Sheet: Tab 3
Tab 3: "GO biological process complete" annotation set output for OLs
GO biological process complete	ol_genes.tsv - REFLIST (13403)	Client Text Box Input (316)	Client Text Box Input (expected)	Client Text Box Input (over/under)	Client Text Box Input (fold Enrichment)	Client Text Box Input (raw P-value)	Client Text Box Input (FDR)
positive regulation of amyloid fibril formation (GO:1905908)	4	3	0.09	+	31.81	0.000129	0.017
central nervous system myelin maintenance (GO:0032286)	4	3	0.09	+	31.81	0.000129	0.0168
positive regulation of tau-protein kinase activity (GO:1902949)	6	4	0.14	+	28.28	1.46e-05	0.00246
SRP-dependent cotranslational protein targeting to membrane (GO:0006614)	93	48	2.19	+	21.89	6.99e-48	1.06e-43
cotranslational protein targeting to membrane (GO:0006613)	97	48	2.29	+	20.99	4.88e-47	3.69e-43
protein targeting to ER (GO:0045047)	108	48	2.55	+	18.85	6.81e-45	3.43e-41
regulation of amyloid fibril formation (GO:1905906)	9	4	0.21	+	18.85	7.01e-05	0.0104
regulation of tau-protein kinase activity (GO:1902947)	9	4	0.21	+	18.85	7.01e-05	0.0103
viral transcription (GO:0019083)	111	48	2.62	+	18.34	2.39e-44	9.04e-41
establishment of protein localization to endoplasmic reticulum (GO:0072599)	112	48	2.64	+	18.18	3.61e-44	1.09e-40
nuclear-transcribed mRNA catabolic process, nonsense-mediated decay (GO:0000184)	117	48	2.76	+	17.4	2.66e-43	5.74e-40
translational initiation (GO:0006413)	136	51	3.21	+	15.91	4.09e-44	1.03e-40
protein localization to endoplasmic reticulum (GO:0070972)	137	48	3.23	+	14.86	3.49e-40	6.59e-37
central nervous system myelination (GO:0022010)	19	6	0.45	+	13.39	7.35e-06	0.00129
axon ensheathment in central nervous system (GO:0032291)	19	6	0.45	+	13.39	7.35e-06	0.00128
viral gene expression (GO:0019080)	164	50	3.87	+	12.93	5.14e-39	7.77e-36
protein targeting to membrane (GO:0006612)	172	51	4.06	+	12.58	3.22e-39	5.4e-36
positive regulation of sodium ion transmembrane transporter activity (GO:2000651)	14	4	0.33	+	12.12	0.000374	0.0419
glycosylceramide metabolic process (GO:0006677)	14	4	0.33	+	12.12	0.000374	0.0416
nuclear-transcribed mRNA catabolic process (GO:0000956)	191	49	4.5	+	10.88	8e-35	1.01e-31
cytoplasmic translation (GO:0002181)	67	16	1.58	+	10.13	1.19e-11	3.39e-09
mRNA catabolic process (GO:0006402)	210	50	4.95	+	10.1	4.86e-34	5.64e-31
ribosomal large subunit assembly (GO:0000027)	27	6	0.64	+	9.43	5.17e-05	0.00797
RNA catabolic process (GO:0006401)	234	50	5.52	+	9.06	6.77e-32	6.81e-29
establishment of protein localization to membrane (GO:0090150)	276	58	6.51	+	8.91	1.24e-36	1.7e-33
endoplasmic reticulum calcium ion homeostasis (GO:0032469)	25	5	0.59	+	8.48	0.000355	0.041
positive regulation of nitric oxide biosynthetic process (GO:0045429)	26	5	0.61	+	8.16	0.000424	0.0464
protein targeting (GO:0006605)	352	59	8.3	+	7.11	4.48e-32	4.84e-29
oligodendrocyte development (GO:0014003)	43	7	1.01	+	6.9	8.62e-05	0.0122
negative regulation of ubiquitin-dependent protein catabolic process (GO:2000059)	44	7	1.04	+	6.75	9.93e-05	0.0136
rRNA processing (GO:0006364)	250	38	5.89	+	6.45	2.19e-19	1.18e-16
nucleobase-containing compound catabolic process (GO:0034655)	337	51	7.95	+	6.42	9.81e-26	6.44e-23
ribosome assembly (GO:0042255)	60	9	1.41	+	6.36	1.63e-05	0.00267
translation (GO:0006412)	356	53	8.39	+	6.31	2.07e-26	1.65e-23
rRNA metabolic process (GO:0016072)	257	38	6.06	+	6.27	5.42e-19	2.73e-16
peptide biosynthetic process (GO:0043043)	373	54	8.79	+	6.14	2.44e-26	1.84e-23
heterocycle catabolic process (GO:0046700)	371	53	8.75	+	6.06	1.37e-25	8.64e-23
aromatic compound catabolic process (GO:0019439)	380	54	8.96	+	6.03	5.8e-26	4.17e-23
cellular nitrogen compound catabolic process (GO:0044270)	374	53	8.82	+	6.01	1.98e-25	1.2e-22
organic cyclic compound catabolic process (GO:1901361)	396	56	9.34	+	6	8.01e-27	7.12e-24
protein localization to membrane (GO:0072657)	489	65	11.53	+	5.64	1.1e-29	1.04e-26
establishment of protein localization to organelle (GO:0072594)	416	54	9.81	+	5.51	3.78e-24	2.2e-21
peptide metabolic process (GO:0006518)	464	59	10.94	+	5.39	6.12e-26	4.21e-23
amide biosynthetic process (GO:0043604)	480	61	11.32	+	5.39	8.16e-27	6.85e-24
ribosomal small subunit biogenesis (GO:0042274)	71	9	1.67	+	5.38	5.91e-05	0.00903
negative regulation of proteolysis involved in cellular protein catabolic process (GO:1903051)	57	7	1.34	+	5.21	0.000469	0.0496
myelination (GO:0042552)	98	12	2.31	+	5.19	5.06e-06	0.000921
ribosome biogenesis (GO:0042254)	316	38	7.45	+	5.1	4.15e-16	1.79e-13
ensheathment of neurons (GO:0007272)	100	12	2.36	+	5.09	6.19e-06	0.00111
axon ensheathment (GO:0008366)	100	12	2.36	+	5.09	6.19e-06	0.0011
ribosomal large subunit biogenesis (GO:0042273)	69	8	1.63	+	4.92	0.000275	0.0327
glial cell development (GO:0021782)	102	11	2.4	+	4.57	3.93e-05	0.00619
regulation of receptor-mediated endocytosis (GO:0048259)	89	9	2.1	+	4.29	0.000313	0.0364
cellular amide metabolic process (GO:0043603)	691	68	16.29	+	4.17	1.07e-23	6.01e-21
ncRNA processing (GO:0034470)	398	39	9.38	+	4.16	1.06e-13	3.35e-11
ribonucleoprotein complex biogenesis (GO:0022613)	438	41	10.33	+	3.97	1.02e-13	3.28e-11
negative regulation of supramolecular fiber organization (GO:1902904)	130	12	3.06	+	3.92	7.74e-05	0.0111
protein stabilization (GO:0050821)	168	15	3.96	+	3.79	1.48e-05	0.00246
mRNA metabolic process (GO:0016071)	639	56	15.07	+	3.72	2.87e-17	1.32e-14
viral process (GO:0016032)	744	64	17.54	+	3.65	2.51e-19	1.31e-16
ncRNA metabolic process (GO:0034660)	475	39	11.2	+	3.48	2.14e-11	6e-09
symbiotic process (GO:0044403)	805	65	18.98	+	3.42	2.91e-18	1.42e-15
protein localization to organelle (GO:0033365)	708	56	16.69	+	3.35	2.26e-15	9e-13
intracellular protein transport (GO:0006886)	895	68	21.1	+	3.22	9.16e-18	4.33e-15
cellular macromolecule catabolic process (GO:0044265)	824	60	19.43	+	3.09	7.36e-15	2.71e-12
regulation of protein stability (GO:0031647)	270	18	6.37	+	2.83	9.53e-05	0.0133
negative regulation of proteolysis (GO:0045861)	226	15	5.33	+	2.82	0.000377	0.0416
macromolecule catabolic process (GO:0009057)	938	62	22.12	+	2.8	1.73e-13	5.34e-11
organonitrogen compound biosynthetic process (GO:1901566)	1206	79	28.43	+	2.78	5.12e-17	2.27e-14
amide transport (GO:0042886)	1383	82	32.61	+	2.51	3.15e-15	1.19e-12
cellular protein localization (GO:0034613)	1452	86	34.23	+	2.51	5.52e-16	2.32e-13
intracellular transport (GO:0046907)	1352	80	31.88	+	2.51	8.57e-15	3.08e-12
protein transport (GO:0015031)	1336	79	31.5	+	2.51	1.38e-14	4.85e-12
cellular macromolecule localization (GO:0070727)	1458	86	34.37	+	2.5	7.03e-16	2.87e-13
establishment of protein localization (GO:0045184)	1410	83	33.24	+	2.5	3.02e-15	1.17e-12
peptide transport (GO:0015833)	1359	79	32.04	+	2.47	3.42e-14	1.17e-11
regulation of supramolecular fiber organization (GO:1902903)	329	19	7.76	+	2.45	0.000371	0.0419
endocytosis (GO:0006897)	349	20	8.23	+	2.43	0.000289	0.0338
actin cytoskeleton organization (GO:0030036)	454	26	10.7	+	2.43	3.65e-05	0.00581
plasma membrane bounded cell projection morphogenesis (GO:0120039)	455	25	10.73	+	2.33	9.86e-05	0.0137
cell projection morphogenesis (GO:0048858)	459	25	10.82	+	2.31	0.000113	0.0151
regulation of cellular amide metabolic process (GO:0034248)	390	21	9.19	+	2.28	0.00046	0.049
supramolecular fiber organization (GO:0097435)	411	22	9.69	+	2.27	0.000366	0.0419
cellular nitrogen compound biosynthetic process (GO:0044271)	1350	72	31.83	+	2.26	3.58e-11	9.67e-09
neuron projection morphogenesis (GO:0048812)	451	24	10.63	+	2.26	0.000217	0.0271
cell junction organization (GO:0034330)	416	22	9.81	+	2.24	0.00043	0.0461
nitrogen compound transport (GO:0071705)	1609	85	37.94	+	2.24	5.26e-13	1.56e-10
actin filament-based process (GO:0030029)	517	27	12.19	+	2.22	0.000119	0.0158
RNA processing (GO:0006396)	844	44	19.9	+	2.21	7.91e-07	0.000151
cell part morphogenesis (GO:0032990)	480	25	11.32	+	2.21	0.000222	0.0274
regulation of proteolysis (GO:0030162)	558	29	13.16	+	2.2	7.22e-05	0.0105
interspecies interaction between organisms (GO:0044419)	1427	74	33.64	+	2.2	6.45e-11	1.68e-08
organic substance catabolic process (GO:1901575)	1475	76	34.78	+	2.19	4.42e-11	1.17e-08
protein localization (GO:0008104)	1922	98	45.31	+	2.16	3.53e-14	1.19e-11
negative regulation of cellular component organization (GO:0051129)	620	31	14.62	+	2.12	8.15e-05	0.0116
cellular component morphogenesis (GO:0032989)	543	27	12.8	+	2.11	0.000259	0.031
cellular catabolic process (GO:0044248)	1531	76	36.1	+	2.11	2.49e-10	6.27e-08
establishment of localization in cell (GO:0051649)	2017	100	47.55	+	2.1	9.95e-14	3.27e-11
negative regulation of gene expression (GO:0010629)	1525	75	35.95	+	2.09	5.17e-10	1.22e-07
cellular macromolecule biosynthetic process (GO:0034645)	1427	70	33.64	+	2.08	2.59e-09	5.74e-07
regulation of cellular response to stress (GO:0080135)	598	29	14.1	+	2.06	0.000231	0.0281
macromolecule biosynthetic process (GO:0009059)	1463	70	34.49	+	2.03	7.19e-09	1.57e-06
organic substance transport (GO:0071702)	1861	89	43.88	+	2.03	2.87e-11	7.89e-09
macromolecule localization (GO:0033036)	2183	104	51.47	+	2.02	3.19e-13	9.63e-11
catabolic process (GO:0009056)	1734	82	40.88	+	2.01	4.03e-10	9.81e-08
membrane organization (GO:0061024)	709	33	16.72	+	1.97	0.00018	0.0227
central nervous system development (GO:0007417)	851	39	20.06	+	1.94	6.27e-05	0.00948
apoptotic process (GO:0006915)	726	33	17.12	+	1.93	0.000275	0.0324
programmed cell death (GO:0012501)	776	34	18.3	+	1.86	0.000428	0.0462
cellular localization (GO:0051641)	2547	111	60.05	+	1.85	1.14e-11	3.33e-09
negative regulation of macromolecule metabolic process (GO:0010605)	2219	95	52.32	+	1.82	1.93e-09	4.35e-07
RNA metabolic process (GO:0016070)	1410	59	33.24	+	1.77	1.04e-05	0.00178
negative regulation of metabolic process (GO:0009892)	2416	101	56.96	+	1.77	1.68e-09	3.84e-07
regulation of cell death (GO:0010941)	1301	54	30.67	+	1.76	3.29e-05	0.0053
regulation of apoptotic process (GO:0042981)	1163	48	27.42	+	1.75	0.00011	0.0149
regulation of programmed cell death (GO:0043067)	1193	49	28.13	+	1.74	0.000104	0.0142
cell development (GO:0048468)	1353	55	31.9	+	1.72	4.84e-05	0.00754
neurogenesis (GO:0022008)	1200	48	28.29	+	1.7	0.000228	0.028
cellular biosynthetic process (GO:0044249)	2301	92	54.25	+	1.7	1.08e-07	2.21e-05
cellular component biogenesis (GO:0044085)	2272	90	53.57	+	1.68	2.43e-07	4.76e-05
organic substance biosynthetic process (GO:1901576)	2374	93	55.97	+	1.66	2.32e-07	4.61e-05
gene expression (GO:0010467)	1795	70	42.32	+	1.65	1.41e-05	0.00239
transport (GO:0006810)	3585	138	84.52	+	1.63	7.11e-11	1.82e-08
biosynthetic process (GO:0009058)	2421	93	57.08	+	1.63	5.68e-07	0.00011
establishment of localization (GO:0051234)	3707	139	87.4	+	1.59	3.92e-10	9.71e-08
nervous system development (GO:0007399)	1850	69	43.62	+	1.58	6.81e-05	0.0102
cellular protein metabolic process (GO:0044267)	3190	117	75.21	+	1.56	1.01e-07	2.1e-05
regulation of catalytic activity (GO:0050790)	1896	68	44.7	+	1.52	0.000248	0.03
regulation of cellular protein metabolic process (GO:0032268)	2140	76	50.45	+	1.51	0.000131	0.0169
localization (GO:0051179)	4592	162	108.26	+	1.5	4.03e-10	9.67e-08
protein metabolic process (GO:0019538)	3574	126	84.26	+	1.5	2.31e-07	4.66e-05
regulation of protein metabolic process (GO:0051246)	2257	79	53.21	+	1.48	0.000148	0.019
negative regulation of biological process (GO:0048519)	4251	148	100.23	+	1.48	1.49e-08	3.18e-06
regulation of gene expression (GO:0010468)	3390	117	79.93	+	1.46	2.67e-06	0.000492
cellular component organization or biogenesis (GO:0071840)	4894	168	115.38	+	1.46	1.24e-09	2.87e-07
cellular nitrogen compound metabolic process (GO:0034641)	2892	96	68.18	+	1.41	0.000162	0.0205
organonitrogen compound metabolic process (GO:1901564)	4387	144	103.43	+	1.39	1.39e-06	0.000262
regulation of macromolecule metabolic process (GO:0060255)	4641	150	109.42	+	1.37	1.74e-06	0.000324
regulation of metabolic process (GO:0019222)	5071	156	119.56	+	1.3	1.96e-05	0.00319
cellular macromolecule metabolic process (GO:0044260)	4297	130	101.31	+	1.28	0.000427	0.0464
cellular component organization (GO:0016043)	4685	140	110.46	+	1.27	0.00037	0.042
regulation of biological process (GO:0050789)	8288	243	195.4	+	1.24	8.26e-09	1.78e-06
biological regulation (GO:0065007)	8770	251	206.77	+	1.21	3.54e-08	7.44e-06

## Sheet: Tab 4
Tab 4: "GO cellular component complete" annotation set output for OLs
GO cellular component complete	ol_genes.tsv - REFLIST (13403)	Client Text Box Input (316)	Client Text Box Input (expected)	Client Text Box Input (over/under)	Client Text Box Input (fold Enrichment)	Client Text Box Input (raw P-value)	Client Text Box Input (FDR)
intracellular ferritin complex (GO:0008043)	1	2	0.02	+	84.83	0.000273	0.0151
ferritin complex (GO:0070288)	1	2	0.02	+	84.83	0.000273	0.0147
cytosolic large ribosomal subunit (GO:0022625)	53	27	1.25	+	21.61	3.98e-27	1.93e-24
cytosolic small ribosomal subunit (GO:0022627)	42	21	0.99	+	21.21	3.34e-21	1.3e-18
cytosolic ribosome (GO:0022626)	100	48	2.36	+	20.36	1.98e-46	3.85e-43
polysomal ribosome (GO:0042788)	33	12	0.78	+	15.42	4.17e-11	4.76e-09
small ribosomal subunit (GO:0015935)	70	21	1.65	+	12.72	8.44e-17	2.05e-14
ribosomal subunit (GO:0044391)	177	48	4.17	+	11.5	3.46e-35	3.36e-32
large ribosomal subunit (GO:0015934)	110	27	2.59	+	10.41	4.42e-19	1.43e-16
ribosome (GO:0005840)	221	49	5.21	+	9.4	5.62e-32	3.64e-29
polysome (GO:0005844)	69	15	1.63	+	9.22	1.89e-10	2.04e-08
myelin sheath (GO:0043209)	46	7	1.08	+	6.45	0.00013	0.00816
rough endoplasmic reticulum (GO:0005791)	76	8	1.79	+	4.46	0.000517	0.0233
focal adhesion (GO:0005925)	387	36	9.12	+	3.95	4.4e-12	6.57e-10
cell-substrate junction (GO:0030055)	393	36	9.27	+	3.89	6.75e-12	9.37e-10
ribonucleoprotein complex (GO:1990904)	639	56	15.07	+	3.72	2.87e-17	7.98e-15
anchoring junction (GO:0070161)	729	52	17.19	+	3.03	1.34e-12	2.17e-10
cell cortex (GO:0005938)	254	18	5.99	+	3.01	4.44e-05	0.00308
postsynaptic density (GO:0014069)	299	19	7.05	+	2.7	0.000113	0.00734
asymmetric synapse (GO:0032279)	305	19	7.19	+	2.64	0.000146	0.00858
neuron to neuron synapse (GO:0098984)	323	20	7.62	+	2.63	0.000106	0.0071
perinuclear region of cytoplasm (GO:0048471)	647	39	15.25	+	2.56	1.03e-07	9.52e-06
postsynaptic specialization (GO:0099572)	321	19	7.57	+	2.51	0.000275	0.0144
extracellular exosome (GO:0070062)	1588	86	37.44	+	2.3	9.22e-14	1.99e-11
extracellular vesicle (GO:1903561)	1607	86	37.89	+	2.27	1.78e-13	3.46e-11
extracellular organelle (GO:0043230)	1609	86	37.94	+	2.27	1.91e-13	3.37e-11
cell junction (GO:0030054)	1803	87	42.51	+	2.05	3.31e-11	4.02e-09
extracellular space (GO:0005615)	2175	99	51.28	+	1.93	2.33e-11	3.02e-09
synapse (GO:0045202)	1166	51	27.49	+	1.86	1.45e-05	0.00108
somatodendritic compartment (GO:0036477)	778	33	18.34	+	1.8	0.000898	0.0397
extracellular region (GO:0005576)	2780	109	65.54	+	1.66	1.04e-08	1.06e-06
vesicle (GO:0031982)	3037	114	71.6	+	1.59	4.64e-08	4.5e-06
cell projection (GO:0042995)	1999	72	47.13	+	1.53	0.000136	0.00823
cell periphery (GO:0071944)	3831	128	90.32	+	1.42	3.66e-06	0.000284
cytosol (GO:0005829)	4477	149	105.55	+	1.41	2.9e-07	2.56e-05
protein-containing complex (GO:0032991)	4361	144	102.82	+	1.4	9.58e-07	8.09e-05
plasma membrane (GO:0005886)	3745	121	88.3	+	1.37	4.39e-05	0.00316
endomembrane system (GO:0012505)	3722	117	87.75	+	1.33	0.000218	0.0125
non-membrane-bounded organelle (GO:0043228)	3991	123	94.1	+	1.31	0.000317	0.0154
intracellular non-membrane-bounded organelle (GO:0043232)	3988	122	94.02	+	1.3	0.00047	0.0217
membrane (GO:0016020)	6988	206	164.75	+	1.25	1.83e-06	0.000148
cytoplasm (GO:0005737)	9440	250	222.57	+	1.12	0.000311	0.0155
chromosome (GO:0005694)	1349	15	31.81	-	0.47	0.000442	0.021
nuclear chromosome (GO:0000228)	956	8	22.54	-	0.35	0.00028	0.0143

## Sheet: Tab 5
Tab 5: "GO molecular function complete" annotation set output for OLs
GO molecular function complete	ol_genes.tsv - REFLIST (13403)	Client Text Box Input (316)	Client Text Box Input (expected)	Client Text Box Input (over/under)	Client Text Box Input (fold Enrichment)	Client Text Box Input (raw P-value)	Client Text Box Input (FDR)
MHC protein complex binding (GO:0023023)	13	5	0.31	+	16.31	1.7e-05	0.0126
structural constituent of ribosome (GO:0003735)	153	48	3.61	+	13.31	5.11e-38	2.28e-34
rRNA binding (GO:0019843)	60	10	1.41	+	7.07	2.21e-06	0.00198
structural molecule activity (GO:0005198)	499	57	11.76	+	4.84	7.81e-23	1.74e-19
cadherin binding (GO:0045296)	299	20	7.05	+	2.84	3.75e-05	0.0239
cell adhesion molecule binding (GO:0050839)	470	30	11.08	+	2.71	1.09e-06	0.00121
actin binding (GO:0003779)	380	23	8.96	+	2.57	4.57e-05	0.0227
RNA binding (GO:0003723)	1488	74	35.08	+	2.11	4.27e-10	6.36e-07
cytoskeletal protein binding (GO:0008092)	862	40	20.32	+	1.97	3.82e-05	0.0213

## Sheet: Tab 6
Tab 6: "Reactome pathways" annotation set output for OLs
Reactome pathways	ol_genes.tsv - REFLIST (13403)	Client Text Box Input (316)	Client Text Box Input (expected)	Client Text Box Input (over/under)	Client Text Box Input (fold Enrichment)	Client Text Box Input (raw P-value)	Client Text Box Input (FDR)
Peptide chain elongation (R-HSA-156902)	82	48	1.93	+	24.83	2.06e-50	4.59e-47
Viral mRNA Translation (R-HSA-192823)	82	47	1.93	+	24.31	5.99e-49	4.43e-46
Eukaryotic Translation Elongation (R-HSA-156842)	86	48	2.03	+	23.67	1.88e-49	2.08e-46
Selenocysteine synthesis (R-HSA-2408557)	86	47	2.03	+	23.18	5.19e-48	2.88e-45
Eukaryotic Translation Termination (R-HSA-72764)	86	47	2.03	+	23.18	5.19e-48	2.31e-45
Nonsense Mediated Decay (NMD) independent of the Exon Junction Complex (EJC) (R-HSA-975956)	88	47	2.07	+	22.65	1.47e-47	5.44e-45
Response of EIF2AK4 (GCN2) to amino acid deficiency (R-HSA-9633012)	91	47	2.15	+	21.91	6.69e-47	2.12e-44
Formation of a pool of free 40S subunits (R-HSA-72689)	93	47	2.19	+	21.44	1.79e-46	4.97e-44
L13a-mediated translational silencing of Ceruloplasmin expression (R-HSA-156827)	102	48	2.4	+	19.96	4.93e-46	1.22e-43
GTP hydrolysis and joining of the 60S ribosomal subunit (R-HSA-72706)	103	48	2.43	+	19.77	7.73e-46	1.72e-43
SRP-dependent cotranslational protein targeting to membrane (R-HSA-1799339)	104	47	2.45	+	19.17	2.75e-44	4.7e-42
Selenoamino acid metabolism (R-HSA-2408522)	106	47	2.5	+	18.81	6.48e-44	1.03e-41
Eukaryotic Translation Initiation (R-HSA-72613)	110	48	2.59	+	18.51	1.58e-44	3.19e-42
Cap-dependent Translation Initiation (R-HSA-72737)	110	48	2.59	+	18.51	1.58e-44	2.93e-42
Nonsense-Mediated Decay (NMD) (R-HSA-927802)	108	47	2.55	+	18.46	1.5e-43	2.08e-41
Nonsense Mediated Decay (NMD) enhanced by the Exon Junction Complex (EJC) (R-HSA-975957)	108	47	2.55	+	18.46	1.5e-43	1.96e-41
Formation of the ternary complex, and subsequently, the 43S complex (R-HSA-72695)	46	20	1.08	+	18.44	4.28e-19	2.8e-17
Influenza Viral RNA Transcription and Replication (R-HSA-168273)	123	49	2.9	+	16.9	1.32e-43	1.95e-41
Ribosomal scanning and start codon recognition (R-HSA-72702)	53	21	1.25	+	16.81	3.5e-19	2.43e-17
Translation initiation complex formation (R-HSA-72649)	53	21	1.25	+	16.81	3.5e-19	2.36e-17
Activation of the mRNA upon binding of the cap-binding complex and eIFs, and subsequent binding to 43S (R-HSA-72662)	54	21	1.27	+	16.49	5.08e-19	3.23e-17
Influenza Life Cycle (R-HSA-168255)	132	50	3.11	+	16.07	1.86e-43	2.3e-41
Influenza Infection (R-HSA-168254)	141	50	3.32	+	15.04	4.23e-42	4.94e-40
Regulation of expression of SLITs and ROBOs (R-HSA-9010553)	155	48	3.65	+	13.13	9.16e-38	1.02e-35
Major pathway of rRNA processing in the nucleolus and cytosol (R-HSA-6791226)	173	47	4.08	+	11.52	1.71e-34	1.81e-32
Chaperone Mediated Autophagy (R-HSA-9613829)	19	5	0.45	+	11.16	0.000101	0.00561
rRNA processing in the nucleus and cytosol (R-HSA-8868773)	183	47	4.31	+	10.89	1.97e-33	1.9e-31
Signaling by ROBO receptors (R-HSA-376176)	199	49	4.69	+	10.44	5.1e-34	5.15e-32
rRNA processing (R-HSA-72312)	192	47	4.53	+	10.38	1.57e-32	1.45e-30
Activated NOTCH1 Transmits Signal to the Nucleus (R-HSA-2122948)	28	5	0.66	+	7.57	0.000591	0.032
Translation (R-HSA-72766)	281	49	6.63	+	7.4	2.21e-27	1.82e-25
Metabolism of amino acids and derivatives (R-HSA-71291)	316	52	7.45	+	6.98	6.85e-28	5.86e-26
Infectious disease (R-HSA-5663205)	403	57	9.5	+	6	2.63e-27	2.08e-25
Axon guidance (R-HSA-422475)	503	64	11.86	+	5.4	3.49e-28	3.1e-26
Cellular responses to external stimuli (R-HSA-8953897)	480	55	11.32	+	4.86	4.27e-22	3.27e-20
Cellular responses to stress (R-HSA-2262752)	475	54	11.2	+	4.82	1.52e-21	1.09e-19
Developmental Biology (R-HSA-1266738)	743	68	17.52	+	3.88	5.5e-22	4.07e-20
Metabolism of RNA (R-HSA-8953854)	632	53	14.9	+	3.56	1.39e-15	8.56e-14
Disease (R-HSA-1643685)	949	66	22.37	+	2.95	2.2e-15	1.32e-13
Metabolism (R-HSA-1430728)	1707	81	40.25	+	2.01	4.56e-10	2.67e-08
Metabolism of proteins (R-HSA-392499)	1680	67	39.61	+	1.69	1.11e-05	0.000631

## Sheet: Tab 7
Tab 7: Background genes for Astrocytes
Gene ID
A1BG
A1BG-AS1
A1CF
A2M
A2M-AS1
A2ML1
A4GNT
AAAS
AACS
AACSP1
AADAC
AADACL2
AADACL3
AADACP1
AADAT
AAGAB
AAK1
AAMDC
AAMP
AANAT
AAR2
AARD
AARS
AARS2
AARSD1
AASDH
AASDHPPT
AASS
AATBC
AATF
AATK
ABAT
ABCA1
ABCA10
ABCA11P
ABCA12
ABCA13
ABCA17P
ABCA2
ABCA3
ABCA4
ABCA5
ABCA6
ABCA7
ABCA8
ABCA9
ABCA9-AS1
ABCB1
ABCB10
ABCB11
ABCB4
ABCB5
ABCB7
ABCB8
ABCB9
ABCC1
ABCC10
ABCC11
ABCC12
ABCC13
ABCC2
ABCC3
ABCC4
ABCC5
ABCC5-AS1
ABCC6
ABCC6P1
ABCC8
ABCC9
ABCD1
ABCD2
ABCD3
ABCD4
ABCE1
ABCF1
ABCF2
ABCF3
ABCG1
ABCG2
ABCG4
ABCG5
ABCG8
ABHD1
ABHD10
ABHD11
ABHD12
ABHD12B
ABHD13
ABHD14A
ABHD14A-ACY1
ABHD14B
ABHD15
ABHD16A
ABHD17A
ABHD17B
ABHD17C
ABHD18
ABHD2
ABHD3
ABHD4
ABHD5
ABHD6
ABHD8
ABI1
ABI2
ABI3
ABI3BP
ABITRAM
ABL1
ABL2
ABLIM1
ABLIM2
ABLIM3
ABO
ABR
ABRA
ABRACL
ABRAXAS1
ABRAXAS2
ABT1
ABTB1
ABTB2
AC000032.1
AC000036.1
AC000120.1
AC000120.2
AC000124.1
AC000372.1
AC002064.1
AC002070.1
AC002076.1
AC002091.1
AC002116.2
AC002310.1
AC002310.2
AC002310.4
AC002386.1
AC002429.2
AC002451.1
AC002454.1
AC002463.1
AC002465.1
AC002470.2
AC002480.1
AC002511.2
AC003005.1
AC003006.1
AC003112.1
AC003665.1
AC003682.1
AC003684.1
AC003958.2
AC003973.1
AC003984.1
AC004076.1
AC004080.1
AC004080.5
AC004086.1
AC004130.1
AC004151.1
AC004156.1
AC004156.2
AC004158.1
AC004160.1
AC004223.3
AC004241.1
AC004475.1
AC004490.1
AC004540.1
AC004540.2
AC004551.1
AC004590.1
AC004594.1
AC004672.2
AC004674.1
AC004690.2
AC004797.1
AC004801.3
AC004801.4
AC004803.1
AC004805.1
AC004816.1
AC004846.1
AC004852.2
AC004870.4
AC004882.1
AC004917.1
AC004918.1
AC004922.1
AC004930.1
AC004941.1
AC004949.1
AC004951.1
AC004951.4
AC004980.1
AC004982.2
AC004988.1
AC004990.1
AC005062.1
AC005064.1
AC005076.1
AC005154.4
AC005165.1
AC005186.1
AC005225.2
AC005225.3
AC005255.1
AC005258.1
AC005261.1
AC005264.1
AC005288.1
AC005291.1
AC005324.3
AC005324.4
AC005329.1
AC005342.1
AC005357.2
AC005358.1
AC005358.2
AC005392.3
AC005394.2
AC005476.2
AC005480.1
AC005498.2
AC005498.3
AC005520.2
AC005534.1
AC005537.1
AC005550.2
AC005562.1
AC005609.5
AC005670.3
AC005674.2
AC005695.1
AC005697.2
AC005699.1
AC005703.2
AC005726.1
AC005736.1
AC005740.3
AC005747.1
AC005759.1
AC005772.1
AC005808.1
AC005821.1
AC005833.1
AC005840.1
AC005863.1
AC005899.4
AC005920.1
AC005954.1
AC006004.1
AC006059.1
AC006064.2
AC006064.4
AC006065.4
AC006115.2
AC006116.8
AC006145.1
AC006148.1
AC006213.1
AC006213.2
AC006213.3
AC006305.1
AC006372.3
AC006449.2
AC006450.3
AC006453.2
AC006487.1
AC006504.5
AC006538.1
AC007038.1
AC007066.2
AC007098.1
AC007099.1
AC007114.1
AC007179.2
AC007255.1
AC007277.1
AC007292.1
AC007325.1
AC007325.4
AC007342.3
AC007364.1
AC007365.1
AC007370.1
AC007384.1
AC007389.1
AC007389.3
AC007402.1
AC007405.1
AC007406.3
AC007406.4
AC007424.1
AC007431.2
AC007546.3
AC007557.2
AC007557.4
AC007595.1
AC007601.1
AC007608.1
AC007608.3
AC007611.1
AC007622.2
AC007638.1
AC007638.2
AC007686.2
AC007731.3
AC007743.1
AC007773.1
AC007786.1
AC007846.2
AC007876.1
AC007878.1
AC007879.3
AC007920.1
AC007920.2
AC007967.1
AC008014.1
AC008026.3
AC008040.1
AC008060.1
AC008073.3
AC008080.1
AC008080.4
AC008083.1
AC008105.1
AC008105.3
AC008114.1
AC008115.1
AC008132.1
AC008147.2
AC008163.1
AC008267.5
AC008277.1
AC008393.1
AC008397.2
AC008403.1
AC008403.2
AC008429.1
AC008438.1
AC008443.1
AC008443.2
AC008443.6
AC008467.1
AC008543.1
AC008554.1
AC008555.2
AC008555.4
AC008555.5
AC008591.1
AC008609.1
AC008610.1
AC008649.1
AC008687.1
AC008687.8
AC008691.1
AC008694.1
AC008695.1
AC008708.2
AC008728.1
AC008736.1
AC008736.2
AC008739.1
AC008750.5
AC008755.1
AC008758.1
AC008758.2
AC008758.4
AC008764.1
AC008764.4
AC008770.2
AC008771.1
AC008781.2
AC008852.1
AC008870.1
AC008870.4
AC008878.1
AC008894.2
AC008906.2
AC008938.1
AC008948.1
AC008966.1
AC008969.1
AC009005.1
AC009022.1
AC009034.1
AC009041.2
AC009053.1
AC009060.1
AC009061.2
AC009063.2
AC009093.1
AC009093.3
AC009093.8
AC009097.2
AC009118.1
AC009119.2
AC009123.1
AC009126.1
AC009133.1
AC009135.1
AC009139.1
AC009142.1
AC009163.4
AC009227.1
AC009228.1
AC009237.3
AC009264.1
AC009271.1
AC009275.1
AC009305.1
AC009318.1
AC009365.1
AC009396.1
AC009403.1
AC009412.1
AC009446.1
AC009502.1
AC009506.1
AC009509.2
AC009518.1
AC009630.1
AC009690.1
AC009690.2
AC009690.3
AC009720.1
AC009879.2
AC009961.1
AC010096.1
AC010132.3
AC010148.1
AC010163.2
AC010173.1
AC010186.1
AC010186.3
AC010198.1
AC010198.2
AC010210.1
AC010226.1
AC010247.2
AC010255.3
AC010261.2
AC010320.4
AC010327.1
AC010327.4
AC010327.5
AC010328.1
AC010330.1
AC010336.3
AC010422.1
AC010422.3
AC010422.6
AC010442.1
AC010463.1
AC010468.2
AC010485.1
AC010487.2
AC010491.1
AC010522.1
AC010542.3
AC010547.1
AC010547.3
AC010547.4
AC010605.1
AC010605.2
AC010615.2
AC010618.1
AC010619.2
AC010624.1
AC010638.1
AC010643.1
AC010649.1
AC010737.1
AC010761.1
AC010776.2
AC010834.1
AC010894.2
AC010894.3
AC010931.2
AC010976.1
AC011043.1
AC011092.2
AC011095.1
AC011124.1
AC011124.2
AC011131.1
AC011294.1
AC011298.1
AC011306.1
AC011346.1
AC011365.1
AC011389.1
AC011446.1
AC011447.3
AC011450.1
AC011452.1
AC011455.2
AC011462.1
AC011466.3
AC011467.1
AC011468.1
AC011472.2
AC011473.1
AC011474.1
AC011476.2
AC011477.1
AC011477.2
AC011479.1
AC011487.2
AC011491.1
AC011498.1
AC011498.4
AC011503.1
AC011511.1
AC011511.3
AC011525.2
AC011591.1
AC011603.1
AC011603.2
AC011604.2
AC011611.4
AC011632.1
AC011676.2
AC011752.1
AC011773.4
AC011825.4
AC011900.1
AC011944.1
AC011997.1
AC012063.1
AC012085.2
AC012146.1
AC012158.1
AC012170.3
AC012184.3
AC012236.1
AC012254.2
AC012339.1
AC012349.1
AC012377.1
AC012413.1
AC012435.1
AC012442.2
AC012485.1
AC012494.2
AC012499.1
AC012507.2
AC012513.1
AC012560.1
AC012568.1
AC012613.1
AC012613.2
AC012615.6
AC012618.3
AC012636.1
AC012645.1
AC013264.1
AC013275.1
AC013460.1
AC013565.1
AC013652.1
AC013652.2
AC015631.1
AC015688.4
AC015712.2
AC015712.5
AC015802.6
AC015813.1
AC015813.3
AC015845.2
AC015849.5
AC015908.3
AC015914.1
AC015923.1
AC015969.1
AC015971.1
AC015987.1
AC016026.1
AC016027.2
AC016065.1
AC016168.2
AC016229.2
AC016394.1
AC016493.1
AC016571.1
AC016582.1
AC016582.3
AC016586.1
AC016590.1
AC016596.1
AC016597.1
AC016629.2
AC016629.3
AC016644.1
AC016687.3
AC016705.2
AC016722.2
AC016730.1
AC016735.1
AC016738.1
AC016746.1
AC016747.1
AC016747.2
AC016747.4
AC016820.1
AC016831.1
AC016866.2
AC016876.1
AC016910.1
AC016933.1
AC016987.1
AC017002.3
AC017048.1
AC017083.3
AC018462.1
AC018512.1
AC018521.2
AC018521.5
AC018523.2
AC018647.1
AC018653.1
AC018682.1
AC018755.2
AC018755.3
AC018781.1
AC018816.1
AC018845.1
AC018861.2
AC018866.1
AC019080.1
AC019117.2
AC019130.1
AC019155.2
AC019163.1
AC019205.1
AC020636.2
AC020659.2
AC020661.1
AC020741.1
AC020908.2
AC020909.1
AC020909.3
AC020911.1
AC020911.2
AC020913.1
AC020915.1
AC020915.3
AC020928.1
AC021028.1
AC021054.1
AC021074.3
AC021078.1
AC021086.1
AC021087.1
AC021092.1
AC021148.1
AC021218.1
AC021237.1
AC021355.1
AC021504.1
AC021613.1
AC021678.2
AC021683.2
AC021739.3
AC021752.1
AC021915.1
AC021915.2
AC022007.1
AC022034.1
AC022035.1
AC022075.1
AC022098.1
AC022101.1
AC022148.1
AC022167.3
AC022182.1
AC022182.2
AC022217.2
AC022272.1
AC022335.1
AC022395.1
AC022400.2
AC022400.5
AC022400.7
AC022424.2
AC022511.1
AC022613.1
AC022679.1
AC022679.2
AC022706.1
AC022710.1
AC022730.4
AC022733.2
AC022784.1
AC022784.2
AC022784.3
AC022784.5
AC022872.1
AC022893.1
AC022903.1
AC022915.2
AC022916.1
AC022966.1
AC022973.4
AC023024.1
AC023043.1
AC023136.1
AC023154.1
AC023300.2
AC023491.2
AC023509.1
AC023632.2
AC023794.1
AC023794.2
AC023825.2
AC023905.1
AC023906.4
AC023906.5
AC024022.1
AC024132.1
AC024267.4
AC024361.2
AC024563.1
AC024588.1
AC024592.2
AC024592.3
AC024619.3
AC024941.2
AC025030.2
AC025043.1
AC025048.2
AC025154.2
AC025159.1
AC025165.3
AC025171.1
AC025171.2
AC025171.3
AC025178.1
AC025183.2
AC025263.1
AC025272.1
AC025278.1
AC025280.1
AC025419.1
AC025428.1
AC025470.2
AC025524.2
AC025539.1
AC025569.1
AC025575.2
AC025674.2
AC025682.1
AC025810.1
AC025822.1
AC025822.2
AC025871.1
AC026191.1
AC026202.2
AC026250.1
AC026254.2
AC026316.3
AC026316.4
AC026336.2
AC026353.1
AC026355.2
AC026369.1
AC026369.3
AC026412.1
AC026462.2
AC026464.1
AC026470.1
AC026474.1
AC026746.1
AC026765.2
AC026771.1
AC026785.3
AC026786.1
AC026954.3
AC026992.1
AC027013.1
AC027020.1
AC027031.2
AC027097.1
AC027097.2
AC027117.1
AC027130.1
AC027237.1
AC027237.4
AC027288.3
AC027458.1
AC027559.1
AC027601.1
AC027612.2
AC027644.4
AC027682.6
AC027804.1
AC027808.2
AC034102.1
AC034195.1
AC034228.1
AC034228.4
AC034229.1
AC034232.2
AC034243.1
AC036108.2
AC036108.3
AC036176.1
AC036214.1
AC037441.1
AC037486.1
AC040168.1
AC040174.1
AC040934.1
AC044802.2
AC044810.2
AC044839.1
AC046134.2
AC046143.1
AC046195.1
AC048382.2
AC051619.5
AC053503.2
AC055713.1
AC055717.1
AC055733.2
AC055758.2
AC055811.2
AC055839.2
AC055855.1
AC055855.2
AC055874.1
AC058822.1
AC060780.1
AC062028.1
AC063949.2
AC063977.6
AC064802.1
AC064807.1
AC064807.3
AC064875.1
AC066612.2
AC066613.1
AC067752.1
AC067863.1
AC067956.1
AC067968.1
AC068075.1
AC068234.1
AC068234.2
AC068389.1
AC068446.2
AC068473.1
AC068473.3
AC068491.2
AC068512.1
AC068587.4
AC068594.1
AC068620.3
AC068633.1
AC068658.1
AC068756.1
AC068775.1
AC068831.1
AC068888.1
AC068944.1
AC068946.1
AC069029.1
AC069114.1
AC069155.1
AC069213.1
AC069277.1
AC069281.2
AC069287.1
AC069360.1
AC069368.1
AC069439.2
AC069503.1
AC069503.2
AC072022.1
AC073094.1
AC073130.1
AC073283.3
AC073316.1
AC073321.1
AC073332.1
AC073365.1
AC073525.1
AC073529.1
AC073530.1
AC073578.1
AC073585.1
AC073611.1
AC073611.2
AC073655.2
AC073869.1
AC073878.1
AC073896.2
AC073896.4
AC074035.1
AC074091.1
AC074117.1
AC074143.1
AC074351.1
AC074387.1
AC076966.1
AC078860.1
AC078880.2
AC078881.1
AC078882.1
AC078889.1
AC078909.1
AC078980.1
AC079015.1
AC079035.1
AC079062.1
AC079070.1
AC079089.1
AC079117.1
AC079145.1
AC079160.1
AC079193.2
AC079210.1
AC079226.2
AC079336.4
AC079336.5
AC079340.2
AC079354.2
AC079385.2
AC079414.1
AC079447.1
AC079465.1
AC079466.1
AC079594.2
AC079601.1
AC079610.1
AC079612.1
AC079776.4
AC079807.1
AC079907.2
AC079922.2
AC080013.1
AC080038.1
AC080075.1
AC082651.1
AC082651.3
AC083798.2
AC083805.1
AC083805.2
AC083841.1
AC083864.1
AC083864.3
AC083973.1
AC084064.1
AC084082.1
AC084125.2
AC084809.1
AC084816.1
AC084855.1
AC084855.2
AC084866.2
AC087164.1
AC087235.1
AC087241.2
AC087269.1
AC087273.1
AC087289.1
AC087289.4
AC087294.1
AC087341.1
AC087392.1
AC087430.1
AC087457.1
AC087463.1
AC087473.1
AC087499.2
AC087500.1
AC087521.1
AC087632.1
AC087651.1
AC087672.2
AC087854.1
AC087897.2
AC090015.1
AC090044.1
AC090061.1
AC090099.1
AC090103.1
AC090152.1
AC090159.1
AC090197.1
AC090204.1
AC090236.1
AC090286.1
AC090360.1
AC090376.1
AC090398.1
AC090403.1
AC090503.2
AC090510.1
AC090515.2
AC090517.4
AC090517.5
AC090518.1
AC090607.3
AC090616.3
AC090617.1
AC090618.1
AC090627.1
AC090802.1
AC090821.1
AC090826.1
AC090857.2
AC090921.1
AC090971.1
AC090987.1
AC091021.1
AC091057.2
AC091057.6
AC091078.1
AC091100.1
AC091114.1
AC091153.3
AC091167.2
AC091170.1
AC091180.4
AC091182.1
AC091230.1
AC091390.4
AC091534.1
AC091551.1
AC091564.7
AC091729.3
AC091806.1
AC091860.2
AC091906.1
AC091939.1
AC091946.1
AC091979.1
AC091982.1
AC091982.3
AC092040.1
AC092042.3
AC092068.1
AC092072.1
AC092111.3
AC092123.1
AC092153.1
AC092155.1
AC092159.2
AC092161.1
AC092162.2
AC092164.1
AC092171.1
AC092279.1
AC092296.2
AC092329.4
AC092335.1
AC092338.1
AC092376.1
AC092384.1
AC092436.2
AC092447.7
AC092490.1
AC092506.1
AC092546.1
AC092620.1
AC092634.3
AC092634.4
AC092634.5
AC092650.1
AC092656.1
AC092683.1
AC092718.1
AC092718.6
AC092720.1
AC092724.1
AC092745.1
AC092802.1
AC092807.3
AC092809.2
AC092809.4
AC092811.1
AC092821.1
AC092821.3
AC092832.2
AC092881.1
AC092910.3
AC092958.1
AC092979.1
AC093010.2
AC093117.1
AC093151.3
AC093155.3
AC093157.1
AC093227.2
AC093248.1
AC093249.6
AC093323.1
AC093390.1
AC093422.2
AC093425.1
AC093512.2
AC093525.2
AC093579.1
AC093583.1
AC093627.4
AC093627.5
AC093639.1
AC093673.1
AC093690.1
AC093725.2
AC093752.1
AC093772.1
AC093797.1
AC093801.1
AC093802.1
AC093827.4
AC093827.5
AC093879.1
AC093895.1
AC093899.2
AC093904.3
AC095032.2
AC095033.1
AC096531.2
AC096564.1
AC096637.2
AC096669.1
AC096677.1
AC096708.2
AC096736.3
AC096746.1
AC096751.1
AC097110.1
AC097374.1
AC097375.3
AC097376.2
AC097382.2
AC097468.1
AC097512.1
AC097515.1
AC097532.1
AC097534.2
AC097537.1
AC097625.1
AC097634.2
AC097636.1
AC097636.2
AC097637.1
AC097662.1
AC097716.1
AC098484.2
AC098487.1
AC098591.1
AC098617.1
AC098679.2
AC098820.1
AC098850.3
AC098934.1
AC098934.2
AC098936.1
AC099062.1
AC099066.2
AC099329.2
AC099344.1
AC099482.1
AC099489.1
AC099489.3
AC099511.1
AC099518.4
AC099524.1
AC099548.2
AC099566.1
AC099673.1
AC099786.1
AC099792.1
AC099811.4
AC099850.1
AC100786.1
AC100793.3
AC100800.1
AC100803.1
AC100810.1
AC100821.2
AC100830.1
AC100839.1
AC102953.1
AC103702.2
AC103726.2
AC103764.1
AC103796.1
AC103798.1
AC103879.1
AC103923.1
AC103957.2
AC103987.2
AC104002.3
AC104035.1
AC104073.4
AC104078.1
AC104109.4
AC104129.1
AC104134.1
AC104211.1
AC104461.1
AC104561.1
AC104564.3
AC104574.1
AC104663.1
AC104667.1
AC104667.2
AC104695.2
AC104770.1
AC104793.1
AC104806.2
AC104823.1
AC104827.1
AC104836.1
AC104958.1
AC104971.2
AC104986.2
AC105001.1
AC105036.3
AC105052.1
AC105052.3
AC105053.1
AC105094.2
AC105206.2
AC105219.1
AC105277.1
AC105285.1
AC105339.1
AC105345.1
AC105383.1
AC105399.1
AC105415.1
AC105446.1
AC105460.2
AC105760.1
AC105935.1
AC105942.1
AC106038.1
AC106707.1
AC106736.1
AC106771.1
AC106791.1
AC106793.1
AC106795.1
AC106795.2
AC106799.3
AC106864.1
AC106865.1
AC106875.2
AC106882.1
AC106886.5
AC107027.1
AC107029.1
AC107029.2
AC107031.1
AC107068.2
AC107204.1
AC107214.1
AC107223.1
AC107419.1
AC107463.1
AC107464.1
AC107871.1
AC107871.2
AC107953.2
AC107959.1
AC107959.2
AC107959.4
AC108047.1
AC108058.1
AC108134.3
AC108451.1
AC108516.1
AC108727.1
AC108734.4
AC108749.1
AC108868.2
AC109349.1
AC109361.1
AC109466.1
AC109492.1
AC109635.4
AC109811.1
AC109927.1
AC110285.1
AC110285.2
AC110491.3
AC110619.1
AC110716.1
AC110760.2
AC110800.1
AC111000.4
AC111188.1
AC112206.2
AC112236.1
AC112484.1
AC112487.1
AC112512.1
AC112695.1
AC112719.2
AC113133.1
AC113143.1
AC113189.2
AC113383.1
AC113410.2
AC113418.1
AC113423.2
AC113554.1
AC113615.1
AC114284.1
AC114291.1
AC114316.1
AC114490.1
AC114490.3
AC114689.3
AC114741.1
AC114752.2
AC114763.1
AC114812.2
AC114814.3
AC114947.1
AC116535.1
AC116565.1
AC116903.2
AC116913.1
AC116914.1
AC117377.1
AC117386.2
AC117402.1
AC117453.1
AC117457.1
AC117473.1
AC117498.2
AC117505.1
AC118344.1
AC118549.1
AC118553.1
AC118754.1
AC118757.1
AC119150.1
AC119428.2
AC119868.1
AC120049.1
AC120193.1
AC121758.1
AC122138.1
AC122685.1
AC122707.1
AC122719.2
AC123767.1
AC123768.3
AC123912.2
AC123912.4
AC124016.1
AC124017.1
AC124301.2
AC124319.1
AC124319.3
AC125421.1
AC125494.1
AC125611.4
AC125613.1
AC125616.1
AC125793.1
AC126178.1
AC126335.1
AC126755.1
AC127070.1
AC127164.1
AC127496.1
AC129492.1
AC129492.5
AC130324.2
AC130650.1
AC131097.2
AC131391.1
AC131953.1
AC132008.2
AC132803.1
AC132938.1
AC132938.3
AC133548.2
AC134312.1
AC134312.2
AC134669.1
AC134775.1
AC135012.1
AC135048.1
AC135050.1
AC135050.2
AC135178.3
AC135178.4
AC135983.1
AC135983.2
AC136475.1
AC136489.1
AC136604.2
AC136604.3
AC136628.4
AC136759.1
AC137056.1
AC137630.2
AC137767.1
AC137834.1
AC137932.1
AC137932.2
AC137932.3
AC138028.1
AC138028.2
AC138035.2
AC138150.2
AC138207.2
AC138331.1
AC138356.3
AC138393.1
AC138409.2
AC138627.1
AC138649.1
AC138696.1
AC138894.1
AC138904.1
AC138969.1
AC139100.1
AC139256.2
AC139491.1
AC139491.2
AC139491.5
AC139493.2
AC139530.1
AC139768.1
AC139769.2
AC139795.1
AC139795.2
AC139887.2
AC140125.2
AC140504.1
AC140725.1
AC141586.1
AC144450.1
AC144836.1
AC145124.1
AC145212.1
AC145285.2
AC146944.2
AC147651.1
AC147651.4
AC156455.1
AC187653.1
AC211433.1
AC211486.1
AC213203.1
AC226118.1
AC233280.1
AC233296.1
AC233701.1
AC234582.1
AC237221.1
AC239798.2
AC239800.2
AC239803.3
AC239811.1
AC240274.1
AC242843.1
AC243654.1
AC243829.1
AC243919.1
AC243960.1
AC243964.2
AC244021.1
AC244090.1
AC244153.1
AC244197.3
AC244205.1
AC244230.2
AC244502.1
AC244517.5
AC244669.1
AC245033.4
AC245052.4
AC245100.1
AC245100.6
AC245123.1
AC245297.3
AC245452.1
AC245748.1
AC246793.1
AC246817.2
ACAA1
ACAA2
ACACA
ACACB
ACAD10
ACAD11
ACAD8
ACAD9
ACADL
ACADM
ACADS
ACADSB
ACADVL
ACAN
ACAP1
ACAP2
ACAP3
ACAT1
ACAT2
ACBD3
ACBD4
ACBD5
ACBD6
ACBD7
ACCS
ACCSL
ACD
ACE
ACE2
ACER1
ACER2
ACER3
ACHE
ACIN1
ACKR1
ACKR2
ACKR3
ACKR4
ACLY
ACMSD
ACO1
ACO2
ACOT1
ACOT11
ACOT12
ACOT13
ACOT2
ACOT4
ACOT6
ACOT7
ACOT8
ACOT9
ACOX1
ACOX2
ACOX3
ACOXL
ACOXL-AS1
ACP1
ACP2
ACP4
ACP5
ACP6
ACP7
ACPP
ACR
ACRBP
ACRV1
ACSBG1
ACSBG2
ACSF2
ACSF3
ACSL1
ACSL3
ACSL4
ACSL5
ACSL6
ACSM1
ACSM2A
ACSM2B
ACSM3
ACSM5
ACSM6
ACSS1
ACSS2
ACSS3
ACTA1
ACTA2
ACTB
ACTC1
ACTG1
ACTG1P17
ACTG2
ACTL6A
ACTL6B
ACTL7B
ACTL8
ACTN1
ACTN2
ACTN3
ACTN4
ACTR10
ACTR1A
ACTR1B
ACTR2
ACTR3
ACTR3B
ACTR3C
ACTR5
ACTR6
ACTR8
ACTRT3
ACVR1
ACVR1B
ACVR1C
ACVR2A
ACVR2B
ACVR2B-AS1
ACVRL1
ACY1
ACYP1
ACYP2
AD000090.1
AD000671.3
ADA
ADA2
ADAD1
ADAD2
ADAL
ADAM10
ADAM11
ADAM12
ADAM15
ADAM17
ADAM18
ADAM19
ADAM2
ADAM20
ADAM20P1
ADAM22
ADAM23
ADAM28
ADAM29
ADAM32
ADAM33
ADAM3A
ADAM5
ADAM6
ADAM7
ADAM8
ADAM9
ADAMDEC1
ADAMTS1
ADAMTS10
ADAMTS12
ADAMTS13
ADAMTS14
ADAMTS15
ADAMTS16
ADAMTS17
ADAMTS18
ADAMTS19
ADAMTS2
ADAMTS20
ADAMTS3
ADAMTS4
ADAMTS5
ADAMTS6
ADAMTS7
ADAMTS8
ADAMTS9
ADAMTS9-AS1
ADAMTS9-AS2
ADAMTSL1
ADAMTSL2
ADAMTSL3
ADAMTSL4
ADAMTSL5
ADAP1
ADAP2
ADAR
ADARB1
ADARB2
ADARB2-AS1
ADAT1
ADAT2
ADCK1
ADCK2
ADCK5
ADCY1
ADCY10
ADCY10P1
ADCY2
ADCY3
ADCY4
ADCY5
ADCY6
ADCY7
ADCY8
ADCY9
ADCYAP1
ADCYAP1R1
ADD1
ADD2
ADD3
ADD3-AS1
ADGB
ADGRA1
ADGRA2
ADGRA3
ADGRB1
ADGRB2
ADGRB3
ADGRD1
ADGRD2
ADGRE1
ADGRE2
ADGRE3
ADGRE5
ADGRF1
ADGRF2
ADGRF3
ADGRF4
ADGRF5
ADGRG1
ADGRG2
ADGRG3
ADGRG4
ADGRG5
ADGRG6
ADGRG7
ADGRL1
ADGRL2
ADGRL3
ADGRL4
ADGRV1
ADH1A
ADH1B
ADH4
ADH5
ADH6
ADH7
ADHFE1
ADI1
ADIG
ADIPOQ
ADIPOR1
ADIPOR2
ADIRF
ADIRF-AS1
ADK
ADM
ADM2
ADNP
ADNP2
ADO
ADORA1
ADORA2A-AS1
ADORA2B
ADORA3
ADPGK
ADPGK-AS1
ADPRH
ADPRHL1
ADPRHL2
ADPRM
ADRA1A
ADRA1B
ADRA1D
ADRA2A
ADRA2B
ADRA2C
ADRB1
ADRB2
ADRB3
ADRM1
ADSL
ADSS
ADSSL1
ADTRP
AEBP1
AEBP2
AEN
AF001548.2
AF067845.2
AF111169.3
AF117829.1
AF127577.3
AF131216.1
AF131216.3
AF165147.1
AF186192.2
AF233439.1
AF274858.1
AF279873.3
AF279873.4
AFAP1
AFAP1-AS1
AFAP1L1
AFAP1L2
AFDN
AFDN-DT
AFF1
AFF2
AFF3
AFF4
AFG1L
AFG3L1P
AFG3L2
AFM
AFMID
AFP
AFTPH
AGA
AGAP1
AGAP11
AGAP12P
AGAP2
AGAP2-AS1
AGAP3
AGAP4
AGAP5
AGAP9
AGBL1
AGBL2
AGBL3
AGBL4
AGBL5
AGER
AGFG1
AGFG2
AGGF1
AGK
AGL
AGMAT
AGMO
AGO1
AGO2
AGO3
AGO4
AGPAT1
AGPAT2
AGPAT3
AGPAT4
AGPAT5
AGPS
AGR3
AGRN
AGT
AGTPBP1
AGTR1
AGTRAP
AGXT
AGXT2
AHCTF1
AHCY
AHCYL1
AHCYL2
AHI1
AHNAK
AHNAK2
AHR
AHRR
AHSA1
AHSA2P
AHSG
AICDA
AIDA
AIF1
AIF1L
AIFM1
AIFM2
AIFM3
AIG1
AIM2
AIMP1
AIMP2
AIP
AIPL1
AIRE
AJ239318.1
AJ239322.1
AJAP1
AJM1
AJUBA
AK2
AK3
AK4
AK5
AK6
AK7
AK8
AK9
AKAIN1
AKAP1
AKAP10
AKAP11
AKAP12
AKAP13
AKAP14
AKAP17A
AKAP3
AKAP4
AKAP5
AKAP6
AKAP7
AKAP8
AKAP8L
AKAP9
AKIP1
AKIRIN1
AKIRIN2
AKNA
AKNAD1
AKR1A1
AKR1B1
AKR1B10
AKR1B15
AKR1C1
AKR1C2
AKR1C3
AKR1C4
AKR1C8P
AKR1D1
AKR1E2
AKR7A2
AKR7A3
AKR7L
AKT1
AKT1S1
AKT2
AKT3
AKTIP
AL008638.1
AL008638.2
AL008719.1
AL008729.1
AL009031.1
AL009179.1
AL020995.1
AL020996.1
AL021026.1
AL021328.1
AL021392.1
AL021396.1
AL021707.2
AL021937.1
AL021937.3
AL022097.1
AL022310.1
AL022323.1
AL022326.1
AL022328.4
AL022329.1
AL022476.1
AL023495.1
AL023581.1
AL023581.2
AL023754.1
AL023755.1
AL023802.1
AL024498.2
AL024508.1
AL031056.1
AL031280.1
AL031282.1
AL031283.1
AL031283.2
AL031428.1
AL031587.1
AL031656.1
AL031663.2
AL031663.3
AL031666.1
AL031708.1
AL031710.1
AL031727.2
AL031733.2
AL033381.1
AL033384.1
AL033397.1
AL033397.2
AL033504.1
AL033529.1
AL034345.2
AL034376.2
AL034405.1
AL034417.2
AL034430.1
AL034550.2
AL035078.1
AL035078.4
AL035252.2
AL035409.1
AL035416.1
AL035443.1
AL035634.1
AL035670.1
AL035681.1
AL035696.3
AL049543.1
AL049552.1
AL049557.1
AL049646.1
AL049647.1
AL049697.1
AL049747.1
[truncated: 19,404 more rows]

## Sheet: Tab 8
Tab 8: Input genes for Astrocytes
Gene ID	p_val	avg_logFC	pct.1	pct.2	p_val_adj
PDK4	2.791e-56	0.403375	0.318	0.068	6.24683e-52
ADAMTS9-AS2	1.58669e-43	0.295817	0.338	0.105	3.55133e-39
SERPINA3	1.11023e-36	0.369486	0.186	0.03	2.48491e-32
MALAT1	4.62997e-30	0.361495	0.738	0.579	1.03628e-25
DTNA	8.17276e-24	0.296935	0.832	0.691	1.82923e-19
IRS2	5.51755e-23	0.268849	0.366	0.195	1.23494e-18
HSPB1	8.17225e-23	0.206038	0.256	0.107	1.82911e-18
ANGPTL4	1.7205e-22	0.299298	0.39	0.22	3.85082e-18
PLP1	3.19536e-21	-0.512323	0.133	0.287	7.15185e-17
AHCYL1	3.7252e-21	0.256691	0.53	0.341	8.33773e-17
TNC	6.1144e-20	-0.3104	0.353	0.508	1.36852e-15
FYN	8.01559e-19	0.24578	0.522	0.352	1.79405e-14
CADPS	4.35636e-18	0.231048	0.301	0.158	9.75041e-14
SIAH1	4.49187e-18	0.150506	0.176	0.064	1.00537e-13
BCL6	5.52407e-18	0.24377	0.444	0.277	1.2364e-13
CTNNA2	6.36127e-18	-0.288922	0.577	0.681	1.42378e-13
ADCY2	7.73137e-18	0.221438	0.681	0.521	1.73044e-13
CSNK2A1	4.93807e-17	0.203979	0.362	0.213	1.10524e-12
MGST1	4.84162e-15	0.197088	0.327	0.189	1.08365e-10
BAG3	5.88153e-15	0.108503	0.101	0.023	1.3164e-10
EFCAB3	6.09533e-15	0.13237	0.12	0.035	1.36426e-10
HILPDA	7.84987e-15	0.132053	0.138	0.046	1.75696e-10
CLU	1.80375e-14	0.254358	0.554	0.4	4.03714e-10
VEGFA	6.09113e-14	0.174556	0.137	0.049	1.36332e-09
DAAM2	6.29561e-14	-0.197992	0.295	0.421	1.40908e-09
WSB1	7.03084e-14	0.204998	0.499	0.351	1.57364e-09
PPP2R2B	1.07449e-13	0.213062	0.802	0.71	2.40492e-09
RNF19A	2.71154e-13	0.200767	0.362	0.226	6.06896e-09
CAMK2G	6.0357e-13	-0.191466	0.381	0.495	1.35091e-08
MAP3K13	1.74777e-12	0.153629	0.315	0.191	3.91186e-08
CD44	3.63968e-12	0.235402	0.31	0.188	8.14632e-08
EPHB1	6.46429e-12	-0.16515	0.277	0.414	1.44684e-07
APLP1	1.0151e-11	-0.145823	0.043	0.112	2.27199e-07
SLC14A1	1.27762e-11	0.211073	0.441	0.316	2.85957e-07
CNTNAP3B	2.4627e-11	0.118214	0.256	0.142	5.51201e-07
LRP1B	2.75823e-11	0.19043	0.707	0.62	6.17348e-07
KCTD21-AS1	3.47658e-11	0.116722	0.236	0.126	7.78128e-07
CNP	4.36412e-11	-0.147803	0.063	0.144	9.76777e-07
IGFBP5	5.35566e-11	0.171176	0.223	0.129	1.1987e-06
GINS3	8.26052e-11	-0.114553	0.101	0.192	1.84887e-06
ITPKB	9.44286e-11	0.134572	0.407	0.275	2.1135e-06
EDNRB	1.03687e-10	-0.0944872	0.039	0.109	2.32072e-06
SORBS1	1.11885e-10	0.175615	0.751	0.655	2.50421e-06
RHOBTB3	1.43108e-10	0.1738	0.38	0.267	3.20305e-06
FAM107A	1.61177e-10	0.156852	0.365	0.24	3.60747e-06
PLEKHA5	1.915e-10	0.20786	0.612	0.513	4.28615e-06
DAAM1	2.49917e-10	0.172069	0.364	0.249	5.59364e-06
KLHL24	2.968e-10	-0.186895	0.355	0.473	6.64298e-06
AC068587.4	5.7171e-10	0.11768	0.215	0.117	1.2796e-05
CRYAB	6.75747e-10	0.184163	0.381	0.263	1.51246e-05
RNF219-AS1	1.09302e-09	-0.179115	0.338	0.457	2.44639e-05
CCDC148	1.44373e-09	0.0769044	0.113	0.044	3.23136e-05
ADAMTS9	1.53482e-09	-0.108523	0.141	0.242	3.43523e-05
RGS22	1.60071e-09	0.0731476	0.101	0.036	3.58271e-05
PXDN	1.64384e-09	0.0932347	0.119	0.048	3.67923e-05
MAPK4	2.43997e-09	0.1736	0.379	0.265	5.46113e-05
DLGAP1	3.06108e-09	-0.157945	0.28	0.366	6.85132e-05
NTM	3.27087e-09	-0.164669	0.582	0.688	7.32085e-05
GABBR1	3.46443e-09	-0.0972358	0.092	0.177	7.75409e-05
MT2A	3.81708e-09	0.183725	0.31	0.206	8.54339e-05
HSPA1A	4.6178e-09	0.118097	0.247	0.147	0.000103356
GALNT15	1.08357e-08	0.127895	0.239	0.146	0.000242525
REV3L	1.44855e-08	0.16691	0.465	0.358	0.000324215
TPST1	1.5039e-08	0.0903539	0.196	0.109	0.000336602
OSBPL11	2.43088e-08	0.0991354	0.229	0.135	0.000544079
MKLN1	2.67703e-08	0.138105	0.539	0.429	0.000599174
FAM171A1	3.38437e-08	-0.149007	0.232	0.325	0.00075749
MMD2	4.3424e-08	-0.0989979	0.087	0.152	0.000971916
TRIO	5.85745e-08	0.123232	0.29	0.193	0.00131101
TSC22D1	5.87737e-08	0.106717	0.183	0.105	0.00131547
ANKRD28	6.62643e-08	0.103716	0.176	0.096	0.00148313
ELN	6.72257e-08	-0.108387	0.06	0.123	0.00150465
PARD3	7.31989e-08	0.16416	0.535	0.432	0.00163834
DCLK2	8.43114e-08	-0.153197	0.425	0.522	0.00188706
UBC	1.14237e-07	0.0968388	0.181	0.101	0.00255685
RFX4	1.26131e-07	0.173104	0.548	0.454	0.00282307
PDE8B	1.30153e-07	0.0898957	0.131	0.064	0.00291308
GLIS3	1.38137e-07	0.171634	0.53	0.455	0.00309178
SLC39A14	1.38246e-07	0.0821308	0.124	0.059	0.00309423
HSPB8	2.01934e-07	0.10318	0.206	0.122	0.00451968
QKI	2.4626e-07	0.148263	0.736	0.651	0.0055118
DNAJB1	3.16336e-07	0.0986936	0.135	0.068	0.00708022
ATP1B2	3.59581e-07	0.0705525	0.247	0.161	0.00804814
TF	3.74739e-07	-0.128054	0.096	0.16	0.00838741
FKBP5	6.42938e-07	0.111493	0.203	0.126	0.0143902
N4BP2L2	6.89021e-07	0.113317	0.407	0.302	0.0154217
CADM1	8.43003e-07	0.121277	0.319	0.225	0.0188681
LRRTM4	8.5979e-07	-0.0976666	0.124	0.197	0.0192438
TRIM9	9.84563e-07	0.124114	0.236	0.159	0.0220365
LPIN1	1.21268e-06	0.11811	0.364	0.266	0.0271423
SLC9A9	1.39681e-06	0.107459	0.225	0.149	0.0312633
HSPA1B	1.4068e-06	0.071827	0.107	0.051	0.0314869
CHI3L1	2.04455e-06	0.0422866	0.103	0.054	0.0457612
ARID5B	3.39277e-06	0.0856016	0.13	0.071	0.075937
HIF3A	3.91301e-06	0.114845	0.485	0.394	0.0875809
LINC-PINT	3.95717e-06	0.102356	0.279	0.192	0.0885693
DNAJC1	4.45962e-06	0.0756781	0.172	0.103	0.0998153
PPP6R3	4.7126e-06	0.0887512	0.209	0.133	0.105477
CREB3L2	5.16922e-06	0.0801891	0.16	0.096	0.115698
RGS7	5.44002e-06	-0.103734	0.196	0.266	0.121759
C2CD2	5.69258e-06	0.0736759	0.154	0.093	0.127411
GLUL	5.8879e-06	0.0938861	0.168	0.1	0.131783
MTSS2	6.31881e-06	0.0597307	0.154	0.091	0.141428
SNHG14	6.56349e-06	0.10557	0.469	0.371	0.146904
CACNB2	6.63667e-06	0.084825	0.3	0.213	0.148542
TGFB2	7.11048e-06	0.057566	0.133	0.077	0.159147
HSP90AA1	7.57108e-06	0.193394	0.404	0.343	0.169456
CD99	7.64699e-06	0.09769	0.191	0.12	0.171155
SIDT1	7.99703e-06	-0.0859352	0.091	0.14	0.17899
RTN1	8.12512e-06	0.0934039	0.156	0.092	0.181856
IFITM3	8.13884e-06	0.0575377	0.139	0.078	0.182164
RASGEF1B	8.26465e-06	0.0726759	0.114	0.061	0.184979
MAN1C1	8.70978e-06	0.10074	0.191	0.119	0.194942
PFKP	8.79379e-06	0.113101	0.187	0.123	0.196823
WWOX	9.11962e-06	0.0875411	0.728	0.637	0.204115
GAPDH	9.25445e-06	0.105679	0.24	0.171	0.207133
NKAIN3	9.65635e-06	-0.128702	0.381	0.468	0.216129
MAPRE2	1.00076e-05	0.0325655	0.129	0.08	0.223991
NWD1	1.13656e-05	-0.09124	0.12	0.179	0.254386
IMMP2L	1.16814e-05	0.0905762	0.23	0.154	0.261453
SCD	1.38989e-05	-0.118805	0.085	0.135	0.311086
C1orf61	1.60257e-05	-0.110723	0.211	0.289	0.358688
MACF1	1.61671e-05	0.126105	0.5	0.418	0.361853
ARL17B	1.73807e-05	0.0705342	0.155	0.093	0.389014
MRVI1	1.78297e-05	0.0710677	0.249	0.171	0.399064
FBXO16	1.92827e-05	0.0681433	0.111	0.059	0.431585
ID2	1.94085e-05	-0.202676	0.358	0.405	0.434402
RNF24	1.97494e-05	0.068711	0.113	0.063	0.442031
MAPK10	2.53086e-05	0.135794	0.457	0.378	0.566457
CNN3	2.81547e-05	0.0737439	0.105	0.055	0.630159
PPP1R12B	2.84922e-05	0.0994027	0.327	0.243	0.637712
KANSL1	2.90539e-05	0.0586918	0.231	0.161	0.650284
ITGB4	3.20492e-05	0.0852682	0.243	0.175	0.717325
PCDH15	4.06725e-05	-0.0616592	0.074	0.116	0.910332
YPEL2	4.07502e-05	0.0744327	0.198	0.138	0.91207
YAP1	4.10286e-05	0.0809587	0.175	0.111	0.918301
PSD3	4.25107e-05	0.0858436	0.286	0.207	0.951475
FOXO3	4.35633e-05	0.0677911	0.193	0.126	0.975034
ACOT11	4.5737e-05	-0.0950215	0.234	0.278	1
SYTL4	4.65357e-05	0.0896295	0.213	0.145	1
NCOA1	4.87759e-05	0.0788445	0.282	0.204	1
EMID1	5.25387e-05	-0.064804	0.07	0.119	1
ATXN1	5.4206e-05	0.078903	0.299	0.22	1
MYOM1	5.48554e-05	0.047215	0.17	0.111	1
TSC22D2	5.5688e-05	0.0904242	0.199	0.145	1
ERBIN	5.6099e-05	0.0979467	0.309	0.229	1
EDIL3	6.1867e-05	-0.0705774	0.068	0.116	1
PSEN1	6.20698e-05	0.0421875	0.165	0.108	1
GUSBP1	6.51395e-05	0.0990581	0.267	0.204	1
PDZRN3	6.5668e-05	-0.0911597	0.115	0.163	1
SGK1	6.59871e-05	-0.0718099	0.126	0.189	1
BTBD9	6.68109e-05	0.0620044	0.241	0.169	1
PABPN1	6.8032e-05	0.0612364	0.155	0.096	1
FGFR3	6.89682e-05	-0.0839355	0.12	0.18	1
GALNT10	7.1487e-05	-0.0809254	0.092	0.125	1
CAMK2D	7.23774e-05	0.106159	0.254	0.186	1
KCND2	8.14827e-05	-0.0874107	0.147	0.21	1
FTL	9.03812e-05	0.0269947	0.147	0.103	1
NTRK2	9.23729e-05	0.106116	0.481	0.396	1
ENOX1	9.85541e-05	0.0604413	0.204	0.141	1
RAB3GAP1	0.000105931	0.0599761	0.113	0.067	1
AFF1	0.000106079	0.0874213	0.248	0.178	1
RUFY3	0.000106354	0.0871994	0.338	0.258	1
PDE3A	0.00010703	0.0528639	0.113	0.064	1
LAMP2	0.000107311	-0.0663105	0.062	0.11	1
CYP4F3	0.000124443	0.0695107	0.126	0.075	1
CACNA1C	0.000125456	0.0717102	0.176	0.116	1
RNF149	0.000126464	0.0813262	0.13	0.079	1
MTRNR2L12	0.000128596	-0.0995999	0.138	0.198	1
CLUL1	0.000131089	-0.0545724	0.068	0.113	1
EFEMP1	0.000132566	-0.10833	0.211	0.278	1
AC023905.1	0.000133639	-0.0681668	0.161	0.22	1
IGF1R	0.000155993	0.0424034	0.13	0.084	1
ACTB	0.000161104	0.0829512	0.249	0.179	1
NRXN1	0.000162981	-0.121447	0.373	0.444	1
TNRC6A	0.000165333	0.0795542	0.328	0.251	1
GPHN	0.000194827	0.0864854	0.451	0.369	1
PPM1K	0.000202691	0.0764372	0.152	0.097	1
ACACB	0.000205483	0.0767577	0.196	0.135	1
ACTN1	0.000208189	0.0429858	0.105	0.062	1
BRINP1	0.000225315	-0.0668105	0.111	0.168	1
TLK1	0.000230675	-0.0453844	0.12	0.115	1
UBXN2A	0.000233632	0.044224	0.138	0.088	1
ZFAND3	0.00024331	0.0430902	0.29	0.226	1
USP54	0.00026888	0.0668358	0.156	0.103	1
LIFR	0.000285577	0.0713619	0.3	0.227	1
GAREM1	0.000286659	0.077428	0.191	0.131	1
KALRN	0.000300887	0.0850052	0.228	0.163	1
S100B	0.00030359	-0.084754	0.154	0.2	1
XPO1	0.000320203	0.0701652	0.215	0.153	1
CAMK2B	0.00033168	-0.0777558	0.14	0.196	1
SLC24A2	0.000333433	-0.07684	0.09	0.136	1
BMPR1B	0.000333659	0.089579	0.295	0.227	1
MBD5	0.000361993	0.0393325	0.258	0.197	1
DLG2	0.000363508	0.0501364	0.468	0.39	1
TMTC1	0.000373752	0.0623109	0.176	0.119	1
MEIS2	0.000409435	0.0729358	0.336	0.263	1
STXBP5L	0.000426416	-0.0826803	0.146	0.202	1
PTPRT	0.000443336	-0.0579894	0.083	0.127	1
BCL2L2-PABPN1	0.000451924	0.0606821	0.181	0.127	1
GUSBP3	0.000463224	0.0753657	0.314	0.244	1
ACSS3	0.000478391	0.0832278	0.202	0.142	1
MT1E	0.000500834	0.0533036	0.139	0.089	1
KAZN	0.000515335	0.0777997	0.476	0.397	1
C6orf62	0.000520667	0.0509277	0.115	0.069	1
PHIP	0.00054554	0.0902662	0.166	0.119	1
PDZRN4	0.000546457	0.0504972	0.118	0.071	1
OSBPL6	0.000549469	-0.0776425	0.104	0.149	1
ACSBG1	0.000558872	0.0577271	0.2	0.142	1
CAST	0.000561403	0.0502833	0.175	0.119	1
NRCAM	0.000563768	0.0960858	0.424	0.352	1
BAALC	0.00056597	-0.123146	0.128	0.178	1
SLC12A2	0.000567341	-0.0566055	0.069	0.101	1
PAQR8	0.00058612	-0.0741053	0.085	0.126	1
SIPA1L1	0.000627014	0.0657687	0.132	0.085	1
TMEM63A	0.000634922	-0.0576055	0.064	0.103	1
GUSBP2	0.000643342	0.0586098	0.197	0.138	1
SMAD9	0.000666264	0.0670716	0.126	0.082	1
KREMEN1	0.000671007	0.0660936	0.149	0.107	1
ZNF148	0.000676269	0.0112482	0.102	0.066	1
XRN1	0.000736606	0.0231429	0.125	0.089	1
CTNND2	0.000778538	-0.116228	0.787	0.828	1
ZNF3	0.000786554	-0.044582	0.085	0.13	1
PLCH1	0.000846662	-0.0457165	0.111	0.129	1
KIF9-AS1	0.000871498	-0.0650426	0.105	0.155	1
MT-ND4	0.00087159	-0.0882286	0.228	0.294	1
USP53	0.0009088	0.0459913	0.139	0.091	1
COLEC12	0.000924158	0.0539991	0.133	0.086	1
GAB2	0.000939853	0.0740195	0.189	0.133	1
RNF114	0.000940609	0.0450586	0.114	0.07	1
LINC00836	0.000949062	0.00180026	0.167	0.133	1
ABR	0.000957915	-0.0672461	0.326	0.342	1
NPIPB5	0.000959627	0.0580206	0.134	0.089	1
SETD5	0.000997871	0.0550876	0.207	0.149	1
KCNN3	0.00100617	0.089482	0.489	0.419	1
RTN3	0.00102429	-0.05185	0.092	0.141	1
PARD3B	0.00103589	0.0833903	0.399	0.357	1
MYO9A	0.00103827	0.0758742	0.262	0.2	1
IQCJ-SCHIP1	0.00109666	0.0484405	0.133	0.086	1
AK3	0.00112201	0.0585648	0.171	0.118	1
AC002429.2	0.00114059	-0.0610223	0.12	0.172	1
ZFP36L2	0.00115708	-0.0576353	0.118	0.17	1
MBP	0.00116288	-0.0736528	0.092	0.138	1
PTPRM	0.00116895	0.0417652	0.221	0.164	1
SCAPER	0.00124512	0.0410857	0.243	0.186	1
MAST4	0.00124538	0.0482638	0.23	0.172	1
CASK	0.00124684	-0.091189	0.273	0.324	1
RHEB	0.00127417	0.0541939	0.115	0.071	1
ETFB	0.00129486	0.0425499	0.108	0.066	1
MT-CO3	0.00136313	-0.0768204	0.126	0.171	1
PAM	0.00137388	0.0628292	0.12	0.076	1
IGFBP7	0.00140912	0.0790239	0.243	0.187	1
SLC6A1	0.00141828	-0.0563571	0.069	0.11	1
FRMD5	0.00143527	0.0293784	0.346	0.287	1
L3MBTL4	0.00143536	0.0864152	0.271	0.216	1
FUT9	0.00147148	-0.0849106	0.237	0.297	1
SOD2	0.00149709	0.0691727	0.134	0.09	1
PRMT2	0.00153197	0.0177032	0.117	0.084	1
CRIM1	0.00158864	0.0575221	0.101	0.062	1
HIPK3	0.00160159	0.0182016	0.111	0.077	1
SPG11	0.00163256	0.0348553	0.152	0.106	1
RPL37A	0.00168615	0.0180063	0.142	0.108	1
CALN1	0.00172363	-0.0533422	0.123	0.173	1
SLC44A1	0.00172595	-0.0688381	0.152	0.188	1
MAPT	0.00173242	0.0869353	0.493	0.425	1
VCL	0.0018067	0.0351365	0.151	0.108	1
SGIP1	0.00186514	-0.102981	0.223	0.261	1
SESTD1	0.00191211	0.058697	0.113	0.072	1
OSGIN2	0.00197924	-0.0347965	0.116	0.162	1
FRG1-DT	0.00201983	0.0246805	0.105	0.067	1
EPHX1	0.00207183	0.04311	0.104	0.064	1
MAP4K4	0.00212639	0.0825852	0.265	0.212	1
AC245297.3	0.00217393	0.0734676	0.129	0.086	1
FUT8	0.00219416	-0.0306585	0.166	0.149	1
TTTY14	0.00220116	0.060939	0.202	0.148	1
TESK2	0.00220182	-0.0720595	0.195	0.241	1
GPI	0.00225007	-0.062524	0.17	0.204	1
PLEKHA6	0.00230745	-0.0655473	0.096	0.124	1
AC074117.1	0.00233966	0.0535893	0.243	0.184	1
IL1RAPL1	0.00234525	-0.0461	0.206	0.2	1
FAM228B	0.00238511	0.0370141	0.118	0.076	1
ANTXR1	0.00239437	0.0613013	0.196	0.143	1
SLC25A37	0.00241756	0.0645805	0.171	0.122	1
WWTR1	0.00244426	0.0488429	0.12	0.077	1
PTPRD	0.00246866	-0.0236177	0.314	0.285	1
SEPT11	0.0024692	0.0278323	0.146	0.105	1
SLC25A18	0.00253349	-0.0835272	0.142	0.19	1
PANTR1	0.00263962	0.0596628	0.202	0.149	1
SOX2	0.00270083	-0.0839895	0.088	0.121	1
MAP7	0.00270523	0.07857	0.251	0.195	1
SNX14	0.00294035	0.0495547	0.129	0.086	1
TSC22D4	0.00300126	-0.062036	0.127	0.173	1
RAB7A	0.00301544	0.049933	0.124	0.082	1
PCM1	0.00302398	0.0555201	0.163	0.115	1
PFKFB3	0.00310363	0.0872083	0.168	0.128	1
FTX	0.00311712	0.0723791	0.403	0.339	1
SDC4	0.00317564	0.0675637	0.189	0.138	1
SLMAP	0.00320835	-0.0117162	0.139	0.125	1
CDH4	0.00344837	0.072108	0.203	0.152	1
EFCAB11	0.00345836	0.0521223	0.16	0.117	1
ADGRA3	0.00353103	-0.0706605	0.209	0.237	1
MAOB	0.00353811	0.0662437	0.13	0.102	1
PRRT2	0.00356615	0.0465715	0.168	0.12	1
HPSE2	0.0036657	-0.0568534	0.278	0.339	1
MTA3	0.00374809	-0.0213926	0.111	0.148	1
FAM135A	0.00375257	0.0451529	0.112	0.072	1
SMC5	0.00379255	0.0478256	0.109	0.07	1
MTRNR2L8	0.00384599	-0.0449024	0.083	0.123	1
ARHGEF3	0.00386704	0.0843729	0.242	0.192	1
MXI1	0.0040516	0.0336264	0.2	0.155	1
FGFR1	0.00411244	0.0557691	0.213	0.161	1
HIP1	0.00411805	-0.0515956	0.177	0.201	1
BMPR1A	0.00415139	0.0262756	0.271	0.219	1
CSGALNACT1	0.0042588	-0.0708542	0.267	0.329	1
TAX1BP1	0.0042709	0.043913	0.114	0.074	1
DDR1	0.00428984	0.0517487	0.128	0.087	1
FRMD4A	0.00430016	-0.0647898	0.171	0.222	1
FEZ1	0.00434908	-0.0521175	0.091	0.13	1
PTBP2	0.00438103	-0.0451231	0.105	0.112	1
ITGA7	0.00442254	0.0437669	0.126	0.085	1
FAM13A	0.00447221	0.0338417	0.107	0.07	1
ZHX2	0.00461514	-0.0722655	0.252	0.296	1
PNISR	0.00473032	0.0420261	0.334	0.276	1
TRAK1	0.00473191	0.0388792	0.144	0.102	1
PTPN13	0.00478561	0.0487945	0.148	0.104	1
SOX2-OT	0.0048388	-0.031928	0.087	0.127	1
KANSL1L	0.00486653	0.0191193	0.13	0.096	1
UBE2D3	0.00498824	0.0408622	0.139	0.097	1
NOTCH2	0.00503883	0.0529147	0.146	0.102	1
DENND2A	0.00523082	-0.0413624	0.106	0.127	1
MIR3936HG	0.00528912	0.0523265	0.113	0.075	1
SIL1	0.0053485	0.0463562	0.103	0.067	1
GABRB1	0.00541863	-0.00439283	0.389	0.347	1
SEPT9	0.00544268	0.0237026	0.131	0.094	1
SFXN1	0.00548211	0.0442187	0.113	0.075	1
SNHG7	0.005487	0.047184	0.159	0.114	1
UBR5	0.00550836	0.0524124	0.186	0.137	1
RBM6	0.00567976	0.0649307	0.339	0.282	1
ID4	0.00568175	-0.0807168	0.092	0.126	1
SPARCL1	0.00592882	0.0652033	0.471	0.408	1
ROCK2	0.00593239	0.0529647	0.163	0.118	1
NAIP	0.00599776	0.0531372	0.143	0.106	1
USP47	0.00602961	0.0514194	0.126	0.086	1
PIGL	0.00604543	0.0372189	0.102	0.066	1
RORA	0.00622557	0.0275636	0.684	0.625	1
CDH2	0.00622628	0.0593781	0.136	0.101	1
ZNF438	0.00633193	-0.00487982	0.104	0.082	1
PPM1E	0.00649164	0.0678306	0.121	0.084	1
CPAMD8	0.00653268	-0.0676465	0.124	0.158	1
PRKCE	0.00656064	0.0182059	0.208	0.169	1
UGGT2	0.00663132	0.0358617	0.128	0.09	1
ID3	0.00667519	0.0310163	0.111	0.075	1
CCDC85A	0.00690644	0.0137971	0.118	0.088	1
BIRC6	0.00694284	0.0714208	0.278	0.224	1
OGA	0.0069436	0.0322146	0.206	0.162	1
BNC2	0.00725064	0.0382829	0.2	0.152	1
HADHB	0.00733101	0.0607437	0.179	0.137	1
PDE4DIP	0.00749022	0.0779078	0.506	0.45	1
PTGDS	0.00764655	-0.0499024	0.376	0.374	1
CCAR1	0.00767684	0.026045	0.199	0.154	1
ALDH7A1	0.00807933	0.0234429	0.26	0.211	1
NPL	0.00814257	0.0534556	0.372	0.312	1
AL772307.1	0.0083242	0.0597396	0.202	0.157	1
C2orf72	0.00838853	-0.0471879	0.087	0.124	1
PMP22	0.00856821	-0.0563402	0.111	0.128	1
LRRFIP1	0.00857394	0.00682818	0.101	0.08	1
RBMS3	0.00864984	0.0296205	0.189	0.147	1
NPAS2	0.00879676	0.0560667	0.193	0.146	1
ST8SIA1	0.00893347	0.0388695	0.141	0.102	1
CSMD3	0.00897987	0.0345118	0.103	0.068	1
COL4A5	0.00921614	0.0555299	0.128	0.101	1
MED13L	0.00938532	0.072952	0.366	0.323	1
DST	0.00948491	0.0722583	0.495	0.434	1
ZC3H12C	0.0095167	0.0445304	0.129	0.091	1
RAD9A	0.0096443	-0.0354391	0.087	0.124	1
RANBP3L	0.00983845	-0.0497436	0.131	0.14	1
LINC01138	0.00987683	0.0634836	0.236	0.191	1
ATP5ME	0.0099894	-0.0419384	0.085	0.12	1
LRRC37A3	0.0102474	0.0399055	0.103	0.069	1
ENTPD1-AS1	0.0105051	0.0220072	0.215	0.172	1
FBXL17	0.0107085	0.0511649	0.242	0.191	1
KLHL32	0.0107491	-0.0443218	0.072	0.101	1
SYT11	0.0107902	-0.0355664	0.117	0.156	1
SLC4A4	0.0109185	0.0717906	0.223	0.185	1
DIP2C	0.011082	0.0605465	0.225	0.179	1
ABCD4	0.011156	0.0466998	0.141	0.102	1
PDE4D	0.0112201	0.0346793	0.135	0.097	1
SMAD1	0.011331	0.0326011	0.123	0.086	1
RNF220	0.011422	0.00336369	0.157	0.13	1
ZNF638	0.0114321	0.0625149	0.277	0.225	1
ARL15	0.0116022	0.0396077	0.102	0.068	1
MAML2	0.0118028	0.0762386	0.475	0.421	1
PRDM16	0.0122818	0.0165576	0.139	0.106	1
PALLD	0.0123242	0.0470881	0.277	0.224	1
ATXN10	0.0124305	0.042812	0.131	0.093	1
ZFYVE28	0.0125475	0.0263456	0.144	0.108	1
ABHD3	0.0126149	0.0395111	0.121	0.085	1
NFASC	0.0126255	-0.0634057	0.194	0.242	1
ST5	0.0129834	-0.0251116	0.172	0.162	1
CD38	0.0130693	0.0726301	0.221	0.178	1
AC005726.1	0.0131105	0.037941	0.117	0.09	1
MTHFD1L	0.0133619	0.0446303	0.142	0.104	1
MTRNR2L1	0.0133937	-0.066555	0.174	0.214	1
TCF7L1	0.0137026	-0.0196053	0.165	0.155	1
BCAR3	0.0139106	0.0323513	0.14	0.103	1
STK33	0.0139744	0.0499305	0.138	0.1	1
LSAMP	0.0140151	0.0653624	0.807	0.764	1
CDC42EP4	0.0141112	-0.0359583	0.069	0.101	1
MAML3	0.0141741	0.0538363	0.143	0.104	1
AC091078.1	0.0145472	0.0484005	0.129	0.096	1
ELMOD3	0.014959	0.0346745	0.101	0.074	1
DOCK4	0.0157239	0.0319457	0.449	0.391	1
BMPR2	0.0157786	-0.0792401	0.153	0.18	1
CALM1	0.0158418	0.0366252	0.145	0.107	1
ST6GAL1	0.0161277	0.0390299	0.101	0.07	1
FOCAD	0.0162917	0.04526	0.103	0.07	1
ABCA1	0.0166509	0.0349872	0.131	0.099	1
SERINC5	0.016651	0.0606529	0.207	0.162	1
CAB39L	0.0171986	0.0576972	0.12	0.087	1
GPM6A	0.0172105	-0.0633827	0.71	0.699	1
OLFM2	0.0173374	-0.0233199	0.089	0.122	1
KMT2C	0.0175415	0.0574049	0.27	0.22	1
SOS1	0.0176401	0.051988	0.165	0.125	1
FOXJ3	0.0177482	0.0433891	0.104	0.071	1
SPECC1	0.0179878	0.0430966	0.118	0.091	1
TBC1D5	0.0186949	0.0333067	0.241	0.196	1
TAB2	0.0187914	0.0531046	0.146	0.108	1
PHF21A	0.0188298	0.0492503	0.146	0.108	1
LRCH3	0.0189937	-0.0329887	0.138	0.127	1
ZBTB16	0.0191139	-0.00427673	0.174	0.146	1
DDAH1	0.0192211	-0.0338644	0.193	0.239	1
GALNT13	0.0194316	-0.0183087	0.1	0.132	1
SPOP	0.0200446	-0.0436775	0.104	0.109	1
GJA1	0.0202208	-0.0709596	0.173	0.211	1
ELOC	0.0203468	0.0386337	0.133	0.113	1
TSPAN3	0.0204313	0.0216665	0.108	0.077	1
BICC1	0.0207545	0.0397231	0.113	0.088	1
ECHDC2	0.0208336	0.0549716	0.223	0.179	1
GPRC5B	0.0209698	-0.0547652	0.295	0.348	1
TUBA1A	0.0211376	-0.0349396	0.096	0.13	1
DSCAML1	0.0217213	-0.0395489	0.078	0.107	1
ATP9B	0.0219728	-0.0546343	0.235	0.272	1
PTPRZ1	0.022235	0.0708865	0.282	0.234	1
ARHGEF4	0.0227435	0.0787025	0.496	0.46	1
ROBO2	0.0233436	0.0395921	0.113	0.081	1
SGMS1	0.0236501	0.052209	0.142	0.107	1
CDH12	0.0240102	0.0304002	0.102	0.071	1
PTCD3	0.0240361	0.0268298	0.101	0.071	1
AKAP6	0.0240803	0.0629905	0.233	0.191	1
MYO1E	0.0241521	0.0477427	0.154	0.117	1
ARID1B	0.0245742	0.0647999	0.276	0.246	1
FBXL20	0.0250132	0.00553095	0.17	0.144	1
PCSK5	0.0250795	-0.00894204	0.172	0.156	1
CLIP2	0.0252058	-0.0350282	0.154	0.166	1
CHL1	0.0252404	0.0527527	0.179	0.144	1
CELF2	0.0253369	0.0410554	0.301	0.253	1
NTRK3	0.0255801	0.053553	0.222	0.18	1
CDK14	0.0256734	0.0299867	0.161	0.124	1
AKT3	0.0257311	0.0676819	0.349	0.301	1
STXBP5	0.0260537	0.0536076	0.146	0.111	1
AC129492.1	0.0261589	0.0193685	0.109	0.081	1
CDC14B	0.0265667	0.00792689	0.183	0.155	1
ZCCHC7	0.026683	0.0421769	0.157	0.128	1
DHRS3	0.0269789	0.0277443	0.124	0.092	1
ZMYND8	0.0275434	0.0514976	0.163	0.126	1
TBL1X	0.0276612	0.0550681	0.208	0.17	1
ST3GAL3	0.0279028	0.00703634	0.112	0.09	1
TANC2	0.0279652	-0.00242133	0.129	0.109	1
AQP1	0.0280024	0.0308049	0.273	0.228	1
ADCY8	0.0280494	0.044528	0.166	0.149	1
ARID4B	0.0281751	0.00716373	0.277	0.242	1
FER	0.0282832	0.0522837	0.178	0.149	1
PCCA	0.0283434	0.0485518	0.188	0.15	1
NT5C2	0.0286194	0.0480041	0.215	0.183	1
GNA14	0.0286609	-0.0578741	0.136	0.163	1
NAV3	0.0287737	-0.0476369	0.284	0.28	1
PUM2	0.0290655	0.0448957	0.101	0.072	1
THRB	0.0291001	0.0647742	0.145	0.11	1
AC124319.1	0.0291423	-0.0118122	0.142	0.127	1
LINC01088	0.0291459	0.0699186	0.318	0.279	1
INVS	0.0293213	0.0489977	0.12	0.093	1
HIF1A	0.0300192	0.0562585	0.182	0.147	1
RABGAP1L	0.0300546	0.0455179	0.208	0.166	1
FOXP1	0.030535	0.044697	0.264	0.218	1
WAC	0.0306988	0.0416056	0.207	0.165	1
IDH2	0.0307111	-0.0410588	0.096	0.115	1
EYA1	0.0307181	-0.0434128	0.087	0.109	1
FOS	0.0309097	0.0462911	0.124	0.091	1
MAP3K5	0.0316629	-0.00653337	0.367	0.334	1
CSNK1A1	0.0316819	0.0419288	0.143	0.108	1
EP300	0.031774	0.0150748	0.163	0.166	1
MGAT5	0.0318315	-0.0188952	0.081	0.107	1
RB1	0.0320677	0.0381411	0.122	0.09	1
GNAS	0.0322697	0.070969	0.195	0.156	1
SORT1	0.0323047	-0.0581504	0.131	0.147	1
PRKD1	0.0323061	-0.0349498	0.195	0.236	1
ITGB8	0.0324932	0.0383859	0.155	0.118	1
NFIA	0.0327418	-0.00498217	0.515	0.478	1
LRP4	0.0327736	0.0400628	0.122	0.093	1
HDAC4	0.0329846	0.0291509	0.109	0.078	1
NFAT5	0.0332382	0.0586878	0.32	0.272	1
SEC31A	0.0333468	0.00911526	0.141	0.111	1
ADGRV1	0.033439	0.0761166	0.625	0.604	1
FNDC3B	0.0343543	0.00104669	0.14	0.115	1
TMTC2	0.034576	0.0482017	0.446	0.394	1
KIDINS220	0.0345882	0.0505016	0.161	0.128	1
RILPL1	0.0349102	-0.0375158	0.091	0.109	1
ITPR2	0.0349622	0.0647866	0.291	0.245	1
DPYSL2	0.035635	0.059635	0.264	0.222	1
TFDP2	0.0356548	0.0368824	0.131	0.098	1
PTP4A2	0.0357581	0.0363626	0.103	0.073	1
NSD3	0.0366813	0.0504789	0.129	0.097	1
APCDD1	0.0380555	-0.0479545	0.107	0.134	1
CPEB4	0.0380716	-0.00610848	0.219	0.195	1
ZBTB20	0.0383293	0.0205878	0.732	0.686	1
ZNF423	0.0386888	-0.0054686	0.122	0.1	1
ZC2HC1A	0.0388335	0.0461577	0.128	0.095	1
MT-CO1	0.0394055	-0.0413583	0.081	0.111	1
FGD4	0.0399324	-0.0483477	0.137	0.172	1
MAP3K20	0.040288	0.0354608	0.115	0.084	1
PUM1	0.0405669	0.0474075	0.157	0.124	1
PPP3CA	0.0413062	0.0469261	0.266	0.225	1
CNTNAP3	0.0422638	0.024462	0.102	0.074	1
GPBP1	0.0424233	0.0267283	0.103	0.075	1
MT-ND3	0.0428134	-0.0439063	0.133	0.136	1
HSD17B12	0.0429046	0.0496841	0.137	0.109	1
CRADD	0.0432817	0.0520164	0.164	0.131	1
RPL41	0.043407	-0.0559543	0.107	0.128	1
PTPRG	0.0436227	0.0488851	0.255	0.212	1
RAP1GDS1	0.0441227	-0.0392716	0.075	0.102	1
FERMT2	0.0442526	0.036411	0.19	0.152	1
KLHL23	0.0442656	0.0218943	0.109	0.082	1
ATP9A	0.0443442	-0.0637764	0.296	0.333	1
LINC00963	0.0452505	0.0280579	0.11	0.08	1
SPIRE1	0.0453798	0.0571404	0.233	0.193	1
NDUFS1	0.0458192	-0.0374438	0.077	0.102	1
VPS53	0.0459498	0.0395562	0.19	0.152	1
GNA12	0.04606	0.0143655	0.144	0.117	1
NCAM2	0.0461407	0.0401575	0.507	0.457	1
EFCAB2	0.0463472	0.0367326	0.12	0.091	1
FAM182B	0.0470347	-0.0002519	0.236	0.216	1
ASAH1	0.0473397	0.00821387	0.103	0.082	1
ERBB4	0.0483685	-0.0612743	0.582	0.613	1
HDAC8	0.0490604	0.0452218	0.142	0.11	1
TIMP3	0.0494072	-0.0656491	0.133	0.15	1
DNAL1	0.0494996	-0.0235004	0.085	0.102	1
GPC5	0.0507915	0.0292177	0.553	0.505	1
VPS13B	0.05167	0.0432394	0.183	0.16	1
HMGB1	0.051686	0.0642517	0.326	0.286	1
GRID2	0.0526489	-0.0433574	0.142	0.175	1
GNG7	0.0527466	-0.032481	0.089	0.119	1
APBA2	0.0528427	-0.0410844	0.102	0.129	1
TENT2	0.0533608	0.0173029	0.105	0.079	1
RBFOX1	0.0533665	0.0167115	0.279	0.246	1
LINC00461	0.0538493	-0.0545163	0.21	0.229	1
MT-ATP6	0.0540845	-0.0606649	0.164	0.192	1
HSPA9	0.054373	0.0335148	0.111	0.081	1
CAMK1D	0.0548838	-0.0397511	0.207	0.247	1
ASCC1	0.054972	0.0390079	0.158	0.133	1
PBRM1	0.0553289	0.0363883	0.185	0.149	1
LONP2	0.05599	0.00725496	0.255	0.22	1
DENND4A	0.0562441	0.0291571	0.202	0.167	1
UBE2E1	0.0562683	0.0304556	0.12	0.091	1
TMEM232	0.0567441	0.0422434	0.135	0.107	1
GNAO1	0.0578963	-0.0339328	0.111	0.144	1
TMEM144	0.0580935	-0.0345586	0.107	0.122	1
TDRD3	0.0581383	-0.00357636	0.142	0.118	1
GYG2	0.0582893	0.0497523	0.116	0.089	1
ZNF292	0.0584611	0.0598913	0.154	0.13	1
WDR49	0.0590321	0.0408847	0.174	0.138	1
CELF1	0.0590813	0.0182285	0.16	0.13	1
ABI3BP	0.0592836	0.0389437	0.158	0.124	1
CMIP	0.0594497	0.0355989	0.118	0.089	1
UBR1	0.059994	0.0457858	0.166	0.133	1
APOE	0.0601098	0.0288748	0.256	0.218	1
RSRP1	0.0604072	-0.0406768	0.173	0.181	1
FBXO42	0.0605605	-0.0188148	0.103	0.13	1
ECE1	0.0611241	0.0375784	0.172	0.137	1
BBX	0.0613004	0.0370248	0.125	0.095	1
TTC7A	0.061864	0.0283822	0.105	0.077	1
ZDHHC14	0.0626735	0.0439457	0.161	0.129	1
LMO3	0.0632467	0.0253648	0.123	0.094	1
WDPCP	0.063949	0.0373799	0.19	0.154	1
PTMA	0.0639648	-0.0385164	0.089	0.118	1
PSAP	0.06397	0.0512874	0.184	0.167	1
RAD51B	0.0643063	0.0428784	0.224	0.187	1
NAPB	0.0646279	-0.0317399	0.085	0.111	1
ZFAND5	0.0646898	0.0240159	0.111	0.085	1
FAM53C	0.0648194	0.0254417	0.129	0.1	1
TAF3	0.0649986	0.038081	0.109	0.084	1
ARIH1	0.06536	0.0347779	0.126	0.096	1
ACKR3	0.0655515	0.0380607	0.112	0.084	1
LUC7L3	0.0655593	0.00895559	0.162	0.138	1
EPS15L1	0.066866	0.041496	0.185	0.152	1
FARP2	0.0673027	-0.039198	0.137	0.17	1
COG5	0.0674547	0.0563011	0.172	0.143	1
VPS13D	0.0675119	0.0399207	0.168	0.14	1
ALPK1	0.0680815	0.0226963	0.106	0.08	1
DNER	0.0690841	0.0475228	0.18	0.154	1
TRPM7	0.0694557	0.0359633	0.127	0.102	1
DYRK1A	0.0696433	0.0319665	0.114	0.086	1
ARHGEF10	0.0697358	0.0542588	0.266	0.227	1
AP3B1	0.0698607	0.0278495	0.11	0.082	1
CACNA1A	0.0700908	0.0326965	0.147	0.117	1
TSSC2	0.0701972	0.0248149	0.105	0.085	1
DTNB	0.0704099	0.032895	0.141	0.11	1
CTNNA3	0.0706095	-0.0239439	0.23	0.22	1
DNM2	0.0707007	-0.0308981	0.085	0.104	1
AKAP13	0.0709187	0.0333759	0.158	0.125	1
RASAL2	0.0710593	0.0352125	0.104	0.078	1
CTBP2	0.0711201	0.00368511	0.182	0.153	1
SFMBT2	0.0714016	0.0268078	0.107	0.08	1
SND1	0.0717322	0.0278495	0.111	0.084	1
PDE8A	0.0717588	-0.00376359	0.155	0.134	1
YARS	0.0729897	0.0349535	0.114	0.088	1
MT-CYB	0.0731256	-0.0373987	0.09	0.118	1
OSBPL9	0.0735046	0.0350315	0.11	0.082	1
MAP3K2	0.0739543	-0.039306	0.09	0.106	1
SNRK	0.0741154	-0.0295969	0.082	0.106	1
SCMH1	0.0744231	0.0433703	0.165	0.135	1
EXT1	0.0744897	0.0386588	0.159	0.126	1
RGS20	0.0745447	0.0373095	0.152	0.121	1
COMMD1	0.0746241	0.0198517	0.123	0.097	1
ARHGEF26-AS1	0.0748209	0.0438452	0.151	0.125	1
RAB3GAP2	0.0755411	0.0211187	0.142	0.112	1
UBE2D2	0.0757921	-0.0343346	0.101	0.129	1
ZEB2	0.0758629	-0.0297479	0.096	0.124	1
PSD2	0.0760978	-0.0657496	0.099	0.126	1
RETREG1	0.0765472	0.0422999	0.222	0.185	1
AC124319.3	0.0766199	0.0234068	0.101	0.075	1
ZNF518A	0.0767479	0.0430009	0.103	0.088	1
DPP10	0.0775949	-0.0613439	0.971	0.975	1
APP	0.0780682	-0.0417193	0.139	0.164	1
ITSN1	0.0781381	-0.0191308	0.197	0.189	1
SUZ12	0.0812672	0.0298904	0.104	0.087	1
ANKIB1	0.0822365	-0.0214329	0.169	0.138	1
PKD1L2	0.0825038	-0.0129408	0.115	0.11	1
NAV2	0.0827121	0.0585004	0.567	0.554	1
PDE7B	0.0828176	-0.0322291	0.137	0.148	1
LTBP1	0.0835317	-0.0488605	0.157	0.187	1
VPS35L	0.0836034	-0.00275587	0.11	0.099	1
PBX1	0.0837862	0.0156246	0.256	0.223	1
MRTFA	0.0840254	0.0332866	0.136	0.107	1
ARL3	0.0843174	0.0199236	0.106	0.081	1
RERE	0.0851615	0.0280632	0.291	0.253	1
WDR7	0.0860798	0.0404193	0.108	0.084	1
SCARB2	0.0867892	-0.037245	0.086	0.105	1
UNC80	0.0872771	0.0228016	0.106	0.081	1
JUN	0.0879485	-0.0325518	0.075	0.101	1
NEDD4L	0.0882493	0.0379286	0.129	0.11	1
RPLP1	0.0884405	-0.0317785	0.079	0.102	1
DIP2B	0.0891314	-0.00718034	0.176	0.166	1
ARMC9	0.0904975	-0.00538547	0.101	0.093	1
LRP6	0.0907078	-0.0356347	0.109	0.131	1
AKAP10	0.0907433	0.0325778	0.145	0.115	1
RIN2	0.0914353	0.0203488	0.193	0.163	1
H3F3B	0.091586	0.0311705	0.212	0.177	1
INTS10	0.0919207	0.0402354	0.153	0.124	1
DPP6	0.0923615	-0.0462447	0.223	0.258	1
SMG1	0.0924127	0.0259886	0.153	0.122	1
SEMA3A	0.0927901	0.0213138	0.102	0.077	1
LINC00511	0.0932422	0.0449445	0.183	0.156	1
MYCBP2	0.0937837	0.0461127	0.137	0.109	1
FNDC3A	0.0940817	0.0346004	0.114	0.091	1
SLC24A3	0.0942199	0.0394167	0.11	0.087	1
KPNB1	0.0944233	0.0387181	0.107	0.081	1
PLOD2	0.0949475	0.0490069	0.138	0.116	1
TMEM87A	0.0951842	0.0348745	0.128	0.108	1
DPH6	0.0955578	0.0346482	0.146	0.117	1
NCAN	0.0960571	-0.0500672	0.176	0.196	1
MBNL1	0.0965171	0.0405836	0.198	0.17	1
KIAA1328	0.0975295	0.00361203	0.204	0.184	1
NIPBL	0.0977079	0.0366437	0.163	0.132	1
VDAC3	0.0982158	-0.0259588	0.098	0.101	1
FAM66C	0.0988098	0.0356536	0.141	0.122	1
JAKMIP2	0.0988628	0.0262535	0.171	0.141	1
ITGA6	0.098912	-0.0361748	0.094	0.119	1
KAT6A	0.0991714	0.0314445	0.103	0.078	1
SERPINI2	0.100119	-0.0339623	0.115	0.125	1
TMEM143	0.100286	-0.0088922	0.096	0.115	1
SAMD4A	0.101493	0.0256116	0.166	0.135	1
MT-CO2	0.101535	-0.038637	0.129	0.152	1
YEATS2	0.101588	0.0359403	0.106	0.082	1
BCL2L13	0.101722	0.0291798	0.123	0.096	1
ARID2	0.101917	-0.0110051	0.113	0.101	1
SIPA1L3	0.103614	-0.0105151	0.153	0.145	1
KDM2A	0.103708	0.0466181	0.199	0.166	1
SIK3	0.103762	0.0230729	0.399	0.36	1
TOP1	0.104649	0.0278936	0.113	0.088	1
RFX3	0.104881	-0.0176512	0.188	0.215	1
UBA6-AS1	0.104925	-0.0450282	0.128	0.151	1
EFNA5	0.104955	0.0301553	0.18	0.148	1
CEP85L	0.10549	-0.036587	0.174	0.202	1
KMT2E	0.105515	0.0445276	0.173	0.143	1
TCF7L2	0.105655	0.0237461	0.204	0.172	1
PGAM2	0.105756	0.0379316	0.113	0.089	1
FAF1	0.106074	0.0467958	0.262	0.227	1
SREBF2	0.106106	-0.0190218	0.084	0.109	1
MATN2	0.106224	0.00963403	0.112	0.092	1
CFLAR	0.106869	0.0408503	0.137	0.114	1
NR3C1	0.106928	0.0208597	0.105	0.082	1
LYST	0.106969	0.0317501	0.117	0.093	1
PRKN	0.108	0.0497902	0.417	0.383	1
ZMYM4	0.109111	0.0278313	0.103	0.082	1
RBPJ	0.109273	0.0228126	0.103	0.079	1
MUC20-OT1	0.109833	0.030954	0.217	0.182	1
ATP6V0A1	0.110063	0.0296425	0.141	0.112	1
AP1S2	0.110958	0.0446819	0.108	0.09	1
BICD1	0.11109	0.0458759	0.332	0.294	1
HNRNPA2B1	0.111217	-0.0142303	0.103	0.1	1
VCAN	0.111396	-0.0425313	0.381	0.418	1
MLLT10	0.111817	0.0399084	0.221	0.186	1
ZNF345	0.112203	0.0366719	0.132	0.108	1
SBF2	0.112217	0.0322353	0.269	0.232	1
REPS1	0.112921	-0.0136118	0.209	0.192	1
ASB3	0.113132	0.0415729	0.379	0.338	1
MAGI2	0.11483	0.0524508	0.661	0.634	1
ASPH	0.114938	-0.00953864	0.193	0.173	1
CANX	0.115449	0.0319258	0.105	0.081	1
CADPS2	0.115472	0.0281284	0.103	0.089	1
DLG1	0.115858	0.0363272	0.172	0.142	1
PACS1	0.116692	0.0325447	0.185	0.154	1
ELL2	0.116775	0.0381895	0.138	0.11	1
HSDL2	0.117548	0.0270169	0.133	0.106	1
ATP6V1C2	0.117809	0.0200805	0.134	0.109	1
ARHGAP31	0.117903	0.0416416	0.101	0.079	1
ELF1	0.11807	0.0289597	0.103	0.079	1
ACO2	0.118579	-0.0211539	0.126	0.121	1
GPC6	0.118922	-0.0722285	0.357	0.38	1
ERC1	0.118969	0.0239176	0.208	0.21	1
NRXN3	0.119071	-0.0344746	0.147	0.177	1
ARHGAP21	0.119814	-0.00621515	0.295	0.275	1
ADD3	0.12006	-0.0486681	0.403	0.413	1
SPTAN1	0.120881	0.046182	0.246	0.211	1
NEGR1	0.12132	0.0263795	0.115	0.09	1
NKTR	0.121629	0.0348172	0.136	0.109	1
STX8	0.12181	0.0362835	0.212	0.179	1
ZNF532	0.122714	0.0440908	0.144	0.124	1
PRKAG2	0.122754	0.0260313	0.118	0.093	1
ELMO1	0.123314	-0.0266159	0.09	0.115	1
NCKAP1	0.123378	0.00549609	0.128	0.108	1
ACYP2	0.123404	0.0439375	0.223	0.195	1
ATP1A2	0.123812	-0.0627749	0.474	0.483	1
SLC7A2	0.124409	0.0372356	0.125	0.099	1
AVL9	0.124651	0.0239267	0.128	0.102	1
SLC35F1	0.124686	0.0173029	0.105	0.081	1
ZNF609	0.125031	-0.00250896	0.139	0.126	1
STARD13	0.126035	-0.0414039	0.118	0.142	1
TCF12	0.126154	0.0214031	0.213	0.184	1
SMOC1	0.126314	-0.0327142	0.081	0.102	1
GLI3	0.127038	-0.0403657	0.151	0.161	1
MTG2	0.128438	-0.0189798	0.098	0.105	1
KAT2B	0.128527	-0.0445384	0.204	0.227	1
MSRA	0.128549	0.0158672	0.155	0.13	1
R3HDM1	0.129327	0.00922124	0.154	0.132	1
DHRSX	0.13046	-0.0248419	0.124	0.131	1
AGO3	0.131703	-0.0079875	0.159	0.151	1
TGFBR3	0.131857	0.00344417	0.125	0.14	1
PLEC	0.132565	0.0368156	0.127	0.102	1
PPARA	0.132755	0.0341259	0.161	0.136	1
FAM193A	0.132953	0.00728006	0.116	0.098	1
CADM2	0.134175	-0.0538837	0.5	0.516	1
FGF1	0.135531	0.0285824	0.122	0.097	1
ARHGAP26	0.135684	0.0266502	0.383	0.345	1
PRKCA	0.136637	0.0114237	0.519	0.485	1
CRYZL1	0.137826	0.0371911	0.206	0.183	1
IFT22	0.137923	0.00530773	0.122	0.108	1
ADAMTS6	0.138712	-0.0185044	0.103	0.127	1
RICTOR	0.13876	-0.00348947	0.124	0.11	1
RC3H2	0.138818	-0.022973	0.086	0.104	1
LMNTD1	0.140251	-0.0325145	0.15	0.179	1
MZT2A	0.140369	0.00239986	0.101	0.106	1
CDC14A	0.140579	0.0389139	0.154	0.13	1
CACNB4	0.14127	0.000374099	0.255	0.23	1
PDLIM5	0.141749	0.03718	0.176	0.147	1
FTH1	0.142541	0.0211754	0.245	0.216	1
ADRA1A	0.143765	-0.0206275	0.111	0.135	1
INTS6	0.144709	0.0524777	0.122	0.104	1
SLC30A9	0.144779	-0.0255439	0.085	0.101	1
CACNA2D1	0.144922	0.0154174	0.195	0.168	1
CAMTA1	0.145661	0.0360999	0.336	0.298	1
GATAD1	0.145703	-0.0256345	0.094	0.105	1
ANOS1	0.146834	0.0151881	0.123	0.1	1
PRTFDC1	0.147078	-0.0301124	0.109	0.114	1
KCNJ3	0.148265	-0.0332446	0.129	0.156	1
PRKDC	0.148884	0.0261923	0.105	0.082	1
CASC4	0.150511	-0.0289907	0.187	0.198	1
XPNPEP3	0.150967	0.0200358	0.105	0.093	1
RASSF8	0.151127	0.0357883	0.127	0.108	1
NEO1	0.151529	0.036718	0.163	0.134	1
SLC24A4	0.151675	0.0239181	0.124	0.099	1
UBE2K	0.151884	-0.0221078	0.118	0.118	1
NUCKS1	0.152134	0.0367959	0.184	0.155	1
ATP2B4	0.152454	-0.0452211	0.241	0.27	1
DARS	0.15378	0.0266429	0.111	0.088	1
CST3	0.154021	-0.0409749	0.186	0.214	1
ABI2	0.154239	0.0267643	0.111	0.088	1
FARS2	0.154257	0.0343639	0.144	0.118	1
DPP9	0.154556	-0.0230434	0.09	0.108	1
CDHR3	0.154743	-0.00189598	0.216	0.197	1
GOLIM4	0.15492	0.0346635	0.122	0.098	1
SMARCC1	0.155354	0.0244393	0.103	0.09	1
PHYHIPL	0.155924	-0.0420065	0.176	0.203	1
FCHSD2	0.155951	0.025883	0.195	0.166	1
ADK	0.156022	-0.0128681	0.197	0.189	1
ZFP36L1	0.156124	0.0115359	0.352	0.321	1
TMBIM6	0.157498	0.0382933	0.177	0.152	1
TAF15	0.159263	0.0464845	0.226	0.195	1
ATG10	0.159649	0.0277776	0.111	0.09	1
MAT2A	0.16079	-0.0242414	0.155	0.155	1
INSR	0.16167	-0.0246516	0.154	0.163	1
INTU	0.161832	0.020007	0.126	0.102	1
CCSER2	0.162759	0.0282263	0.103	0.087	1
C11orf49	0.163074	-0.0232071	0.183	0.178	1
LAMA1	0.163789	-0.0422649	0.178	0.178	1
CCND3	0.164466	-0.00254377	0.107	0.1	1
TOB1	0.164792	-0.0094456	0.122	0.11	1
NUDT3	0.165122	0.0352783	0.185	0.161	1
DMD	0.165401	0.0332981	0.278	0.244	1
NCOR1	0.166137	0.042147	0.204	0.177	1
AQP4	0.167394	0.0142719	0.514	0.479	1
MAGI3	0.167648	0.0263397	0.12	0.096	1
ASTN2	0.168289	0.0435062	0.362	0.33	1
TAOK3	0.168521	-0.0343048	0.254	0.288	1
CAMSAP2	0.169207	-0.0130274	0.144	0.134	1
R3HDM2	0.169414	0.0314491	0.137	0.112	1
CBX1	0.169759	0.023061	0.101	0.08	1
NKAIN2	0.170723	0.0171463	0.161	0.136	1
NPAS3	0.171057	0.023133	0.826	0.796	1
TMEM161B-AS1	0.171061	-0.0402138	0.196	0.227	1
DYNC1H1	0.171451	-0.00136397	0.137	0.121	1
BABAM2	0.172402	0.0352735	0.182	0.154	1
UTY	0.175301	0.0208181	0.166	0.141	1
EPC1	0.175371	-0.00395453	0.166	0.182	1
CEP350	0.175475	0.0289582	0.141	0.116	1
ATP13A4	0.176218	-0.0325944	0.148	0.163	1
NR6A1	0.176933	-0.0123105	0.11	0.107	1
SPAG9	0.177029	0.014451	0.235	0.237	1
WASF2	0.177219	0.0268422	0.125	0.101	1
LINC00937	0.177591	0.0245246	0.122	0.1	1
DLEU2	0.177639	-0.00484292	0.15	0.133	1
CAPN2	0.178378	-0.0186305	0.1	0.122	1
ABI1	0.178454	-0.0380893	0.128	0.154	1
ARNT2	0.178963	-0.0419973	0.172	0.191	1
BPTF	0.179607	0.0299345	0.299	0.265	1
IFT172	0.180226	0.0205369	0.127	0.103	1
PPFIA1	0.180632	-0.0212064	0.234	0.229	1
ANKRD12	0.181276	0.0311038	0.113	0.103	1
ATXN2	0.181323	-0.0449449	0.346	0.375	1
PFKFB2	0.18133	0.0224097	0.172	0.176	1
ZBTB7C	0.182034	-0.0264575	0.116	0.123	1
PPP1R13L	0.182437	-0.0104185	0.137	0.155	1
SEC62	0.182552	0.0335733	0.103	0.081	1
OGFRL1	0.182723	-0.0429706	0.326	0.346	1
MRTFB	0.183018	0.0360896	0.13	0.106	1
ARSG	0.183704	0.0109509	0.107	0.091	1
LINC00173	0.183841	-0.0220015	0.111	0.135	1
ACAP2	0.184458	0.0310419	0.29	0.261	1
AC105052.1	0.185271	0.0264615	0.111	0.09	1
RPS24	0.185441	-0.0233503	0.092	0.115	1
SASH1	0.185819	0.0465729	0.403	0.375	1
TRAF3IP2-AS1	0.186174	0.0438044	0.272	0.243	1
PLPP3	0.186922	0.0625463	0.312	0.28	1
SUGCT	0.187846	-0.0158156	0.098	0.105	1
MYO6	0.188346	-0.0353589	0.135	0.152	1
ARFGEF2	0.189729	0.0206225	0.106	0.085	1
SAFB2	0.190492	-0.0128364	0.111	0.108	1
TECPR2	0.19131	-0.0230434	0.088	0.107	1
PRICKLE2	0.193454	0.0242368	0.129	0.106	1
TTYH1	0.195184	-0.0325461	0.182	0.206	1
KMT5C	0.196029	-0.0360166	0.258	0.28	1
FBXO11	0.196359	0.0377721	0.186	0.165	1
SNAP29	0.196945	-0.0199162	0.088	0.103	1
BBS9	0.1971	0.0221231	0.105	0.084	1
CLIC4	0.197235	0.0301813	0.137	0.121	1
ZNF791	0.19796	0.00673972	0.105	0.092	1
CTDSPL	0.198083	0.0161929	0.206	0.18	1
LHFPL6	0.198134	0.0202696	0.17	0.173	1
PEBP1	0.198459	0.0332319	0.271	0.239	1
RUFY1	0.199066	-0.0210251	0.08	0.101	1
MID1	0.19976	-0.00758955	0.135	0.125	1
DNM1L	0.199925	0.0301484	0.111	0.089	1
MARCH3	0.200852	0.0310539	0.323	0.289	1
AUTS2	0.201124	-0.0350593	0.385	0.418	1
CHPT1	0.20125	-0.00157226	0.301	0.284	1
HK1	0.202169	0.0267066	0.109	0.088	1
LRBA	0.204248	0.0312548	0.189	0.163	1
COP1	0.20485	-0.00442304	0.106	0.097	1
MGAT4C	0.205437	-0.0319066	0.414	0.449	1
SUFU	0.206188	-0.0262226	0.087	0.108	1
MIR100HG	0.207565	0.0329917	0.169	0.143	1
POLR2F	0.212479	-0.0168093	0.105	0.115	1
CCDC91	0.212711	-0.0217491	0.098	0.107	1
SPATS2	0.212975	-0.0224314	0.25	0.261	1
HERC4	0.213048	0.0287526	0.181	0.161	1
TTC3	0.213197	0.0223225	0.185	0.178	1
CNTNAP2	0.213289	0.0238142	0.249	0.24	1
RYR3	0.213481	-0.0146026	0.549	0.535	1
OTUD7B	0.213811	0.0167115	0.141	0.118	1
SRPK2	0.214276	-0.0297285	0.143	0.167	1
HECTD1	0.214736	-0.00769684	0.11	0.102	1
EEF1A1	0.215371	0.00357127	0.231	0.206	1
PAMR1	0.215415	0.0155763	0.141	0.146	1
PHF21B	0.215558	0.0254366	0.126	0.104	1
NUP188	0.215613	0.0154864	0.102	0.093	1
USP34	0.216157	0.0285934	0.14	0.116	1
BRWD1	0.216204	0.0122929	0.123	0.103	1
RAB11FIP3	0.216782	0.0244741	0.183	0.165	1
ASTN1	0.216844	-0.0323048	0.085	0.105	1
ABCC1	0.216993	0.00673972	0.102	0.088	1
PPM1B	0.217968	0.0206225	0.105	0.085	1
DOCK5	0.218172	-0.023214	0.117	0.125	1
ATRX	0.218949	0.0255624	0.112	0.092	1
GNG12	0.219071	0.0252472	0.128	0.105	1
TRPM3	0.220343	-0.038053	0.576	0.61	1
AL591684.2	0.221895	0.0235121	0.106	0.089	1
ANKRD17	0.222024	0.0310499	0.236	0.207	1
FBXL7	0.222593	0.00116236	0.495	0.468	1
MYO9B	0.223476	0.0247888	0.106	0.086	1
KANK1	0.22376	-0.0815988	0.398	0.418	1
SPTBN4	0.223833	-0.00134904	0.111	0.122	1
DOCK7	0.224362	0.0386256	0.31	0.282	1
ZRANB3	0.224454	-0.016448	0.103	0.101	1
ZHX3	0.225508	0.0542228	0.337	0.311	1
WWC1	0.227023	-0.0299149	0.353	0.355	1
FOXN3	0.227658	-0.0239439	0.217	0.245	1
RBFOX2	0.227727	-0.00490026	0.125	0.118	1
FADS2	0.227998	-0.0338129	0.104	0.123	1
PRDX6	0.228828	-0.038875	0.118	0.14	1
BAZ2B	0.230605	0.0317415	0.342	0.31	1
ZRANB2	0.231022	0.0178718	0.137	0.114	1
ZMYM2	0.231362	0.0336543	0.118	0.098	1
ACSL3	0.232802	0.0213233	0.114	0.093	1
USP32	0.232881	0.0160052	0.141	0.118	1
DAB1	0.23296	0.0259058	0.15	0.127	1
GLUD1	0.235921	-0.031333	0.136	0.151	1
NLGN1	0.236298	-0.00551748	0.094	0.107	1
GATAD2B	0.236301	0.00202469	0.098	0.113	1
PPP2R3C	0.23677	0.00358883	0.126	0.137	1
HELZ	0.238193	0.00945118	0.119	0.098	1
NALCN	0.238457	-0.0346966	0.157	0.172	1
GPM6B	0.240603	-0.0119264	0.582	0.564	1
CLIP1	0.240696	-0.0198524	0.27	0.265	1
PLEKHM1P1	0.241429	-0.0213397	0.096	0.117	1
TACC1	0.241627	-0.0106183	0.118	0.109	1
SLC1A3	0.242334	0.0319293	0.425	0.391	1
CDH20	0.242683	0.0432687	0.56	0.542	1
AC058822.1	0.243083	-0.0207492	0.096	0.117	1
STAT3	0.244434	0.0265779	0.161	0.137	1
SERPINE2	0.245749	0.0509384	0.196	0.183	1
EPS15	0.246022	-0.00433853	0.151	0.142	1
TJP2	0.246123	0.0134605	0.273	0.247	1
NDFIP1	0.246604	-0.0232494	0.094	0.114	1
CUL3	0.247331	0.0243951	0.112	0.094	1
YWHAE	0.248089	-0.0151812	0.097	0.115	1
RAB31	0.248123	0.0272542	0.11	0.09	1
SSBP2	0.248343	0.0274703	0.22	0.192	1
BICRAL	0.249128	-0.026644	0.092	0.11	1
CDK13	0.249293	0.0106859	0.169	0.147	1
MACROD2	0.249929	-0.0150154	0.298	0.292	1
TBC1D1	0.250333	0.0262569	0.11	0.094	1
SLC20A2	0.25068	-0.0230789	0.1	0.112	1
AHI1	0.252468	0.0418419	0.192	0.168	1
RIPOR2	0.252925	0.0198319	0.11	0.09	1
ATG7	0.25294	0.0319045	0.272	0.242	1
TMEM135	0.253433	-0.0144085	0.133	0.134	1
LRRC4C	0.25346	-0.0345885	0.177	0.203	1
FAM189B	0.253528	0.0230275	0.131	0.109	1
ARID1A	0.253983	0.0226383	0.193	0.168	1
FAM222B	0.254117	-0.026346	0.114	0.132	1
TMCC1	0.254515	0.0282323	0.157	0.141	1
COL21A1	0.256068	0.0274688	0.227	0.2	1
STARD9	0.25743	0.0100036	0.122	0.105	1
SLC26A11	0.257742	0.00282994	0.112	0.102	1
DHRS7B	0.258208	0.0226963	0.103	0.092	1
LARP1	0.261077	0.0246198	0.116	0.1	1
PPP2CB	0.261377	0.0257271	0.205	0.203	1
DPH6-DT	0.261962	-0.00177963	0.12	0.107	1
DENND5A	0.262514	0.0116314	0.113	0.095	1
EFHD1	0.262951	-0.0128929	0.087	0.104	1
CCNY	0.263227	-0.00503054	0.128	0.119	1
SLTM	0.263362	-0.0314154	0.125	0.144	1
MALRD1	0.263783	-0.0173037	0.099	0.103	1
CARMIL1	0.264304	0.0385053	0.237	0.231	1
DENND5B	0.265418	-0.0256871	0.146	0.149	1
AGAP1	0.266114	0.0255367	0.2	0.174	1
RHOT1	0.266913	-0.005575	0.176	0.162	1
TLE1	0.267533	0.0278147	0.131	0.11	1
GPT2	0.267628	0.0240249	0.122	0.101	1
MT-ND2	0.269275	0.00323709	0.179	0.162	1
TMEM132D	0.270064	0.0194434	0.109	0.09	1
RFTN2	0.270929	-0.0298345	0.147	0.156	1
PPP1R3C	0.271432	0.0526413	0.208	0.189	1
EIF4G3	0.273279	0.0192905	0.226	0.201	1
NCKAP5	0.273725	-0.0190008	0.09	0.109	1
RPL13	0.273987	-0.0197728	0.086	0.105	1
APC	0.275107	0.0319575	0.358	0.328	1
MED12L	0.275523	0.0142785	0.17	0.148	1
AC244669.1	0.276372	0.0329479	0.245	0.219	1
FMNL2	0.276374	-0.0489662	0.359	0.37	1
GRID1	0.277798	-0.0276384	0.1	0.117	1
CNKSR2	0.277888	0.0193331	0.179	0.155	1
KIAA0930	0.278531	0.0406379	0.138	0.118	1
KDM5B	0.279547	-0.0258841	0.089	0.102	1
PER3	0.279775	-0.0184611	0.139	0.141	1
AAK1	0.280373	0.0244357	0.146	0.124	1
ANAPC16	0.283825	0.0160205	0.107	0.089	1
NF1	0.284474	0.0284985	0.254	0.226	1
TPD52L1	0.285267	0.0209562	0.445	0.428	1
RABGAP1	0.285282	0.00213825	0.128	0.114	1
POGZ	0.285374	0.0326105	0.211	0.2	1
VTI1A	0.288607	0.0260972	0.208	0.186	1
PIK3CB	0.288664	0.0276474	0.115	0.105	1
MTDH	0.289935	-0.00129986	0.144	0.132	1
HYDIN	0.289963	0.0235882	0.191	0.166	1
DYM	0.290027	0.0186083	0.142	0.121	1
UBE4B	0.29255	-0.0249988	0.182	0.2	1
PRKG1	0.292686	-0.0321057	0.533	0.561	1
ZFYVE21	0.29297	0.0178396	0.101	0.094	1
EXOC4	0.293331	0.0304377	0.241	0.218	1
SORCS2	0.294029	-0.0143942	0.085	0.102	1
MBOAT2	0.294311	-0.0242127	0.131	0.138	1
CCDC18-AS1	0.294748	0.0232873	0.159	0.137	1
SLC7A11	0.295008	-0.0219257	0.295	0.28	1
MT3	0.295124	-0.018974	0.384	0.412	1
IARS	0.295625	0.000255948	0.096	0.106	1
SLC27A1	0.296562	-0.0186305	0.115	0.12	1
GTF2I	0.297914	0.0289582	0.152	0.13	1
HIBCH	0.299685	0.0196753	0.123	0.103	1
C8orf34	0.300136	0.00737332	0.155	0.137	1
EYA2	0.301066	-0.0297285	0.138	0.156	1
FGD6	0.302307	-0.0128348	0.115	0.112	1
AC005747.1	0.302754	-0.0206305	0.101	0.107	1
CSRNP3	0.303338	-0.0242118	0.149	0.172	1
KIAA1217	0.303861	0.0205166	0.118	0.099	1
SPATS2L	0.306498	0.0158042	0.128	0.108	1
NUP107	0.306618	0.0189174	0.122	0.102	1
DDX5	0.30682	0.00247769	0.103	0.093	1
AL157396.1	0.308233	-0.0144251	0.118	0.114	1
PRRX1	0.308631	0.013798	0.159	0.137	1
NMT1	0.309036	0.000934495	0.101	0.092	1
SPIDR	0.309375	0.0229666	0.176	0.153	1
FHAD1	0.30975	-0.0035406	0.125	0.122	1
SPATA13	0.310314	0.023827	0.116	0.1	1
ZFR	0.311682	0.0186383	0.113	0.097	1
RNF13	0.312072	-0.0180744	0.088	0.107	1
RNF157	0.314928	0.0108766	0.123	0.123	1
HIPK2	0.315486	0.0314093	0.129	0.111	1
PREX2	0.315623	0.0256828	0.224	0.218	1
GAB1	0.316747	0.0145949	0.141	0.12	1
AGBL4	0.317245	0.00731648	0.189	0.167	1
GFAP	0.31754	-0.0512291	0.525	0.551	1
KIAA1958	0.317924	-0.0181117	0.206	0.204	1
SPATA6	0.318073	0.0156456	0.155	0.134	1
MAP4K3	0.319205	0.0273824	0.189	0.166	1
FNBP1	0.322873	-0.046799	0.433	0.451	1
RNF19B	0.322985	0.0209679	0.107	0.09	1
CDKAL1	0.323539	0.0222086	0.21	0.207	1
CHD9	0.325076	0.0299907	0.213	0.192	1
SIK2	0.327591	-0.0388168	0.172	0.189	1
PHACTR1	0.32799	-0.0239414	0.153	0.175	1
MYO10	0.330366	-0.0284185	0.193	0.204	1
MAPK8	0.330435	0.00630217	0.103	0.091	1
RNF130	0.331144	0.0247689	0.134	0.116	1
STAU2	0.332115	0.0256382	0.142	0.122	1
ZNF652	0.334958	-0.000122145	0.1	0.109	1
MTMR3	0.33498	0.00336369	0.146	0.155	1
PIBF1	0.337218	0.0113999	0.158	0.141	1
TOM1L2	0.338138	-0.02918	0.174	0.193	1
WIPF2	0.338245	-0.0254557	0.152	0.159	1
BCAS3	0.339503	-0.0213505	0.29	0.318	1
KAT6B	0.340017	0.027333	0.153	0.133	1
XPR1	0.341007	-0.014442	0.116	0.117	1
LRP1	0.341301	-0.0209373	0.1	0.118	1
EYS	0.343508	0.0208024	0.177	0.155	1
ANGPT1	0.343523	-0.0168185	0.111	0.112	1
NR3C2	0.344931	-0.0022201	0.152	0.141	1
SNX32	0.345071	-0.0165326	0.093	0.111	1
PTPRF	0.345384	0.0205435	0.124	0.107	1
TXNIP	0.345996	0.00581474	0.111	0.096	1
TTLL5	0.346248	0.0124974	0.154	0.133	1
UBE2G2	0.348825	0.0210985	0.118	0.1	1
DPYSL3	0.35027	-0.0259764	0.184	0.181	1
PIP5K1A	0.351224	-0.0175746	0.094	0.103	1
APBB2	0.351698	-0.0133191	0.088	0.106	1
CCDC30	0.355258	-0.022582	0.126	0.146	1
TMUB2	0.355417	-0.00629439	0.094	0.107	1
NUBPL	0.356042	0.0199708	0.119	0.107	1
NXN	0.356043	0.0143175	0.102	0.086	1
MFSD11	0.356856	0.00240088	0.144	0.132	1
DIS3L2	0.357539	0.0116785	0.118	0.103	1
ANKFY1	0.358771	-0.0253523	0.103	0.116	1
TUBD1	0.360494	0.0160581	0.156	0.136	1
ISG20L2	0.360756	-0.0125171	0.086	0.103	1
UBE2E2	0.362228	0.0264805	0.164	0.144	1
MTCH2	0.362629	-0.0198625	0.109	0.104	1
SDCCAG8	0.363814	-0.0162243	0.194	0.215	1
CHCHD3	0.364537	0.0201824	0.116	0.099	1
SEPT7	0.365137	0.0124186	0.173	0.154	1
STAT5B	0.365731	-0.0109453	0.144	0.145	1
NLRP12	0.36633	0.0162825	0.107	0.09	1
RPL13A	0.366925	-0.0227346	0.089	0.101	1
RPLP2	0.367422	-0.0123573	0.091	0.106	1
RAB10	0.368902	0.0122692	0.139	0.121	1
GLG1	0.369637	0.0341263	0.299	0.277	1
SLC39A12	0.369683	0.0145251	0.105	0.089	1
PLEKHB2	0.369748	-0.0147436	0.106	0.115	1
CUX1	0.371597	0.00678651	0.214	0.197	1
ADNP	0.373362	0.0199452	0.147	0.127	1
STRADA	0.374126	-0.0175789	0.085	0.102	1
RBM39	0.374446	0.0062731	0.111	0.098	1
ANO6	0.376702	0.0197726	0.124	0.115	1
OTUD7A	0.376939	0.0256867	0.125	0.107	1
IQCK	0.378744	-0.0248364	0.182	0.199	1
ANKRD36	0.37922	0.0315332	0.108	0.093	1
KIF13A	0.379686	0.0128561	0.193	0.203	1
DCAF10	0.3812	0.0180401	0.119	0.103	1
AL645568.1	0.381301	0.0185767	0.105	0.099	1
DHDDS	0.381329	-0.0195692	0.094	0.108	1
SMG6	0.382234	0.0160581	0.135	0.117	1
LINC01473	0.383813	0.0244635	0.168	0.148	1
CCNI	0.384494	0.0232254	0.129	0.111	1
ETV6	0.385532	-0.00106163	0.14	0.132	1
SPPL3	0.387439	0.0140128	0.134	0.136	1
MIGA1	0.389687	0.016467	0.112	0.099	1
SEMA4B	0.390251	-0.014655	0.109	0.125	1
ADGRB3	0.390374	-0.0396161	0.481	0.505	1
PKM	0.390737	0.0267805	0.216	0.211	1
PTPRK	0.390987	-0.0140484	0.181	0.172	1
ADD1	0.391619	-0.0255679	0.151	0.17	1
DIAPH2	0.391808	0.0196005	0.154	0.141	1
SLC16A1-AS1	0.392265	-0.00131597	0.195	0.186	1
EFR3B	0.392871	-0.0237255	0.147	0.155	1
SETD2	0.394051	-0.0140556	0.127	0.122	1
RGS12	0.395214	-0.0181616	0.089	0.105	1
RBPMS	0.395533	0.0103509	0.115	0.1	1
STPG2	0.400233	0.00668925	0.144	0.129	1
RAF1	0.400285	0.0113024	0.129	0.127	1
CNTN1	0.400806	-0.0301775	0.502	0.508	1
CACNA2D3	0.401661	-0.00131725	0.371	0.392	1
GRIK4	0.403427	-0.0270004	0.113	0.126	1
COL5A3	0.405171	-0.0197539	0.108	0.12	1
TANGO6	0.405847	-0.0146744	0.115	0.124	1
LRRFIP2	0.406234	-0.0114526	0.126	0.123	1
PDE4B	0.408879	0.0110382	0.271	0.277	1
TPCN1	0.410152	0.0193202	0.128	0.11	1
PAN3	0.41049	0.0191622	0.104	0.089	1
NEBL	0.411064	0.0382677	0.576	0.55	1
MOB3B	0.412139	-0.0101085	0.124	0.124	1
ZNF451	0.413704	-0.0177273	0.127	0.127	1
RPS6KA2	0.413956	0.0323095	0.297	0.28	1
RPRD2	0.414711	0.0101198	0.143	0.127	1
SLC39A11	0.415783	-0.0347349	0.304	0.323	1
PAAF1	0.415813	-0.0148633	0.089	0.102	1
ALDH2	0.415971	0.0129314	0.111	0.095	1
IGSF11	0.416832	-2.1629e-05	0.091	0.101	1
CNTNAP5	0.417154	0.0105571	0.101	0.094	1
FLRT2	0.417491	-0.0127789	0.136	0.134	1
TOX	0.419454	-0.0250177	0.1	0.107	1
FNBP4	0.420517	0.0164552	0.155	0.137	1
LMCD1-AS1	0.420536	0.00305185	0.139	0.149	1
IL1RAPL2	0.42211	0.00808586	0.108	0.103	1
PON2	0.422118	-0.0147319	0.118	0.12	1
PLEKHA7	0.422823	-0.00554276	0.132	0.126	1
ANKRD11	0.422906	0.00710447	0.101	0.088	1
ZFHX3	0.423847	0.0194464	0.171	0.152	1
ARHGEF12	0.424549	0.0228586	0.168	0.149	1
FIGN	0.424989	-0.0269965	0.131	0.136	1
ZSCAN5A	0.426841	0.0202934	0.113	0.098	1
FOXO1	0.427321	-0.00158236	0.183	0.173	1
TACC2	0.427413	0.010336	0.201	0.184	1
AKAP9	0.427884	0.0038318	0.152	0.141	1
ST6GALNAC3	0.428176	0.0183999	0.19	0.17	1
REV1	0.428357	-0.0171682	0.091	0.107	1
RHOB	0.429903	-0.0253744	0.135	0.149	1
MINDY2	0.431861	0.0114417	0.128	0.113	1
SNX6	0.433001	0.0119242	0.104	0.097	1
HMBOX1	0.434402	0.019918	0.15	0.131	1
SYT17	0.435149	0.00552423	0.119	0.122	1
EEPD1	0.435629	0.00959869	0.115	0.102	1
EPB41L2	0.436114	-0.0217031	0.119	0.135	1
SGCD	0.436759	-0.0326688	0.19	0.211	1
MSL1	0.43742	-0.00324056	0.094	0.103	1
FAM126B	0.440779	0.000326128	0.114	0.105	1
RALGAPA1	0.444201	0.00839867	0.185	0.167	1
CPEB3	0.445387	-0.0256973	0.167	0.185	1
DPF3	0.446507	-0.02059	0.129	0.147	1
HERC1	0.449128	0.0107244	0.109	0.109	1
MFHAS1	0.451217	0.0111008	0.18	0.163	1
NBPF11	0.452621	-0.0297815	0.131	0.146	1
SLC35G2	0.452935	-0.0110997	0.106	0.116	1
ARIH2	0.452992	0.0176238	0.102	0.088	1
DAPK1	0.453513	-0.0192139	0.165	0.182	1
NBEAL1	0.454833	0.0100968	0.11	0.096	1
RSF1	0.454979	-0.0102845	0.115	0.12	1
CCDC88A	0.455081	-0.0287591	0.206	0.226	1
DCAF5	0.455772	0.0261327	0.144	0.126	1
LIMCH1	0.456739	0.00429448	0.169	0.154	1
ZMYM5	0.458212	-0.0198438	0.094	0.105	1
PDS5A	0.458995	0.024333	0.182	0.164	1
SMYD3	0.459598	-0.0155614	0.34	0.331	1
GMDS	0.461165	0.00741335	0.123	0.11	1
ADGRL3	0.461992	-0.0121504	0.298	0.321	1
EIF3B	0.462922	0.00294919	0.209	0.215	1
TOB2	0.464006	0.0166714	0.107	0.092	1
ULK4	0.46596	0.0206718	0.135	0.121	1
WDFY3	0.467227	0.0319973	0.204	0.189	1
RPS11	0.46781	-0.0212916	0.09	0.102	1
DCUN1D4	0.469532	-0.00129986	0.134	0.125	1
MIR99AHG	0.469809	-0.0113145	0.667	0.649	1
TEAD1	0.470195	0.0210831	0.189	0.171	1
ZNF131	0.470327	0.0149303	0.118	0.103	1
FHIT	0.470682	-0.0239206	0.396	0.402	1
TUT4	0.474054	0.0266692	0.238	0.227	1
ANKDD1A	0.476181	-0.0238392	0.115	0.131	1
SYNRG	0.476324	0.0158598	0.102	0.088	1
AMBRA1	0.476873	0.00390816	0.129	0.116	1
RUNX1	0.478626	-0.00822873	0.104	0.118	1
MLLT6	0.478938	0.0176638	0.118	0.107	1
PTEN	0.482127	0.00672269	0.123	0.11	1
P4HA1	0.483085	0.0192303	0.167	0.149	1
RGMA	0.484577	0.0164727	0.201	0.182	1
CBFA2T2	0.484664	0.0251801	0.184	0.17	1
SECISBP2L	0.486201	-0.0173912	0.1	0.11	1
UBR7	0.4869	-0.022213	0.124	0.136	1
DHFR	0.487251	-0.0113831	0.141	0.157	1
BRAF	0.493268	0.000458858	0.236	0.221	1
EHMT1	0.493476	0.0182706	0.118	0.105	1
SORL1	0.49489	0.00426967	0.204	0.214	1
CNTN5	0.495292	-0.00112127	0.1	0.105	1
NNT	0.497314	-0.00849285	0.124	0.125	1
LARGE1	0.497505	0.0113985	0.152	0.136	1
SORCS3	0.499424	-0.0141102	0.095	0.103	1
SNX29	0.499538	-0.021929	0.152	0.168	1
STAG1	0.502367	0.02556	0.165	0.152	1
RGS6	0.503474	-0.0185279	0.136	0.152	1
WDR70	0.503579	0.0215677	0.143	0.128	1
MCCC1	0.504669	0.0148651	0.103	0.096	1
MARCH6	0.505214	-0.000335481	0.167	0.156	1
KLHL20	0.506109	-0.0271069	0.116	0.13	1
BTBD7	0.50751	-0.0163746	0.107	0.122	1
VGLL4	0.507754	0.0114885	0.108	0.105	1
HOOK3	0.512601	0.0206836	0.133	0.117	1
SH3PXD2B	0.513548	-0.0170847	0.128	0.136	1
PTPRA	0.514255	-0.0230484	0.132	0.148	1
ALCAM	0.514936	0.0204265	0.103	0.098	1
PLCE1	0.515875	0.0202845	0.165	0.15	1
C1orf21	0.51631	-0.0192904	0.151	0.161	1
CHST11	0.516713	-0.0169038	0.101	0.115	1
WDR11-AS1	0.517061	0.00818057	0.133	0.121	1
ASAP1	0.517626	-0.0264943	0.219	0.232	1
YWHAZ	0.518636	0.00539266	0.108	0.096	1
MBNL2	0.518824	-0.00647348	0.123	0.134	1
VWA8	0.519785	-0.0239141	0.111	0.125	1
PPP6R2	0.519988	-0.0157872	0.126	0.141	1
PIK3C2A	0.52278	0.0121855	0.182	0.164	1
ZNF397	0.52301	0.00614297	0.107	0.095	1
CEP112	0.523253	0.0151797	0.152	0.135	1
ANKS1B	0.523643	-0.0140422	0.264	0.283	1
NRF1	0.523888	-0.00283673	0.122	0.113	1
COL27A1	0.52399	0.0196005	0.147	0.133	1
NMT2	0.524347	-0.0165865	0.101	0.114	1
SFPQ	0.5251	-0.0176097	0.115	0.127	1
GTF2H2	0.525412	0.00564927	0.105	0.106	1
RIMS2	0.527112	0.000640845	0.104	0.1	1
TSHZ2	0.527364	-0.0201023	0.241	0.245	1
FAM189A2	0.52955	-0.0276979	0.361	0.366	1
DOCK3	0.529892	-0.00198523	0.328	0.318	1
NAV1	0.530716	0.00742679	0.309	0.291	1
AL354919.1	0.530908	0.00924494	0.126	0.113	1
ITCH	0.531767	-0.0165108	0.116	0.124	1
SPTBN1	0.531899	-0.014856	0.207	0.21	1
KLF12	0.532971	-0.010983	0.12	0.133	1
GOLGA4	0.533367	-0.010983	0.192	0.189	1
FAM155A	0.534093	-0.0234169	0.335	0.355	1
PTPN2	0.53415	0.0129314	0.106	0.093	1
TNS1	0.535044	0.0203242	0.109	0.107	1
HIVEP3	0.535077	0.010537	0.113	0.11	1
OS9	0.535432	0.0148321	0.107	0.094	1
NFIB	0.535577	-0.00896873	0.254	0.254	1
EIF2B3	0.53587	0.013809	0.109	0.096	1
NIPSNAP2	0.536267	-0.0215222	0.176	0.192	1
GNB1	0.536387	-0.00449047	0.098	0.107	1
PRXL2A	0.536627	-0.00592522	0.15	0.138	1
PSMA3-AS1	0.538387	0.00135327	0.219	0.211	1
SLC1A2	0.541063	-0.0519211	0.394	0.408	1
STIM1	0.541977	0.0166955	0.123	0.109	1
FRYL	0.544095	-0.0124771	0.136	0.135	1
FGGY	0.545804	0.000662282	0.1	0.106	1
IFT88	0.547116	0.0159718	0.105	0.104	1
MGST3	0.54872	0.0164387	0.118	0.104	1
MAP1B	0.551656	-0.000411258	0.157	0.146	1
FBXL2	0.552147	0.014113	0.102	0.09	1
BCKDHB	0.558305	0.000799085	0.35	0.338	1
DOCK1	0.55866	0.00376585	0.183	0.189	1
SEPT2	0.559944	-0.0256973	0.157	0.162	1
CHD6	0.560099	0.0145282	0.116	0.118	1
DGLUCY	0.561436	0.00601377	0.174	0.163	1
PKIA	0.562166	-0.0143175	0.176	0.177	1
ATE1	0.563259	-0.00886393	0.128	0.141	1
SUMF1	0.564799	0.0264801	0.192	0.178	1
MARK3	0.566323	0.022102	0.269	0.271	1
CHD2	0.567045	0.0100105	0.159	0.147	1
STK3	0.570241	-0.00634875	0.144	0.143	1
ITSN2	0.570483	0.0167518	0.101	0.089	1
OSBPL1A	0.571507	-0.0105663	0.204	0.201	1
NSD1	0.571776	0.0185923	0.111	0.104	1
THADA	0.572825	0.00992577	0.141	0.127	1
ARAP2	0.573981	0.0280737	0.173	0.164	1
NCAM1	0.574081	-0.0253285	0.302	0.319	1
FAM120B	0.57569	0.00521533	0.103	0.095	1
FTO	0.577047	0.0135627	0.246	0.24	1
B3GAT2	0.577905	0.0140227	0.182	0.167	1
PLXDC2	0.580769	-0.0162794	0.269	0.267	1
ATP6AP1L	0.580823	-0.000728887	0.095	0.103	1
ATG2A	0.580856	0.0123632	0.104	0.092	1
SFXN5	0.581119	0.00261252	0.216	0.204	1
EXD3	0.581192	0.0131526	0.128	0.117	1
WDFY2	0.582898	0.0140469	0.228	0.211	1
MYRIP	0.582983	0.0253062	0.109	0.097	1
SUGP2	0.583405	-0.00571007	0.094	0.103	1
CACHD1	0.585582	0.0215999	0.2	0.185	1
CECR2	0.586114	0.00507683	0.167	0.157	1
RBM26	0.587044	0.0155631	0.184	0.179	1
TTC17	0.588689	-0.0129333	0.124	0.123	1
VMP1	0.58916	-0.0140089	0.092	0.103	1
DGKB	0.592188	0.0170608	0.166	0.16	1
SPAG16	0.593028	0.0155623	0.153	0.142	1
TLK2	0.595514	0.0101124	0.118	0.113	1
ZSWIM5	0.596137	0.0125285	0.15	0.15	1
TSPAN5	0.597726	-0.0207704	0.136	0.15	1
EGFR	0.599386	0.00639449	0.146	0.135	1
CEP83	0.5999	-0.0158171	0.131	0.146	1
ACTG1	0.60028	-0.0162252	0.118	0.131	1
PPFIA2	0.60348	0.0143329	0.211	0.199	1
PACRG	0.604093	0.0111488	0.103	0.093	1
CCSER1	0.604136	0.00651528	0.12	0.121	1
DGKG	0.604421	0.0125375	0.236	0.24	1
NFX1	0.6063	0.0104196	0.101	0.09	1
SENP6	0.607892	0.0222292	0.119	0.109	1
MAP4	0.607985	-0.024896	0.202	0.216	1
CNOT4	0.609304	0.00933651	0.109	0.098	1
WNK2	0.609419	-0.0107826	0.159	0.155	1
UBR2	0.610917	0.0141777	0.154	0.141	1
CLEC16A	0.611728	0.002959	0.253	0.237	1
ANKRD44	0.611758	-0.00163674	0.103	0.097	1
AC024361.2	0.614096	0.0133095	0.124	0.111	1
RTN4	0.614741	-0.0157697	0.187	0.203	1
EPHA6	0.614823	0.017733	0.142	0.128	1
F11-AS1	0.616132	-0.00882186	0.126	0.121	1
ATXN7L1	0.616664	-0.0193841	0.124	0.134	1
PHACTR4	0.617398	-0.00663141	0.197	0.195	1
TERF2IP	0.618091	0.00885133	0.107	0.096	1
TIA1	0.618132	-0.00842869	0.092	0.102	1
INPP4B	0.618523	-0.0122692	0.126	0.125	1
TNRC6B	0.618768	0.0205911	0.273	0.256	1
GSN	0.621187	-0.0130148	0.165	0.18	1
ARHGEF26	0.621367	0.0129338	0.155	0.155	1
DNAJC7	0.621837	0.00335608	0.147	0.137	1
GSTK1	0.622862	-0.00690995	0.142	0.153	1
ZDHHC17	0.622901	-0.010022	0.122	0.122	1
DMXL1	0.626158	-0.0110898	0.178	0.176	1
ARHGAP5	0.629958	-0.0221064	0.176	0.189	1
PCDH17	0.629977	-0.0181823	0.1	0.112	1
KDM2B	0.631439	-0.0123105	0.113	0.12	1
CNNM2	0.632059	-0.0182246	0.119	0.129	1
CDC27	0.632504	-0.00267151	0.123	0.121	1
ATM	0.634571	0.0143922	0.117	0.105	1
NSMCE2	0.635353	-0.00228724	0.16	0.153	1
PCBP1-AS1	0.635683	-0.010261	0.113	0.118	1
MICU1	0.637959	0.00761188	0.103	0.103	1
ESRRG	0.639341	-0.0111987	0.128	0.141	1
PHYKPL	0.639764	-0.0139453	0.092	0.103	1
ENO1	0.640656	0.0157967	0.15	0.147	1
PPP1R9A	0.641964	-0.00382744	0.155	0.148	1
ZFYVE9	0.643052	0.0118735	0.105	0.096	1
PPM1L	0.643167	-0.00419518	0.128	0.138	1
SON	0.643243	-0.0199646	0.147	0.157	1
ETFA	0.643372	0.0124421	0.12	0.111	1
MSI2	0.644796	0.0212865	0.478	0.461	1
ENAH	0.645593	0.0107258	0.141	0.129	1
NR2F1-AS1	0.645916	-0.00296329	0.151	0.147	1
PLPP1	0.648937	-0.014504	0.127	0.14	1
DENND1A	0.649007	-0.0188277	0.174	0.184	1
RNF170	0.651899	-0.01158	0.111	0.118	1
PATJ	0.655114	0.00313362	0.157	0.16	1
PGAP1	0.655195	0.0122929	0.124	0.118	1
DYNC2H1	0.656297	0.00908929	0.117	0.106	1
ZNRF3	0.657614	0.0199741	0.279	0.263	1
ZNF106	0.658538	-0.00388599	0.144	0.155	1
TP53	0.660353	0.00246604	0.192	0.184	1
MED13	0.661768	0.00828284	0.174	0.163	1
SYNE1	0.662361	0.0137084	0.278	0.263	1
AC020741.1	0.662475	0.0111093	0.229	0.215	1
GABPB1-AS1	0.664364	-0.00445086	0.118	0.114	1
SCD5	0.666076	-0.0264575	0.252	0.263	1
RGL3	0.668151	-0.00819077	0.146	0.158	1
ACACA	0.668231	0.00908384	0.142	0.129	1
ARMH1	0.669896	0.0141569	0.113	0.103	1
MAP4K5	0.670217	0.0040685	0.126	0.114	1
AC009022.1	0.671544	0.00981817	0.114	0.109	1
PDXDC1	0.672084	0.0110984	0.103	0.094	1
PRPF8	0.672523	0.00118406	0.192	0.197	1
AHNAK	0.673665	0.0173668	0.166	0.153	1
NSD2	0.675046	0.0140482	0.101	0.091	1
PIAS1	0.678582	0.00495278	0.124	0.114	1
SOX5	0.678871	-0.0226796	0.221	0.235	1
STON2	0.678892	0.0217167	0.238	0.223	1
PPP2R5E	0.682167	0.00924494	0.113	0.103	1
NRG3	0.684105	0.0077342	0.815	0.801	1
SOS2	0.684231	0.0108694	0.108	0.102	1
SRGAP3	0.686061	-0.010166	0.18	0.18	1
TRIM33	0.687091	0.0171039	0.139	0.128	1
DNM3	0.689216	-0.00231182	0.111	0.103	1
UBQLN1	0.690206	-0.00878894	0.11	0.121	1
RPS6KA5	0.694404	0.00616042	0.117	0.109	1
TTC7B	0.696665	0.00679212	0.102	0.095	1
ZNF521	0.697011	0.0126966	0.122	0.122	1
SCFD1	0.697912	-0.00719196	0.105	0.106	1
UBE3C	0.699566	0.00101022	0.122	0.113	1
KIF1B	0.706127	0.00409408	0.462	0.469	1
JARID2	0.706144	0.00241053	0.135	0.127	1
TNKS	0.706265	0.00195776	0.139	0.131	1
DAP3	0.708052	0.0134072	0.125	0.118	1
NPEPPS	0.70856	0.00606524	0.266	0.252	1
CERS6	0.709126	-0.00366602	0.267	0.253	1
LDLRAD4	0.709559	-0.00390479	0.223	0.213	1
SLC2A3	0.709786	-0.0105983	0.094	0.101	1
DIPK1A	0.710104	-0.00138767	0.1	0.107	1
SUPT3H	0.710533	0.00741335	0.119	0.109	1
NRDC	0.712602	0.0204816	0.131	0.125	1
DCAKD	0.71429	-0.0118787	0.094	0.104	1
TMEM192	0.714802	-0.0116133	0.097	0.107	1
SLCO3A1	0.715099	-0.00765041	0.153	0.165	1
MYLK	0.715315	-0.0214346	0.196	0.21	1
EHBP1	0.716847	0.0191295	0.254	0.242	1
RPS27	0.717882	-0.0103857	0.094	0.103	1
AHCYL2	0.718013	0.0229696	0.323	0.311	1
NFATC3	0.718917	0.0150508	0.141	0.132	1
ACSS1	0.719522	-0.0160648	0.161	0.173	1
CCDC142	0.721741	0.00135242	0.174	0.167	1
AOPEP	0.724624	-0.00487222	0.189	0.182	1
RDX	0.725138	-0.0102115	0.142	0.145	1
ZMAT1	0.725801	-0.0331892	0.123	0.126	1
PLCB4	0.728552	-0.00564622	0.201	0.198	1
AGT	0.728981	-0.0260268	0.169	0.176	1
TCF4	0.730632	-0.00990823	0.356	0.371	1
ELP4	0.731344	0.0131458	0.155	0.144	1
KDM4C	0.732396	0.0142884	0.176	0.165	1
EVI5	0.738456	-0.00220328	0.127	0.122	1
PRKAR2A	0.7391	0.000176688	0.118	0.113	1
RBBP5	0.740851	0.00756651	0.127	0.118	1
FBLIM1	0.741254	-0.00351929	0.111	0.118	1
SOX9	0.745936	0.00235426	0.129	0.132	1
KCTD1	0.746007	0.0159582	0.126	0.124	1
AC012158.1	0.746276	0.0136991	0.121	0.111	1
SGK3	0.74657	-0.0211234	0.273	0.285	1
PAX6	0.747015	-0.00106163	0.137	0.133	1
PHLPP1	0.749612	0.0124753	0.263	0.26	1
CHN1	0.750207	-0.0201413	0.122	0.13	1
AK9	0.750254	-9.37666e-05	0.141	0.138	1
USP22	0.754778	-0.00495591	0.117	0.114	1
SPON1	0.75602	0.0198791	0.328	0.314	1
TENM2	0.756807	0.00333209	0.103	0.11	1
FGF2	0.756896	0.0132716	0.114	0.106	1
HS6ST3	0.75759	-0.0104611	0.131	0.137	1
BMP2K	0.757719	0.022119	0.115	0.109	1
HERC2	0.760341	0.0195018	0.115	0.106	1
C2CD3	0.761194	-0.0075233	0.1	0.108	1
DIS3L	0.761373	0.00736832	0.105	0.103	1
AP1S3	0.761624	0.00120271	0.121	0.115	1
ST7	0.762624	-0.0192252	0.184	0.195	1
MAGI1	0.76423	-0.0164035	0.189	0.199	1
RABEP1	0.764334	0.0139523	0.155	0.146	1
MTUS1	0.76559	-0.00174286	0.152	0.16	1
PTPN4	0.765642	-0.00356158	0.105	0.111	1
RAB30	0.766084	0.0147935	0.103	0.095	1
NIN	0.769513	0.00366015	0.101	0.104	1
DCLK1	0.773232	-0.00483412	0.407	0.42	1
PHACTR3	0.773283	0.00926111	0.126	0.116	1
PIP4K2A	0.773523	0.00652174	0.122	0.126	1
PI4KA	0.773549	-0.00698359	0.116	0.124	1
NAALADL2	0.775218	0.00143723	0.235	0.245	1
DOCK10	0.775894	-0.010027	0.111	0.117	1
PPP1R12A	0.775985	0.00219385	0.142	0.138	1
TBC1D32	0.77634	0.00945118	0.11	0.11	1
FGFR2	0.778082	-0.0116503	0.159	0.17	1
RALGDS	0.778918	-0.017479	0.097	0.102	1
SRSF4	0.779095	0.0154896	0.112	0.11	1
CBR4	0.779484	0.00914708	0.107	0.103	1
GBF1	0.779534	-0.0178745	0.107	0.114	1
NEK1	0.780369	0.00832709	0.128	0.12	1
SPIN1	0.781099	-0.004791	0.109	0.107	1
TRPS1	0.782069	0.01014	0.346	0.335	1
SLC16A9	0.783702	0.0188441	0.183	0.172	1
KMT2A	0.784102	0.00938536	0.16	0.156	1
DDX17	0.784103	-0.00123886	0.26	0.248	1
ARHGEF10L	0.78436	0.00358131	0.112	0.114	1
NCOA6	0.786204	0.0174514	0.105	0.098	1
PITPNC1	0.792415	0.0100353	0.733	0.721	1
SLC38A1	0.792734	0.00560954	0.23	0.233	1
LGR4	0.793865	0.00507683	0.138	0.144	1
DENND4C	0.794188	0.00146703	0.113	0.108	1
GIGYF2	0.794735	-0.00212754	0.118	0.125	1
IQCA1	0.795057	0.00607018	0.148	0.153	1
KATNBL1	0.79611	0.00349761	0.107	0.101	1
AFF4	0.797419	0.00305185	0.142	0.133	1
CDC42BPA	0.799773	-0.0107657	0.183	0.193	1
AIG1	0.801774	-0.00586285	0.162	0.163	1
MKNK1	0.803576	-0.00654986	0.101	0.107	1
HES2	0.804523	0.00642005	0.103	0.096	1
CAMKMT	0.804986	-0.00864958	0.116	0.119	1
ABL2	0.805719	-0.0018884	0.115	0.12	1
MIR4300HG	0.805732	0.0146935	0.11	0.106	1
GSK3B	0.806062	0.00927839	0.105	0.101	1
ZKSCAN1	0.806741	0.00272526	0.141	0.135	1
CYFIP2	0.807497	0.0140128	0.144	0.135	1
SCAF11	0.809056	0.00749961	0.152	0.144	1
RORB	0.809714	-0.0115906	0.101	0.105	1
FDFT1	0.809732	0.00123743	0.096	0.102	1
LIMS1	0.810703	0.002152	0.167	0.169	1
TAOK1	0.813248	0.0123763	0.226	0.216	1
PCDH9	0.813487	0.0219449	0.856	0.846	1
MAP2K5	0.813509	0.0103242	0.131	0.122	1
NBPF9	0.81683	0.00772453	0.109	0.103	1
CRB1	0.818511	0.0138873	0.204	0.196	1
SLC25A26	0.82345	0.000690612	0.14	0.136	1
PDZD2	0.825459	-6.68466e-05	0.16	0.167	1
JPX	0.830301	-0.000428768	0.148	0.151	1
SPOCK1	0.830909	-0.00854181	0.176	0.182	1
PLCB1	0.833487	0.000149404	0.281	0.277	1
FARP1	0.834653	0.0161275	0.228	0.221	1
RALGPS1	0.835168	0.00537503	0.102	0.096	1
LMBRD1	0.835752	0.0113024	0.118	0.112	1
CA8	0.836271	-0.0108912	0.115	0.122	1
PCDH11X	0.83692	-0.00648607	0.113	0.12	1
AQP4-AS1	0.837193	0.0104483	0.3	0.303	1
ANK2	0.83842	0.00768002	0.528	0.522	1
UBE2R2	0.839085	-0.00703136	0.135	0.136	1
KIAA1109	0.841331	-0.0109453	0.117	0.12	1
HEPACAM	0.842775	-0.0126269	0.111	0.113	1
ELF2	0.843016	-0.00265798	0.131	0.136	1
FAM168A	0.843207	-0.00883249	0.166	0.163	1
NBEA	0.843852	-0.0131791	0.131	0.14	1
GNB5	0.844544	-0.00960065	0.134	0.142	1
ITFG1	0.846295	0.00946978	0.183	0.174	1
OGDH	0.846507	-0.00890034	0.139	0.147	1
TNIK	0.847852	0.0131084	0.456	0.445	1
CPE	0.850843	-0.0189722	0.376	0.385	1
DCC	0.851309	0.00646047	0.117	0.11	1
DNAH9	0.852658	-0.00765967	0.101	0.104	1
SYNPO2	0.852887	-0.00742075	0.154	0.162	1
CD63	0.855249	-0.00866971	0.103	0.107	1
RIOK3	0.855767	-0.0055227	0.118	0.122	1
ITGAL	0.858216	-0.000939693	0.105	0.105	1
OPHN1	0.858223	0.00128477	0.297	0.287	1
LINC00882	0.858288	0.00912129	0.113	0.108	1
CREBBP	0.85933	0.00937313	0.129	0.123	1
RFX2	0.859513	-0.0125799	0.171	0.179	1
EXOC6B	0.860228	-0.00232094	0.204	0.206	1
CDK17	0.861709	-0.00807536	0.105	0.111	1
GPBP1L1	0.86171	-0.00526722	0.108	0.109	1
CD81	0.863498	0.0112632	0.13	0.123	1
DLC1	0.864935	-0.00654069	0.119	0.126	1
AC009690.1	0.864969	0.00594532	0.103	0.101	1
NFIC	0.866888	-0.00241133	0.133	0.129	1
NCOA2	0.87112	0.00184997	0.187	0.189	1
GTF2IRD1	0.871208	-0.0121074	0.117	0.123	1
CARF	0.872029	0.00439301	0.135	0.133	1
ACOT9	0.872938	-0.00364954	0.124	0.13	1
POLK	0.874925	0.00736832	0.106	0.1	1
ZZEF1	0.875427	-0.00120313	0.112	0.11	1
FAM135B	0.876917	-0.00506934	0.098	0.102	1
PTK2	0.877776	0.0128619	0.317	0.317	1
CEP170	0.88053	0.00610251	0.114	0.111	1
FP700111.1	0.882281	0.00901791	0.162	0.155	1
PHF14	0.88443	0.00694873	0.108	0.102	1
MON2	0.884766	0.00754425	0.123	0.119	1
TSTD3	0.888346	0.00957759	0.105	0.1	1
GON4L	0.888396	0.00999904	0.127	0.122	1
TMEM245	0.889702	0.007436	0.118	0.116	1
BCL2	0.892188	0.00107231	0.286	0.277	1
KCNMA1	0.894174	0.00757549	0.227	0.221	1
ZNF280D	0.896145	-0.00571735	0.113	0.116	1
GNAQ	0.896264	-0.0155609	0.304	0.312	1
PKN2	0.896407	0.00709391	0.137	0.132	1
SMARCA2	0.896893	-0.0119883	0.154	0.156	1
ETNPPL	0.898462	0.00529483	0.192	0.186	1
SHROOM3	0.898664	-0.00872691	0.129	0.133	1
ATF7	0.899392	0.00366626	0.125	0.12	1
DDX10	0.899867	-0.00739068	0.155	0.16	1
RNF115	0.900199	0.00488194	0.103	0.107	1
PHC3	0.91371	0.00495278	0.124	0.123	1
LGI1	0.916125	0.00532469	0.129	0.127	1
VEZT	0.918797	-0.0122572	0.099	0.102	1
MT-ND1	0.919149	-0.00445282	0.12	0.125	1
FAM172A	0.919694	-0.00198523	0.141	0.138	1
WDR19	0.924473	0.00457127	0.106	0.102	1
TMC7	0.926763	-0.001383	0.109	0.112	1
LRIG1	0.92696	0.0038531	0.258	0.255	1
SEC23A	0.928816	0.00487639	0.135	0.132	1
MEGF9	0.929542	0.0017415	0.118	0.12	1
ICA1L	0.930571	0.00677343	0.133	0.128	1
GPATCH8	0.932115	-0.00126143	0.196	0.202	1
PHF20	0.932791	0.0038318	0.162	0.159	1
UBAP2	0.933665	-0.00105619	0.101	0.104	1
ZBTB8OS	0.935764	0.00222657	0.128	0.125	1
STAG3L3	0.938041	-0.00544574	0.098	0.102	1
TRAPPC9	0.942064	0.000372865	0.18	0.179	1
PICALM	0.945501	0.00550535	0.121	0.12	1
SLC25A13	0.946183	0.00831223	0.103	0.099	1
SLF2	0.949505	-0.00199714	0.109	0.105	1
TPT1	0.953153	-0.00492972	0.126	0.13	1
WLS	0.954472	-0.000567128	0.193	0.197	1
ESYT2	0.955129	-0.0051438	0.116	0.119	1
NBR1	0.955873	0.00266067	0.102	0.099	1
HINFP	0.956363	0.00206682	0.105	0.102	1
CYP46A1	0.957606	-0.00344998	0.108	0.111	1
GALNT18	0.958386	0.00132056	0.134	0.133	1
LINC00299	0.959193	-0.0125926	0.252	0.256	1
NDRG2	0.963936	0.0136457	0.141	0.138	1
AC097376.2	0.965366	-0.0019225	0.112	0.109	1
AC008014.1	0.965825	-0.0120327	0.144	0.147	1
PAFAH1B1	0.966001	0.00673972	0.178	0.175	1
USP9Y	0.966534	0.00114374	0.126	0.124	1
TTC28	0.966624	0.0088119	0.26	0.256	1
SRGAP1	0.968577	0.00436273	0.183	0.183	1
NOVA1	0.969194	-0.00616368	0.103	0.106	1
TJP1	0.97069	-0.0060623	0.288	0.292	1
YIF1B	0.97167	-0.00120313	0.115	0.115	1
ANKFN1	0.972439	0.0201242	0.163	0.16	1
GRAMD2B	0.97248	0.00991937	0.429	0.425	1
MPRIP	0.972792	-0.00195263	0.137	0.138	1
TIAM2	0.974359	0.00301679	0.121	0.118	1
UBE2H	0.9754	-0.00241133	0.131	0.133	1
COPA	0.975835	-0.00512714	0.099	0.101	1
GARNL3	0.976361	-0.00487982	0.1	0.103	1
LPP	0.976515	0.00103407	0.264	0.265	1
POU2F1	0.97918	0.0029186	0.157	0.157	1
NUMB	0.97974	0.00304045	0.142	0.141	1
MARK4	0.980149	0.00287943	0.151	0.149	1
DPYD	0.980351	-0.00129419	0.124	0.121	1
EZR	0.980703	-7.07471e-05	0.11	0.112	1
ADAMTSL3	0.982194	-0.00504298	0.213	0.216	1
ANK3	0.984244	0.00185759	0.148	0.148	1
DKK3	0.989387	-0.00792966	0.12	0.121	1
TRIM2	0.992296	-0.00426073	0.237	0.237	1
CPQ	0.993922	0.000126437	0.12	0.121	1
NEMF	0.994174	0.00304045	0.124	0.122	1
SSH2	0.996154	0.0158659	0.198	0.2	1
SOX6	0.998403	0.0103112	0.241	0.241	1
PALM	0.998814	0.00252789	0.12	0.12	1
ASH1L	0.999961	-0.00849197	0.223	0.223	1

## Sheet: Tab 9
Tab 9: "GO biological process complete" annotation set output for Astrocytes
GO biological process complete	Astrocyte_Background.txt - REFLIST (17594)	Astrocyte_Input.txt (91)	Astrocyte_Input.txt (expected)	Astrocyte_Input.txt (over/under)	Astrocyte_Input.txt (fold Enrichment)	Astrocyte_Input.txt (raw P-value)	Astrocyte_Input.txt (FDR)
chaperone-mediated protein folding (GO:0061077)	53	7	0.27	+	25.54	1.46e-08	0.00023
regulation of cellular response to heat (GO:1900034)	79	7	0.41	+	17.13	2.14e-07	0.00168
cell communication (GO:0007154)	4681	46	24.21	+	1.9	9.92e-07	0.00195
protein folding (GO:0006457)	205	9	1.06	+	8.49	1.31e-06	0.00206
signaling (GO:0023052)	4586	45	23.72	+	1.9	1.54e-06	0.0022
negative regulation of apoptotic process (GO:0043066)	821	17	4.25	+	4	9.84e-07	0.00221
negative regulation of programmed cell death (GO:0043069)	837	17	4.33	+	3.93	1.28e-06	0.00224
response to chemical (GO:0042221)	3823	40	19.77	+	2.02	1.83e-06	0.0024
cellular response to chemical stimulus (GO:0070887)	2713	33	14.03	+	2.35	9.28e-07	0.00243
regulation of inclusion body assembly (GO:0090083)	17	4	0.09	+	45.49	2.18e-06	0.00263
axon development (GO:0061564)	389	12	2.01	+	5.96	8.52e-07	0.00268
regulation of cellular response to stress (GO:0080135)	718	16	3.71	+	4.31	8.31e-07	0.00327
regulation of biological quality (GO:0065008)	3828	41	19.8	+	2.07	6.43e-07	0.00337
cellular response to stimulus (GO:0051716)	5799	51	29.99	+	1.7	5.01e-06	0.00492
response to stimulus (GO:0050896)	7280	59	37.65	+	1.57	5.43e-06	0.00502
negative regulation of cell death (GO:0060548)	925	17	4.78	+	3.55	4.88e-06	0.00511
system development (GO:0048731)	4000	40	20.69	+	1.93	5.97e-06	0.00521
response to organic substance (GO:0010033)	2778	32	14.37	+	2.23	4.85e-06	0.00545
regulation of developmental process (GO:0050793)	2448	29	12.66	+	2.29	9.64e-06	0.00798
regulation of cellular process (GO:0050794)	9672	70	50.03	+	1.4	1.16e-05	0.00869
cellular response to organic substance (GO:0071310)	2194	27	11.35	+	2.38	1.11e-05	0.00869
nervous system development (GO:0007399)	2248	27	11.63	+	2.32	1.72e-05	0.00935
axonogenesis (GO:0007409)	354	10	1.83	+	5.46	1.58e-05	0.00957
cellular process (GO:0009987)	12880	83	66.62	+	1.25	1.72e-05	0.00966
regulation of protein stability (GO:0031647)	279	9	1.44	+	6.24	1.54e-05	0.00969
regulation of localization (GO:0032879)	2643	30	13.67	+	2.19	1.49e-05	0.00973
regulation of catalytic activity (GO:0050790)	2226	27	11.51	+	2.35	1.44e-05	0.00986
neurogenesis (GO:0022008)	1579	22	8.17	+	2.69	1.39e-05	0.00995
generation of neurons (GO:0048699)	1478	21	7.64	+	2.75	1.71e-05	0.00996
regulation of response to stress (GO:0080134)	1374	20	7.11	+	2.81	2.01e-05	0.0105
negative regulation of inclusion body assembly (GO:0090084)	10	3	0.05	+	58	2.15e-05	0.0106
protein phosphorylation (GO:0006468)	927	16	4.79	+	3.34	2.09e-05	0.0106
positive regulation of multicellular organismal process (GO:0051240)	1646	22	8.51	+	2.58	2.65e-05	0.0126
regulation of apoptotic process (GO:0042981)	1427	20	7.38	+	2.71	3.45e-05	0.016
positive regulation of intracellular signal transduction (GO:1902533)	971	16	5.02	+	3.19	3.65e-05	0.0164
response to topologically incorrect protein (GO:0035966)	179	7	0.93	+	7.56	4.33e-05	0.0179
regulation of programmed cell death (GO:0043067)	1448	20	7.49	+	2.67	4.24e-05	0.018
regulation of cell death (GO:0010941)	1570	21	8.12	+	2.59	4.18e-05	0.0183
negative regulation of transcription from RNA polymerase II promoter in response to stress (GO:0097201)	13	3	0.07	+	44.62	4.67e-05	0.0188
neuron development (GO:0048666)	782	14	4.04	+	3.46	4.94e-05	0.0189
regulation of intracellular signal transduction (GO:1902531)	1712	22	8.85	+	2.48	4.82e-05	0.0189
cytoskeleton organization (GO:0007010)	1114	17	5.76	+	2.95	5.27e-05	0.0197
regulation of multicellular organismal process (GO:0051239)	2979	31	15.41	+	2.01	5.68e-05	0.0207
multicellular organism development (GO:0007275)	4566	41	23.62	+	1.74	6.4e-05	0.0214
cell morphogenesis involved in neuron differentiation (GO:0048667)	418	10	2.16	+	4.63	6.37e-05	0.0218
response to external stimulus (GO:0009605)	2140	25	11.07	+	2.26	6.25e-05	0.0218
contractile actin filament bundle assembly (GO:0030038)	15	3	0.08	+	38.67	7.12e-05	0.0219
regulation of signaling (GO:0023051)	3445	34	17.82	+	1.91	6.2e-05	0.0222
regulation of molecular function (GO:0065009)	2863	30	14.81	+	2.03	6.96e-05	0.0223
stress fiber assembly (GO:0043149)	15	3	0.08	+	38.67	7.12e-05	0.0224
regulation of response to stimulus (GO:0048583)	3930	37	20.33	+	1.82	6.83e-05	0.0224
multicellular organismal process (GO:0032501)	5985	49	30.96	+	1.58	8.04e-05	0.0243
regulation of biological process (GO:0050789)	10337	71	53.47	+	1.33	8.56e-05	0.0254
positive regulation of biological process (GO:0048518)	5674	47	29.35	+	1.6	9.86e-05	0.0287
regulation of multicellular organismal development (GO:2000026)	1933	23	10	+	2.3	0.000102	0.0291
regulation of cellular protein metabolic process (GO:0032268)	2494	27	12.9	+	2.09	0.000108	0.0297
positive regulation of developmental process (GO:0051094)	1299	18	6.72	+	2.68	0.000106	0.0297
regulation of aggrephagy (GO:1905335)	3	2	0.02	+	> 100	0.000118	0.0309
positive regulation of aggrephagy (GO:1905337)	3	2	0.02	+	> 100	0.000118	0.0314
positive regulation of nucleotide-binding oligomerization domain containing 2 signaling pathway (GO:0070434)	3	2	0.02	+	> 100	0.000118	0.0319
regulation of protein metabolic process (GO:0051246)	2659	28	13.75	+	2.04	0.000124	0.032
cell adhesion (GO:0007155)	859	14	4.44	+	3.15	0.000133	0.0332
neuron projection development (GO:0031175)	649	12	3.36	+	3.57	0.000133	0.0337
biological adhesion (GO:0022610)	865	14	4.47	+	3.13	0.000143	0.0341
response to peptide hormone (GO:0043434)	373	9	1.93	+	4.67	0.000142	0.0343
negative regulation of apoptotic signaling pathway (GO:2001234)	218	7	1.13	+	6.21	0.000146	0.0343
neuron projection morphogenesis (GO:0048812)	464	10	2.4	+	4.17	0.000149	0.0345
animal organ development (GO:0048513)	2826	29	14.62	+	1.98	0.000142	0.0348
plasma membrane bounded cell projection morphogenesis (GO:0120039)	468	10	2.42	+	4.13	0.00016	0.0354
signal transduction (GO:0007165)	4246	38	21.96	+	1.73	0.000158	0.0356
anatomical structure development (GO:0048856)	4908	42	25.39	+	1.65	0.000156	0.0356
positive regulation of signal transduction (GO:0009967)	1600	20	8.28	+	2.42	0.000167	0.0365
cell projection morphogenesis (GO:0048858)	472	10	2.44	+	4.1	0.000171	0.0368
response to unfolded protein (GO:0006986)	158	6	0.82	+	7.34	0.000182	0.0387
regulation of proteolysis (GO:0030162)	674	12	3.49	+	3.44	0.000189	0.039
biological regulation (GO:0065007)	10968	73	56.73	+	1.29	0.000186	0.039
positive regulation of nucleotide-binding oligomerization domain containing signaling pathway (GO:0070426)	4	2	0.02	+	96.67	0.000209	0.0426
actin cytoskeleton organization (GO:0030036)	489	10	2.53	+	3.95	0.000227	0.0457
cell morphogenesis (GO:0000902)	689	12	3.56	+	3.37	0.000231	0.0459
positive regulation of kinase activity (GO:0033674)	593	11	3.07	+	3.59	0.000251	0.0476
regulation of cell growth (GO:0001558)	402	9	2.08	+	4.33	0.000246	0.0477
cell development (GO:0048468)	1519	19	7.86	+	2.42	0.00025	0.0479
cell part morphogenesis (GO:0032990)	494	10	2.56	+	3.91	0.000246	0.0483

[truncated: 3 more sheets: Tab 10, Tab 11, Tab 12]
